# Supplementary material for: Organosilicon uptake by biological membranes
Source: Commun Biol. 2021 Jun 9;4:704. doi: 10.1038/s42003-021-02155-5 (PMC8190035; doi:10.1038/s42003-021-02155-5)
Supplement: Supplementary file 4 — Supplementary Data 1 [file 42003_2021_2155_MOESM4_ESM.xlsx]

## Sheet: Data processing
The data in the following sheets show AES intensities, integrated over their corresponding spectral bands, as recorded per pixel.
For Auger Electron Spectroscopy, the following bands were integrated:	Si_LMM	92 ± 5 eV
	C_KLL	263 ± 5 eV
	N_KLL	375 ± 5 eV
	Au_MNN	2015 ± 5 eV
Background bands, shifted +30eV w.r.t. the peaks, were integrated and subtracted from the data.
AES spectra were acquired with a primary beam of 20 keV. The take-off angle of the instrument
was 0°. We used the differential energy spectrum to subtract background from the direct Auger
spectrum for calculating the band-to-band intensity. The first differential d(N(E))/d(E) Auger
spectra were obtained by numerical derivation of the direct N(E) integrated Auger data
displaying an absolute scale with counts/second units by a universal Savitzky–Golay (SG)
Quadratic differential filter using seven points and used to calculate the band-to-band intensity
of Auger electrons and derive the elemental compositions. The differential spectrum is simply
the differential of the direct spectrum with respect to energy. The spectra were calibrated with
the carbon band at 263.0 eV. For Auger elemental analysis an 8 nm probe diameter was used.

## Sheet: Control_SEM
526,595,573,547,590,553,544,572,569,550,579,581,574,585,578,576,578,579,573,572,545,562,577,577,557,576,545,577,599,579,559,593,572,579,590,565,587,566,582,562,563,585,583,578,575,580,574,575,575,600,583,608,594,593,582,577,580,592,598,604,636,594,586,577,609,587,573,606,597,608,590,612,627,584,582,565,599,616,585,618,594,599,584,582,602,590,587,604,572,587,604,593,580,605,598,569,597,585,583,575…
543,567,601,573,557,594,565,578,568,583,586,562,559,564,570,577,586,578,539,595,554,552,568,594,574,583,570,580,559,573,550,557,591,576,565,557,597,580,587,579,589,552,560,596,590,559,586,566,601,618,596,602,594,602,588,600,625,622,586,620,602,592,612,596,595,581,604,615,621,596,566,571,600,582,594,591,587,602,590,590,598,609,582,585,583,599,598,598,616,596,586,620,592,602,596,588,581,586,610,586…
530,576,579,584,561,557,572,580,583,589,590,595,583,574,575,577,579,584,581,561,560,582,555,559,571,544,576,576,569,589,595,593,580,582,562,571,585,581,578,580,593,578,567,603,586,579,583,570,587,590,592,613,598,592,595,583,597,593,594,611,603,630,568,585,591,600,607,591,594,603,584,604,589,599,594,604,618,595,609,586,611,600,582,597,592,608,583,589,618,603,591,594,599,591,610,622,591,599,588,596…
546,575,569,578,596,565,574,564,573,575,558,580,584,549,583,586,582,558,566,560,580,569,569,557,572,555,582,570,587,584,581,597,550,570,595,549,569,567,560,559,591,596,573,563,559,569,570,615,588,590,614,619,608,595,617,609,624,587,604,571,606,624,568,585,602,585,579,627,613,603,607,616,610,593,590,581,573,599,582,613,595,593,594,593,572,596,582,607,597,603,604,626,603,589,585,585,629,573,608,591…
554,560,573,577,553,579,565,577,565,577,583,587,591,580,579,573,571,579,560,577,557,560,592,577,569,587,579,563,569,575,575,584,571,607,604,573,577,579,552,585,573,562,569,589,577,588,575,587,568,561,574,608,601,567,604,600,595,595,615,607,598,590,586,592,593,590,589,609,577,624,598,598,587,613,594,613,567,611,599,571,592,598,596,576,611,580,601,574,573,596,595,600,595,583,597,612,607,587,582,612…
518,545,587,555,595,591,565,551,568,591,560,551,564,580,573,577,583,555,570,598,547,587,587,558,561,571,571,557,561,601,564,578,587,552,572,589,593,572,577,574,578,587,567,578,606,591,588,593,572,589,586,588,587,605,581,600,605,617,592,624,569,602,572,614,576,618,609,612,588,611,573,598,619,590,600,573,587,585,614,586,585,574,603,599,591,610,584,590,593,590,619,617,610,608,590,603,617,596,605,607…
529,550,591,605,568,598,583,562,561,572,579,570,547,561,577,569,589,565,570,559,558,569,582,570,580,570,570,561,564,567,579,591,572,570,558,568,588,572,580,581,581,594,557,565,601,598,590,581,589,589,592,591,573,582,591,600,603,595,604,599,600,610,598,593,581,623,603,627,588,572,617,622,601,591,600,616,599,623,600,585,592,555,593,604,591,584,609,576,611,621,582,605,611,584,603,583,581,601,598,593…
523,532,558,572,572,577,567,572,572,587,568,568,569,546,563,557,592,549,582,558,570,538,557,606,561,586,602,579,582,541,584,581,585,593,564,562,558,579,574,589,585,545,592,591,563,584,565,580,606,592,585,591,585,602,578,592,593,588,613,594,574,618,602,614,610,593,605,602,614,589,612,589,615,584,597,601,617,609,616,604,597,606,571,599,590,603,584,623,593,609,635,611,603,581,586,602,603,592,591,591…
544,538,583,557,561,587,560,560,583,566,578,578,545,578,571,581,550,557,564,557,550,597,581,578,572,586,579,570,581,577,559,574,579,585,574,568,579,576,599,577,548,576,560,591,611,576,590,600,600,571,552,585,581,601,596,579,581,579,604,585,585,593,617,586,621,600,563,632,606,621,609,616,617,590,599,617,636,604,613,615,602,621,634,603,597,585,579,597,597,600,594,610,571,603,566,621,596,570,566,601…
536,535,580,553,584,571,574,589,570,578,593,577,569,562,566,574,581,564,562,550,563,583,578,581,570,580,572,559,565,549,561,574,543,574,564,573,579,568,585,560,572,556,578,567,561,575,590,587,573,558,586,594,580,576,596,591,594,593,596,591,591,582,591,572,610,576,608,596,616,607,627,610,634,623,642,616,615,588,570,619,608,600,604,619,600,607,611,605,612,611,588,601,618,607,616,577,591,579,602,600…
506,574,587,580,568,569,555,582,587,570,562,573,568,552,578,568,565,567,556,545,583,545,544,571,580,588,544,584,567,590,579,581,571,580,561,570,578,561,576,569,594,585,587,594,576,583,602,572,580,558,588,571,580,594,581,587,588,587,568,584,572,601,605,589,606,624,621,600,621,608,613,641,640,639,621,539,569,522,525,548,606,650,640,618,582,588,609,603,597,614,587,585,607,596,576,602,582,558,578,629…
557,544,582,566,571,552,578,578,558,549,580,610,560,545,532,566,582,542,565,565,597,568,583,582,576,587,569,573,560,579,577,574,591,553,591,573,563,587,574,549,579,577,609,579,597,578,585,586,579,601,580,567,597,571,577,579,609,582,581,605,611,579,606,617,604,627,637,611,606,637,640,619,636,618,583,513,494,488,422,445,487,567,629,647,599,598,606,585,615,620,604,596,591,567,540,537,546,568,555,563…
539,549,580,566,577,581,580,534,562,567,549,581,554,573,559,562,563,547,596,548,557,567,574,582,571,563,569,559,577,562,552,563,581,576,557,573,595,551,578,568,566,585,583,578,564,601,561,596,573,583,582,587,586,576,580,618,573,624,585,584,568,601,605,618,610,609,599,603,613,619,616,605,595,553,540,459,408,414,368,334,331,432,543,609,573,622,588,579,607,602,594,546,502,479,469,465,472,491,518,531…
519,548,590,583,588,555,579,570,588,548,537,569,567,548,567,544,561,559,568,553,573,562,582,559,570,558,554,567,570,578,566,582,581,570,570,582,595,561,576,588,586,565,551,562,592,591,585,584,577,590,551,588,612,572,605,595,564,583,584,619,596,593,592,590,629,624,595,620,615,623,606,641,578,542,473,456,416,403,341,319,304,260,390,523,573,573,578,604,581,559,552,502,444,422,361,353,362,367,402,470…
538,567,570,552,607,554,570,551,572,580,546,565,543,579,561,548,565,582,547,545,580,604,567,561,577,565,558,573,568,612,566,581,557,566,573,564,563,569,553,584,582,570,556,588,573,558,565,592,604,575,593,593,604,623,580,600,588,586,592,586,612,592,605,602,605,607,624,624,621,604,609,640,593,539,479,511,480,469,386,301,267,245,234,362,507,549,530,569,504,497,473,436,390,354,312,288,280,282,293,345…
538,560,572,574,581,566,554,562,541,528,543,560,555,570,572,553,551,553,548,547,562,580,586,596,574,574,555,584,575,553,578,577,566,574,580,570,587,578,601,587,566,585,596,608,588,577,557,600,571,596,604,576,571,591,600,603,622,567,603,582,593,628,610,600,617,621,638,648,650,605,583,644,601,519,486,533,516,443,337,251,231,205,199,227,380,433,495,487,459,416,396,364,345,338,336,317,280,256,213,225…
538,540,581,549,581,540,543,562,556,568,528,548,582,568,550,534,554,561,549,549,550,550,567,582,557,543,596,569,574,557,566,567,561,590,565,553,566,556,583,584,557,567,585,588,591,578,570,568,589,589,584,592,594,629,589,606,622,595,592,597,610,631,612,608,632,640,632,630,651,613,602,664,624,561,537,539,502,383,287,221,212,193,173,199,305,372,413,461,387,360,310,342,358,416,362,316,280,235,224,198…
526,519,562,570,591,558,560,558,544,559,543,551,579,560,549,565,554,553,554,569,552,557,556,558,585,588,555,561,558,562,571,558,582,578,550,584,573,577,564,573,582,570,559,585,592,601,569,576,582,590,584,589,610,573,595,620,595,596,591,604,607,583,621,639,627,618,627,633,656,692,650,673,622,514,519,504,443,335,248,228,199,197,167,170,257,334,370,382,337,312,313,352,373,438,370,315,246,236,202,194…
513,548,556,574,565,547,517,574,544,546,546,558,557,521,546,576,544,551,581,543,546,552,553,559,542,538,564,549,560,600,587,555,573,570,572,553,596,583,577,552,566,586,556,595,608,579,589,598,608,597,586,635,584,620,584,610,619,614,596,601,597,615,615,644,630,656,668,656,686,698,726,749,666,525,475,462,399,351,289,226,192,179,167,159,199,267,291,317,326,279,309,359,401,403,363,268,236,229,206,179…
521,535,516,545,574,552,555,539,531,539,516,532,538,571,547,536,538,554,558,550,537,568,548,564,556,550,538,567,573,573,562,573,584,572,555,569,570,576,567,583,565,564,612,575,597,578,612,580,576,606,601,605,603,591,575,617,582,604,633,622,630,603,638,646,657,669,653,662,707,704,710,776,705,560,451,498,451,382,317,244,210,194,190,181,191,211,230,274,277,262,293,355,391,399,339,263,204,201,192,162…
486,539,554,526,543,534,540,555,543,534,531,532,556,542,541,554,543,541,525,544,586,554,545,567,523,546,535,548,572,563,562,588,581,551,568,558,575,573,576,597,596,582,569,578,573,576,546,596,590,581,605,607,602,603,611,601,616,599,609,621,626,641,639,655,670,645,659,690,683,741,729,754,734,649,499,448,460,390,351,265,243,225,209,201,196,188,202,211,232,230,287,350,367,350,269,235,199,195,184,181…
488,497,546,555,540,514,544,524,560,522,544,529,523,539,529,531,532,544,549,540,549,544,541,545,573,569,535,546,538,541,552,566,552,557,554,583,570,574,590,591,597,574,581,584,587,601,574,564,571,565,594,629,615,599,604,609,605,619,598,616,612,607,643,643,670,667,675,704,728,726,782,752,695,673,560,443,470,424,386,348,294,253,259,259,222,219,208,204,216,210,260,314,323,322,269,221,202,189,174,187…
504,467,524,556,543,528,537,533,526,526,535,535,531,526,542,536,547,546,539,525,557,554,564,537,560,541,570,531,565,558,547,574,550,581,567,575,566,590,571,560,586,566,576,565,579,569,592,582,606,570,593,570,613,581,589,602,624,623,629,621,625,667,649,665,679,687,697,694,731,720,684,627,650,622,577,509,441,416,377,353,342,317,319,295,270,230,197,187,195,191,216,248,270,260,234,228,201,192,203,176…
468,462,510,525,507,524,495,502,503,508,536,542,525,527,530,514,522,543,535,538,544,521,545,551,560,547,524,540,530,562,577,532,555,569,564,566,574,575,563,586,585,541,603,582,598,588,576,599,582,596,588,584,580,602,620,599,611,618,640,639,629,635,648,649,650,697,708,730,725,665,630,578,555,541,565,512,492,456,401,382,414,420,382,363,336,264,192,170,174,179,186,202,223,224,198,201,192,181,179,178…
445,460,524,503,497,530,511,517,512,511,517,494,544,498,521,535,522,530,508,541,546,541,525,545,534,551,542,560,552,543,550,565,555,559,560,555,580,572,531,583,569,556,581,579,566,589,566,595,585,597,584,591,592,608,601,631,626,636,630,615,615,641,642,648,667,690,701,703,670,638,573,524,500,495,531,561,574,536,445,407,460,464,438,387,343,277,203,170,163,175,171,179,215,192,207,190,187,193,203,200…
469,482,474,474,480,486,494,495,519,494,521,495,528,516,520,519,508,512,511,534,523,536,515,530,548,540,546,556,541,556,570,557,571,584,555,575,574,560,562,577,581,572,575,556,586,582,589,612,563,592,590,618,615,622,613,626,628,635,616,628,645,671,676,677,692,687,693,686,663,546,507,461,494,525,567,561,577,528,462,420,465,468,424,349,304,249,192,161,172,175,173,207,236,228,218,203,203,217,236,224…
435,457,458,478,489,472,488,492,495,497,502,533,480,478,517,519,498,522,515,535,528,544,542,550,549,551,524,544,562,573,533,544,563,558,550,545,604,574,568,569,581,604,591,570,584,597,573,615,578,609,601,573,618,625,625,616,617,615,614,657,647,642,673,672,677,693,678,652,571,491,454,478,528,565,585,549,533,445,362,321,369,373,345,304,268,235,186,166,171,176,209,236,257,275,253,245,262,256,274,303…
429,434,456,451,482,485,475,488,483,489,482,465,488,512,506,485,505,504,520,500,520,522,530,546,513,543,531,546,521,529,544,535,551,536,545,538,569,545,584,564,574,581,576,600,617,581,559,576,587,583,599,593,620,602,623,612,613,647,626,628,626,639,675,703,703,691,675,618,519,427,440,493,509,576,581,517,444,454,325,272,286,303,320,287,253,213,200,173,168,188,240,272,327,326,330,311,303,317,338,396…
409,404,434,451,446,487,471,471,489,484,480,467,476,485,505,492,495,512,523,494,531,527,518,526,529,514,531,526,533,541,530,539,558,549,572,558,575,581,576,578,559,609,597,571,610,582,602,590,614,610,590,591,619,611,610,640,606,618,630,646,643,674,666,675,677,699,659,621,491,447,469,483,484,477,485,439,370,345,281,220,219,264,256,273,234,198,195,187,177,204,257,323,327,343,348,347,366,356,357,375…
400,406,442,447,436,430,467,442,462,474,443,477,477,495,483,479,518,489,488,512,501,522,515,528,526,529,535,556,517,527,544,551,540,547,562,555,585,588,566,567,569,558,611,575,614,588,602,615,588,580,610,609,586,596,641,618,638,615,652,621,648,675,667,677,689,687,676,621,493,426,492,453,380,426,403,366,302,300,276,221,189,237,271,246,220,207,188,198,199,242,282,324,349,356,363,390,384,377,382,387…
390,393,423,420,432,459,436,455,440,463,449,479,455,495,495,499,497,488,500,507,517,500,535,508,540,550,523,538,551,534,538,538,542,527,529,558,580,541,552,547,572,580,589,577,572,588,595,579,586,612,586,595,613,613,628,626,637,626,604,629,656,675,653,666,674,674,679,579,484,432,468,395,323,331,298,283,276,264,245,212,180,202,270,279,205,194,194,219,234,281,319,327,350,364,342,364,374,379,371,377…
381,380,404,418,463,427,443,447,463,438,465,457,459,478,497,473,497,471,489,492,496,514,508,520,531,501,512,513,530,543,554,541,537,541,539,523,559,559,555,556,553,549,572,571,589,574,585,564,592,593,584,597,603,601,633,599,631,632,607,619,642,657,668,659,645,641,628,576,434,399,408,401,303,299,294,258,239,246,243,201,215,193,238,275,235,180,187,218,266,309,347,339,352,364,369,365,382,379,381,401…
387,399,418,429,409,435,422,433,424,434,462,441,455,453,465,465,475,511,491,479,500,505,499,489,514,531,489,514,535,508,531,545,542,536,538,566,551,558,558,582,558,590,590,596,564,595,585,571,585,597,597,605,629,620,590,636,611,593,659,619,628,662,652,701,668,636,617,524,414,371,378,343,297,256,272,234,226,232,237,200,228,205,206,238,239,177,165,193,221,281,354,342,356,368,384,390,384,364,395,410…
365,388,388,384,427,422,427,415,419,441,441,462,438,452,489,456,459,508,492,495,468,496,489,506,524,496,530,530,532,510,531,523,553,515,546,526,554,543,561,537,602,591,586,571,583,558,593,573,589,585,596,585,626,601,589,620,645,621,624,609,646,652,656,661,661,657,626,559,443,351,335,328,299,291,270,271,250,237,234,258,243,250,207,225,239,214,163,166,156,216,338,354,370,385,381,386,383,400,366,397…
363,397,386,384,398,405,417,407,437,421,454,448,450,466,449,473,473,479,466,476,492,483,479,522,519,504,516,504,514,515,525,531,538,529,535,549,546,546,541,557,574,569,588,572,562,576,593,580,610,572,580,616,611,632,619,626,605,609,638,638,661,673,655,668,672,677,656,627,495,377,317,289,306,293,272,276,249,256,253,256,252,283,244,237,254,210,164,155,161,153,275,339,349,352,357,378,369,381,374,361…
344,384,389,404,423,425,415,415,436,427,449,423,438,463,438,456,477,447,495,494,490,487,471,500,513,497,518,514,524,516,530,515,518,546,542,533,548,569,550,558,547,553,579,566,570,588,572,586,592,604,577,609,595,610,602,607,612,646,639,654,636,650,675,678,681,686,688,670,594,474,392,360,284,294,279,275,265,261,249,251,243,287,271,210,223,203,156,159,161,153,211,336,351,349,346,367,371,363,369,387…
365,364,388,408,390,390,389,421,435,433,442,425,452,453,458,435,464,466,460,472,478,510,487,494,494,533,497,512,518,516,540,532,533,549,564,552,548,556,541,554,571,569,545,565,580,602,565,586,602,601,616,612,624,625,645,636,623,637,616,660,671,677,684,676,674,697,670,657,618,584,511,419,349,317,290,267,269,241,254,256,247,241,271,236,209,179,171,168,163,170,208,322,342,359,355,354,364,361,372,378…
363,366,398,389,405,411,400,414,436,432,452,461,441,428,471,455,457,483,469,478,464,479,487,495,498,508,513,519,532,542,536,541,536,522,551,550,552,579,561,555,577,563,579,559,591,580,563,572,601,587,588,629,618,626,638,624,651,658,645,669,652,680,682,696,674,699,691,666,641,634,562,518,460,377,325,309,287,265,251,248,251,243,274,237,194,177,171,162,174,182,204,301,343,377,371,359,372,362,372,380…
365,362,393,381,398,418,400,410,434,438,455,460,432,438,450,438,479,457,495,478,477,472,497,507,505,526,505,525,510,499,533,539,539,537,557,548,539,566,547,557,546,567,576,554,567,564,585,596,580,596,611,614,613,617,616,621,618,654,628,668,668,660,695,707,685,687,657,665,671,648,576,564,533,475,453,411,357,319,274,296,257,250,259,250,204,183,176,180,170,172,216,313,355,359,364,367,353,362,373,365…
398,363,399,387,417,391,420,409,416,436,404,410,446,438,460,463,462,448,476,481,463,471,476,482,491,497,491,499,527,509,523,531,524,526,544,551,567,576,539,560,560,567,538,563,574,592,597,621,583,604,587,595,629,619,631,651,660,619,671,661,661,683,665,667,683,676,694,673,645,637,636,585,587,532,513,486,447,410,319,297,267,261,239,242,212,202,198,181,190,179,237,312,343,355,356,369,390,369,362,373…
386,381,400,403,407,416,413,415,410,418,418,432,438,438,438,423,477,457,460,478,477,469,495,497,499,494,510,502,502,518,524,507,528,532,546,546,567,551,579,553,564,567,591,558,589,578,591,600,600,611,608,650,619,609,607,637,634,649,654,650,630,669,692,644,670,711,696,675,686,637,643,607,590,572,549,516,492,430,376,290,289,265,236,244,218,209,199,201,198,200,232,324,343,366,379,363,374,376,371,386…
367,385,371,394,408,392,436,412,417,409,416,409,421,445,435,433,452,452,472,472,492,475,503,488,487,509,507,514,511,508,521,539,528,549,573,559,557,533,564,539,557,558,541,565,594,578,567,575,619,585,600,613,624,633,629,625,623,634,658,630,670,635,655,657,688,663,662,689,660,639,655,589,612,601,558,546,503,482,396,287,286,288,242,252,229,202,208,211,209,203,240,326,356,366,383,351,379,375,380,379…
396,378,402,404,408,398,400,413,432,422,426,431,461,443,466,465,449,451,467,479,486,476,477,514,487,497,495,509,525,517,537,542,542,540,572,529,565,564,533,557,574,581,570,581,574,577,589,596,585,590,588,603,607,660,620,614,626,643,663,644,662,664,660,682,661,680,649,665,665,634,643,642,621,590,585,568,567,523,421,328,287,280,261,249,253,234,232,210,218,241,297,327,366,383,358,361,354,350,372,387…
380,403,401,420,408,412,390,426,406,447,436,425,442,438,437,449,485,474,466,451,482,503,494,482,488,505,490,502,502,515,514,567,550,545,537,554,536,546,571,559,547,563,562,562,587,601,592,578,594,602,583,605,616,625,627,639,627,660,666,663,677,646,665,689,671,679,634,665,670,685,641,693,627,614,575,595,576,571,467,366,300,263,274,254,249,233,214,209,239,281,315,373,360,350,400,394,379,374,370,397…
360,383,400,400,409,409,420,401,399,423,432,447,437,431,435,465,452,463,466,471,496,478,463,488,511,504,504,502,520,522,521,541,539,553,532,522,560,563,558,558,575,572,573,558,586,578,592,589,594,602,601,645,609,607,615,642,630,620,652,645,669,677,662,642,642,662,719,668,641,671,685,654,640,610,595,590,628,557,535,442,356,320,285,252,234,238,237,256,264,322,370,368,356,377,380,352,386,383,379,395…
401,390,390,401,392,407,404,414,400,436,446,447,440,442,446,451,465,446,479,464,472,478,484,488,490,507,495,512,509,540,530,531,551,555,551,548,557,541,568,558,572,574,547,568,569,612,571,586,605,589,639,609,583,628,610,649,654,641,631,660,670,698,700,667,673,709,700,673,651,667,661,658,660,637,620,620,609,567,558,531,464,368,339,309,269,208,249,284,317,368,392,378,367,377,384,363,393,383,396,391…
396,365,396,387,394,420,404,420,400,422,450,426,423,431,427,441,463,479,467,471,487,481,488,491,492,500,516,498,545,527,555,550,531,549,535,553,535,569,564,548,550,557,550,567,577,594,575,578,601,589,596,607,622,620,609,607,645,655,649,674,661,692,648,699,672,680,673,636,669,687,666,683,658,619,631,614,614,592,561,521,523,479,418,365,350,276,273,335,386,379,412,381,388,397,389,390,379,391,380,393…
378,361,365,387,385,403,420,396,420,415,410,440,421,446,460,461,476,448,478,478,490,472,485,497,500,499,511,527,529,539,526,531,561,540,566,552,570,544,563,591,571,586,564,560,567,566,595,598,576,571,592,598,623,599,622,654,630,647,639,659,647,656,649,684,696,679,675,705,657,656,674,663,642,656,668,632,623,595,585,566,519,521,511,473,430,384,344,382,412,405,400,399,411,393,403,379,392,394,405,412…
375,367,399,395,388,394,409,414,438,421,413,435,442,449,446,430,439,461,470,472,485,479,508,502,504,498,544,551,538,510,547,533,534,520,554,561,558,545,566,586,569,563,556,550,580,610,598,581,603,592,586,606,603,623,615,635,636,633,660,678,672,634,672,678,672,694,707,662,655,682,665,631,656,674,652,623,625,608,577,565,542,550,519,494,495,468,409,414,413,421,409,409,435,413,407,405,405,430,402,416…
386,364,383,392,397,395,400,416,416,418,417,435,423,450,433,468,440,458,460,460,493,504,522,509,507,516,522,513,536,528,528,545,552,568,523,546,531,576,564,554,575,557,566,600,610,568,607,604,594,580,582,591,605,620,620,609,630,631,634,635,652,656,635,672,657,665,657,669,677,661,670,679,689,680,661,629,652,637,585,582,564,550,515,515,500,474,454,449,457,443,430,420,431,419,415,414,432,439,426,424…
380,383,399,398,375,386,402,392,418,423,433,447,418,444,455,464,477,474,448,465,475,465,513,501,524,520,533,542,539,513,530,556,545,541,537,554,545,561,540,563,583,569,558,594,576,585,553,583,603,614,593,610,614,630,627,609,617,631,641,598,637,637,671,628,666,670,678,713,673,684,673,647,672,663,653,645,615,643,608,603,574,556,544,536,523,476,480,444,449,460,462,424,442,445,435,435,413,411,428,425…
369,370,380,408,391,388,410,406,409,419,441,431,441,441,455,464,477,460,479,495,478,502,513,497,500,511,528,523,543,538,542,551,528,530,556,550,582,567,554,570,582,611,578,568,570,564,593,575,594,606,584,587,646,627,650,628,627,626,662,647,646,649,660,670,664,676,690,677,669,658,653,665,671,669,664,631,638,619,625,601,586,569,568,561,530,530,506,502,477,465,487,443,454,445,435,432,431,423,450,443…
372,374,386,395,399,423,384,422,415,431,439,433,444,442,455,451,445,482,492,480,477,485,512,513,493,494,510,518,522,553,538,551,531,520,559,548,532,555,555,564,552,559,561,577,592,579,587,589,596,589,600,610,594,598,623,633,632,630,621,634,651,648,669,692,654,639,671,661,646,681,667,668,691,655,645,641,626,649,626,605,606,605,560,558,513,527,511,502,496,504,461,484,463,465,459,479,450,443,436,462…
385,395,398,407,410,416,406,423,403,420,439,422,458,467,456,477,473,489,486,484,480,496,507,507,491,531,524,540,537,543,547,517,546,525,525,546,574,557,561,584,548,572,572,592,571,589,578,583,614,602,595,606,599,588,634,613,625,632,629,659,670,652,666,659,674,682,682,671,691,655,670,688,647,658,664,649,652,654,637,630,604,606,611,579,538,563,531,523,514,498,503,488,512,488,490,454,483,477,494,472…
381,398,385,401,400,415,416,434,427,413,439,454,449,451,454,468,485,455,490,511,501,490,502,515,522,521,532,533,528,530,554,538,542,560,559,554,561,577,544,560,575,568,565,568,583,609,588,603,591,605,595,603,613,606,638,633,622,647,628,644,664,644,679,691,661,684,643,682,629,672,691,661,655,692,661,623,660,655,643,621,636,633,641,601,551,562,556,540,518,526,509,517,498,510,482,494,477,488,479,483…
402,389,400,411,444,422,404,422,451,445,447,440,442,456,481,462,486,480,505,484,508,498,506,497,517,509,512,515,538,542,563,526,564,537,557,570,554,570,575,550,579,553,582,575,580,584,600,596,594,605,611,595,602,631,607,625,609,676,632,636,640,673,662,663,663,679,638,663,653,673,636,691,670,658,660,665,644,662,639,636,648,617,611,604,578,587,556,556,516,537,545,540,528,519,502,496,492,503,493,487…
399,430,417,418,416,427,426,429,417,429,442,455,466,473,482,481,501,488,491,510,518,497,521,500,514,540,529,525,540,547,528,543,546,536,557,551,517,553,585,568,561,549,580,586,596,580,586,561,608,603,611,629,607,613,640,595,652,626,640,639,644,644,653,689,674,654,687,659,662,660,664,675,660,628,650,656,650,662,644,653,649,618,608,607,607,577,569,568,576,559,538,528,519,507,519,531,533,527,516,505…
410,428,420,433,438,448,446,461,458,469,456,454,489,476,480,494,501,539,508,518,523,493,500,539,511,554,524,549,519,556,554,533,551,549,556,571,573,562,572,554,558,576,560,567,590,625,601,576,582,604,607,597,610,622,595,628,646,627,638,626,635,643,655,641,642,657,682,681,692,661,682,662,679,692,665,672,656,664,635,662,647,629,619,622,618,604,578,583,571,569,577,554,505,536,510,539,549,524,517,539…
410,426,417,419,431,437,460,460,457,447,462,484,467,491,488,515,506,494,508,489,515,502,498,524,516,533,547,524,521,512,531,570,554,551,569,572,553,568,561,597,554,575,586,569,579,573,588,593,599,587,594,598,598,599,644,641,621,609,630,611,649,639,646,662,663,648,696,683,691,654,673,662,680,681,629,667,665,635,657,650,659,645,638,635,644,635,644,592,587,582,570,577,578,544,561,550,556,543,554,550…
425,460,448,443,433,434,477,484,475,476,489,503,509,476,520,505,506,508,512,501,544,541,539,522,535,524,532,534,553,541,562,565,553,560,570,552,567,573,571,576,594,579,587,585,597,589,575,603,594,594,588,607,594,604,607,617,643,621,624,644,653,660,643,666,665,666,635,664,648,661,656,664,648,655,668,650,668,674,661,633,642,642,634,670,624,615,626,600,592,564,583,588,582,577,581,547,544,553,549,560…
438,470,446,472,479,489,478,496,495,489,472,500,515,498,487,497,502,507,526,537,522,519,501,523,539,546,554,549,531,570,557,565,542,565,559,578,568,567,559,586,584,576,571,586,584,585,587,611,596,581,601,599,627,623,623,618,637,633,608,610,632,619,639,651,671,651,657,687,702,673,672,675,675,615,642,671,674,667,647,648,646,621,651,648,628,635,633,613,615,617,611,621,583,582,570,576,579,568,553,559…
463,470,463,488,486,479,489,487,504,502,507,507,515,545,500,521,531,533,526,507,519,529,547,539,521,540,539,544,571,571,571,571,579,554,577,580,557,560,570,577,589,563,608,593,577,597,599,604,587,618,622,620,624,623,613,614,624,619,644,627,621,635,662,638,661,653,665,660,697,652,664,644,662,662,698,666,658,637,647,667,650,652,638,666,616,649,628,644,595,619,613,598,622,581,598,579,585,564,546,562…
477,492,510,498,522,491,490,494,501,507,505,500,516,527,524,520,535,499,515,542,514,523,541,558,561,540,561,567,550,565,555,567,556,582,575,563,570,572,595,568,583,589,581,563,575,574,590,596,588,606,604,603,620,586,623,628,610,629,639,631,636,655,668,624,664,657,681,673,673,679,643,654,669,687,660,650,676,636,655,675,670,625,648,645,631,649,600,641,613,618,625,616,597,589,590,613,575,583,588,581…
484,510,511,494,516,495,517,558,535,527,524,517,517,543,527,528,521,537,522,531,531,564,539,568,548,558,557,543,554,576,596,536,589,575,557,594,571,574,590,561,585,570,594,578,617,588,599,596,589,617,608,621,613,594,612,601,624,626,646,645,630,646,651,648,690,654,636,664,665,690,666,653,645,675,646,642,648,650,662,643,657,630,657,692,619,614,620,632,624,618,619,603,624,637,605,594,603,583,599,590…
504,505,528,523,546,534,528,532,530,522,532,517,539,525,534,534,537,543,566,538,547,542,536,563,565,562,579,574,555,581,567,560,556,557,570,556,593,577,583,578,605,595,586,569,589,620,601,567,576,607,586,595,616,616,625,606,638,630,633,636,636,647,641,639,635,684,671,667,684,637,650,649,651,658,638,630,650,659,658,641,671,661,635,636,658,653,621,629,618,624,646,634,643,633,623,611,633,606,599,578…
510,502,534,549,553,537,555,522,554,548,521,521,523,529,531,535,509,541,543,539,531,541,550,550,559,564,580,565,566,566,571,585,564,587,543,580,578,576,573,579,585,590,578,574,594,582,593,580,604,585,597,615,604,623,603,622,616,619,630,625,636,659,640,630,638,659,663,660,669,660,687,657,645,661,653,686,660,636,637,657,614,648,632,649,627,637,622,633,606,614,642,633,639,635,617,616,609,597,616,610…
528,555,545,562,552,554,567,554,545,535,551,528,547,537,541,545,562,549,528,556,557,561,549,567,579,547,574,559,571,556,565,574,585,580,580,590,595,569,594,594,577,571,628,590,575,587,598,616,582,627,586,597,615,609,589,599,598,610,630,623,660,655,639,681,658,667,656,688,668,689,666,678,649,629,626,649,618,660,672,627,622,635,629,641,636,626,643,653,651,642,623,618,636,610,623,631,618,606,597,609…
524,556,582,560,569,542,553,544,547,572,539,557,554,560,548,550,544,562,534,526,580,544,552,557,590,567,574,578,601,592,574,576,599,576,608,566,582,584,569,591,597,583,597,597,603,601,579,574,585,603,608,607,584,633,631,616,630,630,637,636,608,624,646,619,643,650,679,653,677,698,630,641,651,657,648,659,639,655,631,639,675,649,668,626,638,634,680,633,636,656,637,647,641,642,621,620,611,604,619,611…
567,559,582,559,574,556,594,543,553,553,565,570,567,565,598,549,559,544,568,573,590,548,580,572,569,592,563,596,599,593,567,567,567,574,572,595,579,582,575,586,581,583,591,585,596,630,619,564,620,618,609,592,597,617,636,604,602,650,640,630,620,672,655,657,622,642,649,636,670,660,618,610,600,625,637,636,643,607,631,650,637,635,656,629,643,626,644,642,624,642,637,630,648,645,610,652,636,612,628,603…
566,608,593,576,580,587,591,574,586,562,549,581,572,551,561,578,571,551,565,585,578,580,567,577,562,581,578,561,559,573,563,558,578,566,565,590,602,562,592,594,611,577,590,584,595,582,583,582,599,603,589,592,615,593,614,619,625,623,607,636,615,597,631,641,647,621,635,679,618,627,575,523,556,624,633,642,633,627,641,619,645,634,643,644,622,621,626,653,611,624,643,645,639,618,652,621,616,633,623,602…
577,582,587,590,599,579,586,574,564,582,567,571,574,588,554,570,568,565,580,584,580,558,574,570,582,583,580,572,582,580,607,590,602,590,607,594,566,601,603,594,589,595,589,606,615,592,614,607,584,601,595,618,621,593,593,614,610,623,611,651,633,597,578,641,576,605,604,648,607,526,485,455,503,604,623,611,602,599,625,606,622,635,614,659,655,600,632,661,649,652,651,626,631,609,644,619,614,639,648,591…
568,602,599,587,609,581,604,595,576,559,571,591,556,584,603,583,569,580,579,558,606,597,591,598,587,571,594,598,569,585,598,594,588,619,602,623,565,607,580,616,595,586,588,605,605,582,603,601,579,596,612,580,608,621,616,634,595,601,627,634,625,602,501,545,520,473,500,555,535,408,338,373,478,546,598,609,602,628,617,614,620,614,618,649,627,620,650,625,621,687,625,613,630,645,609,634,620,638,594,606…
540,604,596,588,592,581,598,573,585,630,584,559,597,593,587,576,580,585,581,562,586,595,592,572,599,593,616,590,614,605,595,583,571,585,579,583,619,591,607,602,615,590,589,595,605,592,595,607,610,605,601,638,599,618,615,635,617,600,640,625,610,603,529,488,482,445,432,435,448,355,273,277,408,505,533,524,557,561,583,581,597,594,593,636,629,631,634,610,638,623,641,629,636,649,625,649,614,632,607,641…
572,594,597,581,607,602,615,599,569,608,603,585,577,601,586,600,571,612,600,599,584,596,552,572,604,587,603,591,587,588,601,589,565,586,581,580,588,601,603,567,600,578,604,583,588,573,605,606,582,580,601,602,595,585,607,645,630,603,620,630,662,596,508,514,476,481,463,428,363,311,244,225,289,348,404,482,479,479,509,576,577,572,588,587,571,601,618,609,619,613,633,633,654,639,615,621,622,624,648,616…
570,614,602,604,612,615,593,594,596,589,613,580,595,579,606,612,586,591,587,582,586,594,583,597,622,603,610,600,592,610,584,595,590,596,599,604,594,588,610,584,588,604,573,591,595,581,577,603,607,617,611,586,627,625,642,626,643,655,624,642,681,600,507,486,537,506,504,435,335,244,224,206,235,255,314,399,418,439,456,481,511,539,551,553,540,554,581,586,591,587,600,629,605,628,602,619,581,622,620,616…
577,597,589,605,611,609,613,599,620,582,594,603,571,587,591,608,572,596,612,556,579,597,621,591,586,609,583,594,570,600,582,601,619,599,586,588,583,592,573,588,592,574,588,594,605,615,592,606,597,582,586,601,597,615,613,643,625,678,647,697,680,629,493,492,520,512,510,401,332,206,178,195,184,216,285,360,396,428,450,444,455,508,498,532,553,557,559,578,610,594,570,605,599,591,612,608,601,618,612,608…
586,600,641,627,609,616,607,609,602,606,584,598,592,617,597,607,601,586,584,588,605,585,598,601,600,620,579,590,615,585,594,602,609,583,592,611,594,608,572,593,586,601,600,600,596,591,578,590,617,632,626,588,618,631,629,626,642,654,682,674,732,651,539,485,536,494,412,346,335,206,171,190,178,186,242,322,375,414,396,430,439,465,485,496,524,525,534,543,567,596,582,575,593,573,598,618,597,577,603,603…
619,610,615,615,613,619,618,604,592,618,583,606,626,587,610,599,602,619,587,599,589,601,609,610,613,614,600,602,576,594,595,576,617,577,578,625,589,600,590,608,619,615,593,591,607,611,585,600,603,596,607,629,628,635,644,629,650,664,681,694,677,673,535,504,520,470,361,257,285,210,188,194,200,187,253,304,375,401,400,422,438,447,482,497,522,536,552,558,566,577,564,601,585,598,615,599,605,571,617,595…
583,589,604,630,604,623,619,616,607,594,595,641,632,612,612,615,628,618,594,602,614,598,623,595,605,609,610,621,613,613,593,580,588,610,580,594,576,586,581,608,616,598,599,596,595,607,588,607,628,619,627,609,627,641,648,632,679,646,680,688,685,672,640,532,483,460,359,287,246,213,186,207,203,237,256,327,397,397,403,421,423,445,501,508,496,510,529,502,544,572,570,586,565,609,591,580,600,597,605,599…
584,602,616,624,615,594,617,618,613,621,599,596,613,614,605,628,622,591,663,640,598,598,610,626,613,583,596,602,612,622,597,592,585,618,606,601,601,620,603,607,594,588,612,622,579,607,604,619,625,599,597,594,633,607,640,616,650,662,675,703,656,694,654,614,526,411,376,320,258,234,212,227,231,271,318,368,386,395,414,465,476,478,476,509,522,537,518,548,536,565,594,571,596,607,624,574,606,596,588,597…
588,583,635,628,620,609,591,622,595,613,611,606,618,618,613,607,610,593,613,581,607,586,605,593,621,626,612,604,593,604,598,621,596,597,581,599,589,585,615,630,583,603,592,604,592,604,577,612,586,565,620,613,633,634,625,622,638,653,664,735,706,707,699,659,598,422,357,337,278,256,246,271,293,308,369,379,422,404,426,467,435,479,474,505,524,526,511,543,559,599,556,561,615,601,592,590,577,611,595,594…
591,599,626,611,631,628,619,621,619,609,616,597,597,609,640,622,619,623,621,605,626,601,600,587,593,601,584,619,547,605,609,600,591,592,564,593,605,606,611,596,604,593,626,607,609,596,604,575,600,606,605,595,597,612,652,637,617,617,646,670,697,678,709,671,632,495,373,368,319,305,308,326,377,426,420,451,451,470,467,474,509,501,528,532,551,546,560,566,544,575,584,613,608,613,583,583,591,620,605,597…
548,586,596,644,613,602,608,618,611,618,620,612,618,615,625,627,621,619,626,604,628,598,630,606,614,613,601,616,595,608,595,591,597,601,586,595,571,584,596,621,605,597,569,613,598,608,607,599,607,584,593,613,612,587,614,622,623,634,635,644,703,705,689,687,664,577,426,405,409,367,383,398,440,452,471,481,515,511,494,521,531,542,548,535,565,556,568,591,575,599,584,577,616,628,604,599,610,615,611,608…
585,602,616,629,613,616,595,614,607,608,616,647,633,623,626,604,616,620,603,619,626,617,599,593,596,629,604,586,592,602,604,609,598,608,587,580,564,603,595,591,586,590,603,596,590,589,571,574,588,608,600,617,615,592,619,592,621,624,649,649,668,679,649,685,646,678,550,478,539,506,485,488,549,532,532,495,532,540,561,538,566,547,555,582,560,583,573,571,605,591,593,599,624,600,595,594,600,602,608,612…
604,617,612,607,596,620,613,638,625,615,626,639,628,606,626,616,603,620,622,607,617,615,630,601,614,618,601,596,620,560,597,597,594,613,620,596,588,612,593,579,590,597,586,591,568,587,588,583,596,606,605,549,620,585,626,628,597,616,628,635,658,661,665,685,689,679,640,600,582,591,579,552,552,594,565,558,557,585,582,560,580,573,594,577,573,593,594,598,598,612,588,613,586,597,601,610,616,607,593,630…
592,613,602,633,593,619,619,613,650,637,611,620,638,641,630,646,637,610,612,630,615,575,609,581,615,608,597,615,622,600,592,584,579,580,586,580,567,578,605,568,582,613,580,545,569,583,583,592,587,588,606,576,585,599,599,582,601,612,622,621,642,628,683,649,675,671,648,655,622,608,624,592,575,595,592,569,609,590,608,589,584,567,602,608,588,575,606,607,605,610,595,613,604,599,606,609,606,595,606,620…
584,582,632,624,609,638,623,607,606,642,612,621,633,633,622,614,632,616,599,627,631,620,616,616,630,623,605,587,581,595,576,593,587,606,582,581,564,565,589,576,578,572,588,553,592,580,578,575,581,568,574,616,590,579,587,591,602,624,658,607,625,619,621,658,628,647,655,647,653,633,635,618,588,622,610,589,603,607,611,610,593,610,597,601,582,591,600,601,579,614,595,612,642,621,570,620,590,590,573,614…
588,605,622,637,632,607,642,646,627,632,644,628,617,620,649,634,605,639,639,612,623,627,622,606,600,603,570,588,597,599,583,612,574,574,602,562,582,582,566,569,544,565,569,557,592,591,566,593,566,573,579,596,604,598,624,601,626,591,618,614,635,610,636,635,665,630,631,644,649,652,611,623,636,637,604,630,612,627,637,615,587,627,611,595,608,597,610,608,589,609,595,595,604,599,612,599,582,589,586,599…
586,608,642,596,592,626,611,656,667,619,619,622,625,619,614,620,623,640,654,657,631,639,614,632,602,582,599,576,598,557,578,572,552,566,558,588,554,539,580,566,572,557,568,534,549,550,570,594,572,584,591,591,567,604,606,615,610,596,621,633,614,606,622,633,636,643,630,642,643,626,625,624,613,636,594,612,633,598,607,593,630,620,632,602,609,636,631,613,624,592,610,606,627,624,605,592,588,605,584,594…
582,596,599,625,652,636,613,655,642,652,629,633,626,654,632,634,630,630,618,618,616,612,618,600,601,605,582,594,548,586,553,551,553,550,542,553,534,541,552,560,554,528,558,554,563,567,574,573,568,599,568,584,568,590,588,596,582,612,611,595,602,625,635,650,632,660,631,633,634,649,646,669,630,611,622,605,625,633,613,642,591,618,610,611,612,584,623,585,598,654,620,610,598,601,589,602,588,608,600,568…
592,633,623,603,631,613,639,638,625,635,667,672,637,620,648,648,654,646,632,650,628,622,626,616,572,583,571,586,547,562,559,542,503,555,538,525,559,530,579,529,531,538,533,544,570,532,541,559,572,571,567,569,582,580,563,584,590,602,585,605,614,651,616,615,625,614,662,639,632,642,633,642,627,637,630,638,603,639,594,601,633,603,596,621,628,608,611,606,592,587,597,600,608,623,576,632,590,589,589,592…
574,601,625,610,621,601,606,618,627,633,639,639,678,646,661,650,676,639,635,654,644,612,570,594,570,572,571,563,525,532,517,540,512,521,506,509,506,507,523,524,531,532,545,538,533,544,534,543,558,551,552,584,548,544,585,577,559,593,605,584,612,607,599,625,632,657,635,614,667,637,633,653,639,623,641,642,615,606,615,618,603,635,610,623,621,617,596,619,597,596,595,603,623,603,595,571,586,573,589,572…
606,613,657,636,641,634,639,650,634,641,627,656,635,646,629,660,672,654,616,647,602,569,587,558,538,526,545,502,499,465,501,473,486,500,495,503,516,513,513,502,526,526,523,547,529,547,551,544,542,539,553,564,570,567,576,599,578,601,589,606,606,609,589,608,638,620,616,650,645,609,614,652,632,649,630,632,641,644,630,610,619,619,636,609,605,617,634,597,621,583,586,606,607,566,569,571,605,600,565,565…
582,595,607,633,631,627,619,635,662,651,663,626,665,672,666,671,638,632,655,629,608,589,580,563,526,499,487,501,480,496,487,480,465,484,468,469,489,478,497,502,507,511,502,524,536,520,506,550,533,544,560,524,552,568,585,566,581,588,588,628,589,619,630,623,623,624,615,627,631,640,660,611,635,667,636,633,662,639,634,639,597,656,615,583,609,620,600,598,609,587,603,586,592,568,590,594,560,598,583,592…
596,601,605,634,663,611,625,637,615,652,629,666,668,656,667,674,698,657,650,613,609,552,539,511,513,495,465,477,462,451,462,481,429,458,472,451,483,470,454,489,483,507,504,504,502,506,533,555,541,543,546,557,578,557,566,572,575,590,587,577,592,603,597,590,621,627,619,627,659,633,642,661,646,635,624,626,616,634,621,634,616,611,586,583,649,613,609,611,578,610,582,573,610,575,583,561,587,589,578,567…
592,591,620,616,639,621,642,633,635,650,639,657,664,639,671,659,661,672,644,628,587,537,508,476,460,467,459,450,433,438,444,436,445,434,436,459,435,463,462,471,480,480,493,501,495,491,522,517,549,535,541,556,556,561,576,578,567,580,593,612,587,597,619,633,629,638,610,624,631,629,613,668,644,634,617,641,619,627,636,618,602,631,593,614,595,602,586,608,603,584,593,583,569,570,558,564,567,557,568,579…
562,566,629,617,623,626,644,646,662,664,679,659,662,658,720,696,699,693,650,612,518,469,433,420,380,410,439,420,447,424,424,410,429,424,429,431,453,451,446,487,479,480,487,492,493,500,503,524,538,521,556,523,564,562,575,587,580,593,580,592,602,617,617,623,610,616,629,643,606,608,592,634,630,621,619,621,626,632,621,603,600,601,588,630,615,607,598,574,598,571,569,564,598,565,572,562,555,566,561,549…
611,594,632,613,628,645,647,641,649,666,651,640,671,702,682,696,686,666,603,516,445,374,320,314,288,294,384,392,415,400,413,410,420,414,419,404,454,460,457,432,435,448,453,479,476,486,508,519,527,525,509,545,552,566,572,553,569,603,621,601,592,603,595,605,624,616,621,597,629,648,594,638,608,625,656,654,599,618,604,619,614,581,601,589,595,583,582,571,598,558,570,547,552,540,565,545,560,560,538,553…
577,613,607,615,627,619,630,627,650,676,662,643,698,707,710,712,670,657,574,493,373,315,276,235,219,209,287,387,369,385,397,394,390,397,404,384,424,407,441,451,449,475,466,465,470,488,494,496,507,519,536,529,524,554,561,545,560,564,585,584,604,609,597,632,609,639,616,618,596,635,624,609,632,635,640,619,608,610,586,615,614,622,609,580,564,572,584,565,573,552,583,547,552,542,555,553,539,567,550,544…
588,612,630,626,638,650,636,632,647,692,666,681,693,696,701,717,691,645,530,434,374,354,235,215,196,199,206,333,388,369,377,390,369,399,387,389,417,421,405,419,427,432,448,440,477,486,484,472,492,516,484,532,508,574,537,534,556,565,581,563,582,576,623,601,608,612,599,597,621,629,623,643,621,622,624,589,618,605,603,598,603,579,591,547,566,569,568,567,576,570,537,530,544,526,512,533,516,531,521,527…
580,600,650,634,632,611,625,676,654,667,668,684,692,685,681,701,679,607,523,406,470,500,282,200,188,176,186,280,372,367,368,369,402,392,381,398,386,417,407,417,403,419,421,459,445,449,461,464,473,477,509,514,522,533,533,533,561,573,576,566,536,608,609,600,593,607,602,613,605,615,591,627,627,634,618,594,591,592,591,584,586,593,545,550,547,569,525,546,526,529,496,515,506,517,517,506,518,528,537,555…
602,603,655,636,644,633,637,678,680,685,698,691,717,680,708,693,671,579,445,372,441,591,372,201,180,164,171,240,345,363,366,404,375,387,403,388,369,378,368,409,409,428,435,445,448,443,427,454,450,470,494,480,503,501,520,517,534,525,562,556,548,563,575,586,584,611,593,602,601,584,600,585,570,643,583,590,604,576,585,567,569,532,545,550,543,550,527,530,525,505,514,480,485,512,496,515,495,515,502,530…
588,614,659,638,652,671,654,669,679,702,679,704,686,686,677,681,655,577,445,358,360,461,387,215,173,175,170,252,319,351,372,362,386,376,373,380,386,351,379,406,401,411,413,413,405,428,449,449,458,452,474,489,511,481,514,515,501,533,578,542,539,573,565,575,576,582,575,602,597,573,598,608,594,603,612,591,575,574,547,543,536,539,545,539,522,496,503,508,513,509,505,470,481,493,477,495,504,506,479,488…
590,601,636,627,630,643,642,665,722,690,689,718,714,673,726,673,648,584,447,367,311,331,310,240,174,186,192,263,345,355,361,371,389,369,368,378,357,349,370,402,399,391,404,417,428,414,437,429,457,465,462,499,501,501,529,515,546,555,528,550,555,545,570,559,587,572,568,557,603,572,570,587,607,619,584,558,565,542,563,544,541,531,505,503,502,500,478,486,475,483,478,478,483,481,486,489,473,485,486,474…
582,634,628,616,647,641,679,653,655,694,724,700,700,693,676,679,680,589,484,374,314,296,271,257,222,215,239,282,355,362,373,376,376,365,384,395,367,357,364,408,399,408,411,422,421,422,441,461,454,466,467,477,494,515,518,547,511,536,562,549,546,540,559,555,566,580,583,597,583,566,579,588,573,569,582,584,553,541,541,545,514,527,493,497,479,487,448,475,468,480,485,459,448,455,468,472,480,477,487,487…
613,583,623,620,625,636,621,651,677,662,685,708,699,709,665,667,651,581,548,424,345,293,263,260,233,249,291,354,369,390,373,381,376,378,401,383,403,406,403,392,404,429,417,422,437,442,436,452,476,490,492,496,494,499,521,537,540,540,554,572,556,540,540,565,538,533,568,568,566,587,556,596,577,597,558,558,547,522,541,517,516,509,490,475,460,438,468,450,450,448,455,466,468,462,473,469,442,480,473,472…
589,612,624,637,632,628,664,643,649,674,680,691,677,705,722,664,643,608,569,479,430,346,296,275,287,310,341,374,396,373,374,373,401,388,390,398,394,400,377,410,413,413,430,432,443,466,455,458,499,520,496,497,532,518,506,530,534,569,539,531,544,548,550,564,556,524,550,558,571,575,557,567,583,579,569,559,550,541,508,515,497,489,468,447,456,421,436,442,433,430,430,431,449,437,440,445,444,442,463,456…
586,615,640,625,626,627,626,644,667,664,659,672,683,674,709,684,684,643,593,525,507,436,381,351,357,371,375,396,396,394,380,387,392,388,381,386,391,411,398,415,410,437,440,444,451,456,464,477,498,512,512,511,519,534,539,536,546,544,564,573,546,567,562,549,559,536,563,548,538,578,574,579,560,566,579,562,516,499,508,509,488,468,474,436,443,411,430,412,421,415,430,424,427,433,429,444,431,435,445,435…
581,608,620,633,648,650,633,643,673,651,671,683,681,684,676,678,653,643,628,558,522,491,431,401,413,385,404,391,410,390,395,400,392,384,390,403,401,405,420,424,426,443,455,452,466,476,491,491,497,494,507,532,516,557,556,555,558,553,544,541,538,526,552,552,544,549,537,542,550,567,539,571,567,558,583,553,514,509,489,455,441,435,438,428,434,424,423,407,424,417,415,428,408,425,417,424,433,440,422,451…
596,602,643,625,633,640,650,617,648,645,669,680,685,661,668,672,666,650,646,602,582,523,485,457,421,405,411,409,415,388,383,393,433,386,408,408,413,399,417,447,448,441,441,474,477,478,480,504,528,537,526,528,556,541,571,563,577,519,545,542,542,511,540,520,533,531,522,533,542,547,527,550,549,550,555,528,500,468,438,416,384,397,412,419,407,406,407,417,412,389,401,400,399,408,402,407,416,437,444,445…
604,603,631,636,655,630,608,641,648,673,632,679,664,667,677,650,652,689,624,621,577,541,564,491,492,442,441,447,424,447,421,446,422,417,422,417,439,434,451,448,432,474,480,482,477,497,491,510,526,542,554,569,578,551,586,568,555,550,542,531,516,533,543,521,514,500,523,523,503,538,519,538,564,563,511,469,437,401,344,318,328,326,390,375,368,384,390,388,403,392,401,403,409,399,401,423,417,428,417,427…
609,615,617,650,648,648,649,647,623,642,633,663,647,668,631,653,667,671,643,631,601,566,564,536,517,514,480,485,452,435,444,449,453,429,443,445,435,443,468,464,471,495,481,486,477,519,513,530,517,546,533,570,587,566,564,545,553,543,529,494,502,477,518,509,513,469,502,474,515,526,512,549,536,512,474,415,332,319,279,225,241,229,291,350,357,360,390,402,389,393,382,376,371,404,381,399,408,404,422,425…
567,630,645,626,640,630,621,649,613,642,649,640,657,650,663,659,654,661,646,618,635,608,582,550,541,541,503,486,487,474,458,489,470,476,453,455,485,482,489,477,486,501,494,523,526,522,546,535,549,582,569,562,540,552,560,552,525,519,501,502,474,471,472,466,477,482,469,466,488,501,530,526,529,484,403,364,312,257,241,223,194,210,228,259,315,327,350,371,370,391,381,390,407,366,384,379,400,413,425,413…
612,617,599,626,635,622,635,636,652,619,650,642,650,637,660,650,627,640,631,650,654,608,605,592,586,553,558,515,511,509,513,516,482,479,506,484,501,492,505,479,507,507,513,523,520,543,547,543,560,573,587,584,590,589,542,538,501,465,486,487,446,440,441,437,444,450,443,463,484,497,506,525,537,434,361,369,397,312,263,216,184,163,198,166,304,310,339,366,391,359,379,375,358,379,375,368,385,423,419,422…
574,569,636,615,625,612,617,606,610,620,624,606,613,656,625,621,640,617,621,638,633,620,627,606,605,596,556,556,554,528,535,521,498,485,512,528,531,509,504,505,504,514,496,536,520,564,544,577,585,591,603,585,593,542,527,463,457,420,386,395,400,409,397,423,412,436,429,454,459,475,523,528,534,402,369,449,551,488,323,238,175,168,173,157,199,327,343,345,365,355,350,375,368,383,379,383,383,402,411,423…
602,592,610,603,617,622,637,644,620,616,619,606,620,600,610,616,633,617,606,612,620,600,623,592,595,585,558,572,570,550,543,558,518,577,528,532,548,535,523,548,564,540,516,537,549,566,576,565,547,592,605,596,566,554,433,400,362,333,294,301,327,388,400,406,410,422,434,454,464,461,521,536,528,403,385,492,678,673,322,299,167,161,159,157,156,289,322,349,350,364,350,365,375,381,393,385,388,388,404,381…
582,628,626,623,618,605,627,613,633,633,633,612,632,615,650,656,605,599,637,640,614,615,584,618,599,596,571,581,561,557,569,571,577,574,555,563,530,539,550,535,534,520,552,568,544,546,561,581,611,625,591,600,539,478,384,362,274,244,240,235,245,285,371,410,407,422,422,428,465,461,495,508,487,395,362,440,653,682,401,226,172,153,161,159,164,247,328,352,367,351,374,364,379,354,363,373,389,383,396,382…
576,595,595,609,610,620,618,621,603,597,626,589,604,594,612,593,616,621,604,599,594,612,568,584,601,571,609,592,568,588,556,549,560,548,557,538,567,563,551,536,555,543,556,561,555,566,589,631,647,617,605,575,500,419,336,350,265,229,217,226,236,241,302,357,376,388,433,425,450,443,467,507,481,396,318,348,467,595,390,197,166,156,145,151,178,239,344,368,364,362,365,367,353,372,371,373,385,401,385,387…
562,603,606,617,615,601,617,615,595,605,618,586,606,611,591,580,615,630,597,598,607,625,597,579,608,575,573,588,562,585,593,553,580,561,581,566,577,552,566,565,564,551,557,571,570,582,576,612,630,654,612,540,487,373,331,342,325,209,212,213,215,196,259,302,363,403,406,406,461,439,454,491,495,441,293,296,329,378,310,217,182,166,165,164,185,266,352,349,358,343,357,359,375,368,365,356,373,378,397,395…
568,612,619,627,610,603,621,591,595,608,585,591,581,576,604,584,568,579,602,594,595,591,565,578,589,567,559,558,545,582,573,567,564,557,566,556,551,542,524,564,590,570,566,595,555,575,585,620,659,607,615,510,401,462,376,282,267,220,204,185,192,204,197,267,351,381,400,424,428,449,462,473,450,458,342,273,297,290,314,261,197,179,167,170,226,295,341,346,357,356,384,345,354,352,360,365,363,381,380,381…
562,593,612,624,602,602,603,596,581,603,567,579,577,579,571,574,572,568,572,585,603,603,575,565,568,578,565,563,591,558,577,557,564,563,551,554,585,569,551,551,557,562,569,585,570,575,626,604,615,607,609,543,383,425,506,292,235,263,209,183,178,182,180,221,323,360,375,420,426,436,445,444,469,464,402,249,259,271,260,250,212,184,198,195,243,342,357,360,351,363,325,349,386,396,355,380,393,392,374,384…
588,598,631,615,611,635,587,581,590,593,579,584,581,561,579,588,571,577,550,589,561,592,577,572,566,555,572,559,561,550,559,566,545,577,576,542,550,563,579,566,550,593,555,563,590,608,628,641,660,633,600,526,360,349,441,303,205,272,223,172,163,183,187,206,295,351,370,389,426,411,427,429,450,456,447,309,253,246,240,252,212,206,218,234,284,348,358,335,375,353,373,362,377,364,380,365,398,371,416,371…
576,599,593,619,591,600,574,570,583,583,565,571,555,525,550,548,556,542,547,561,547,571,548,523,560,522,524,557,544,551,552,548,555,563,552,516,549,568,555,533,563,570,572,565,611,623,612,633,615,662,607,506,352,324,303,307,245,242,259,178,165,179,184,215,309,342,363,388,403,396,418,427,432,416,446,377,326,292,245,252,242,234,261,287,317,349,375,383,362,363,383,350,364,352,362,381,353,394,392,397…
555,603,602,594,585,589,581,579,583,541,566,538,536,549,545,535,543,521,519,525,530,546,528,512,515,526,523,547,517,546,505,533,546,547,558,552,569,552,548,559,554,564,596,577,598,600,613,631,625,647,632,508,332,331,299,284,270,239,242,199,194,176,197,244,309,354,369,365,406,406,393,413,425,430,451,417,337,377,315,303,305,298,321,333,336,361,362,365,366,378,366,376,385,373,374,360,382,386,396,393…
567,603,631,577,603,561,572,577,557,546,530,541,504,525,507,544,522,522,506,496,551,510,529,509,521,499,510,534,513,544,538,539,534,547,533,536,554,521,544,561,552,553,534,549,586,613,630,629,669,615,568,560,376,324,294,285,272,250,235,214,200,206,220,270,342,356,382,381,397,396,399,401,406,431,423,430,401,400,384,358,332,332,357,357,373,378,348,356,351,360,362,380,385,380,377,379,373,387,395,417…
566,579,606,580,553,532,560,532,545,520,523,507,500,529,500,491,523,501,490,521,512,516,483,490,509,522,503,503,515,525,519,523,549,528,535,535,499,551,537,546,543,570,567,571,578,582,600,636,613,645,628,603,449,333,305,256,239,244,240,211,234,254,263,310,380,374,374,375,393,398,406,410,422,430,445,433,423,397,430,382,388,333,385,369,376,407,395,367,375,364,383,361,370,368,372,363,372,395,367,401…
572,569,578,563,546,581,525,510,548,535,525,520,489,482,489,511,510,504,494,482,481,492,493,487,489,502,499,498,505,518,494,495,521,522,524,530,512,531,521,544,534,550,562,563,583,564,585,623,619,610,593,597,533,435,324,293,247,244,249,254,251,296,326,362,382,376,388,392,379,399,399,412,415,418,451,449,449,418,427,408,414,378,377,374,393,388,375,392,370,369,379,389,386,378,368,383,380,392,404,387…
554,560,590,552,557,527,517,510,519,520,486,484,490,467,499,470,485,482,477,473,447,484,492,490,453,493,477,475,467,489,501,514,500,502,497,515,523,503,541,521,534,552,551,553,549,564,591,607,585,578,595,573,582,519,429,363,335,296,285,293,336,378,359,357,383,386,386,384,391,404,395,419,393,415,419,411,441,421,422,421,411,411,391,414,383,395,371,383,409,391,369,366,378,399,390,393,389,395,392,390…
532,575,558,538,544,506,493,517,490,487,476,451,472,470,456,454,469,472,481,462,447,459,436,471,464,476,468,479,474,512,501,477,489,481,503,512,490,530,509,506,544,539,513,550,553,573,565,607,612,607,605,585,543,551,541,461,420,400,378,383,388,376,383,375,385,398,383,402,385,392,395,430,414,424,432,430,450,433,435,412,420,419,403,401,409,393,393,375,396,399,382,398,393,365,413,399,392,407,411,439…
514,533,520,524,518,495,493,484,463,491,480,460,475,454,469,454,446,440,429,430,459,453,458,477,452,458,471,466,461,462,485,464,494,481,463,495,477,500,518,505,532,528,528,551,541,565,548,565,595,584,577,573,557,539,538,497,487,459,449,404,393,406,409,407,399,395,389,415,394,398,396,433,410,428,411,429,449,450,451,433,429,435,426,401,395,395,394,408,415,379,398,387,402,388,418,410,405,418,412,425…
542,518,523,529,472,466,494,443,450,416,467,451,435,431,435,435,444,437,441,441,449,429,434,436,453,439,441,472,470,458,459,466,471,474,459,478,490,467,481,528,501,512,529,526,543,560,566,570,589,583,570,609,556,569,539,517,491,458,454,443,408,423,420,420,423,404,411,382,412,416,427,431,419,434,436,431,437,428,447,432,423,440,424,421,421,414,423,413,415,394,401,410,418,403,381,395,445,419,402,423…
512,527,513,501,466,458,461,445,444,448,445,443,452,442,425,429,416,411,428,424,407,426,430,444,439,449,429,453,460,449,450,450,440,447,488,490,464,476,505,498,496,511,499,511,524,526,532,565,596,590,564,578,571,558,554,536,514,498,498,438,446,461,427,444,434,419,397,427,414,414,425,424,423,434,445,425,465,450,449,442,446,455,464,440,450,428,427,429,397,423,431,432,414,409,412,420,423,423,440,442…
485,495,512,492,471,464,452,436,441,439,409,440,407,415,422,415,419,431,406,406,431,434,417,423,431,420,427,432,432,447,442,438,459,447,473,459,440,461,491,493,492,513,507,515,500,527,532,532,559,537,559,555,558,547,563,559,529,505,501,484,463,491,453,435,443,442,420,426,415,440,425,424,448,443,438,436,461,461,448,463,435,470,455,449,455,441,431,429,424,410,437,429,434,431,444,435,445,454,443,453…
486,480,472,480,444,448,430,433,436,432,428,427,413,435,395,397,389,396,408,418,407,409,414,406,400,429,424,401,433,432,429,424,437,457,458,449,448,451,465,481,477,466,501,498,503,523,519,541,545,561,563,551,556,544,547,527,537,513,506,508,492,502,485,460,468,469,443,444,434,425,448,447,444,474,443,456,452,459,465,452,463,450,475,461,460,449,452,447,423,453,449,449,434,464,423,448,450,451,458,465…
455,483,468,439,421,419,416,421,395,378,398,395,389,396,412,390,397,400,375,397,404,393,405,421,415,427,405,410,426,434,447,432,435,449,447,452,438,461,458,477,471,484,484,478,504,494,527,521,551,511,530,572,545,539,552,543,548,557,507,501,489,484,497,484,465,473,466,460,459,443,456,458,466,455,458,477,459,471,476,489,479,484,468,467,451,462,453,460,448,473,470,466,451,449,482,468,466,474,480,470…
455,454,444,422,431,385,405,400,420,420,400,384,394,370,386,387,374,374,382,379,379,406,393,431,414,402,406,411,418,404,442,440,415,445,444,451,447,449,442,456,452,478,479,471,457,511,483,530,533,540,510,539,562,545,535,530,544,519,520,514,527,492,524,484,514,496,492,471,476,470,460,476,489,464,461,484,471,469,473,464,484,479,463,476,472,495,491,476,463,472,487,463,467,452,484,467,466,497,503,503…
423,414,402,401,397,402,409,392,376,391,389,384,362,387,364,367,393,387,384,370,383,383,372,380,415,411,406,396,422,410,418,411,412,427,435,455,431,446,457,467,470,455,473,473,483,484,490,492,494,522,528,519,513,544,545,539,541,553,549,500,534,505,525,532,515,471,498,488,471,467,497,489,478,475,482,476,495,480,465,480,495,493,497,480,487,499,494,461,473,492,478,490,491,486,501,485,497,516,497,523…
346,332,350,314,324,313,349,364,368,367,388,369,365,352,361,360,385,370,388,372,384,378,388,396,397,394,397,413,408,401,393,403,423,409,429,419,441,436,442,466,456,466,473,461,476,485,478,490,487,520,497,514,525,563,525,520,554,529,527,543,546,503,547,526,516,512,502,530,496,482,493,512,484,490,483,514,501,461,515,516,524,485,499,509,514,523,501,496,490,500,513,501,508,493,511,513,507,521,548,513…
333,253,250,235,244,229,240,298,338,358,374,359,359,356,359,368,359,376,363,396,375,388,358,410,382,365,400,382,386,383,412,419,401,410,406,443,413,430,434,445,423,440,454,448,473,458,479,475,485,498,500,517,513,541,516,506,534,513,521,523,513,514,519,531,543,534,502,505,519,509,498,490,513,493,501,514,487,500,495,517,516,497,521,505,525,499,518,502,522,533,516,504,534,516,496,543,520,533,530,571…
423,223,197,206,212,192,185,186,244,330,326,354,357,368,343,355,374,362,369,368,368,374,375,383,375,364,381,374,385,404,419,420,398,418,407,446,420,431,457,448,444,454,446,455,450,433,507,466,480,500,472,507,516,509,520,528,518,529,529,523,535,522,509,527,506,530,517,518,538,496,496,520,504,492,507,530,529,509,527,519,537,513,538,500,527,537,532,510,521,528,532,541,514,529,531,530,564,533,545,553…
480,222,209,216,216,194,180,173,164,291,339,342,341,340,354,347,351,358,376,341,381,375,370,379,376,375,371,391,395,399,388,424,414,391,394,404,427,403,414,418,415,432,441,442,441,452,470,444,473,474,479,507,493,502,503,478,486,531,506,516,529,514,514,516,514,541,527,512,495,503,524,520,520,499,535,516,537,530,522,524,520,518,539,543,528,533,537,529,537,567,539,534,527,553,554,556,541,581,577,567…
457,222,210,202,196,203,200,168,159,200,315,333,352,350,372,365,365,362,350,354,363,361,374,369,386,370,375,415,390,373,408,384,390,414,402,406,406,404,399,430,416,400,439,423,410,446,457,461,446,450,462,451,466,462,487,503,482,502,484,490,504,501,511,504,504,507,513,529,521,532,532,526,525,501,544,520,527,541,529,518,535,515,534,543,530,536,531,551,526,549,557,557,558,545,575,569,553,557,588,587…
486,245,212,200,186,199,193,194,167,155,238,331,339,315,343,344,357,347,335,348,360,375,365,374,357,366,386,371,368,388,392,387,400,374,393,412,394,413,403,397,401,401,428,412,422,418,427,421,433,453,444,454,453,432,478,457,483,474,490,476,472,463,507,487,505,485,526,492,505,511,505,509,507,507,508,496,515,519,537,530,527,527,537,545,556,563,557,524,541,532,556,543,547,543,559,558,550,577,589,619…
532,267,187,184,161,155,168,183,164,140,163,283,311,339,334,338,334,350,345,354,364,357,342,369,363,378,359,367,366,363,384,379,370,388,369,383,384,413,391,402,424,417,395,407,395,412,426,421,418,433,443,440,432,454,455,450,450,451,474,469,460,469,457,493,478,482,485,485,495,493,506,494,510,505,510,546,512,499,518,515,544,540,535,531,549,539,545,572,581,547,560,543,538,549,581,569,564,581,599,617…
515,276,206,171,152,145,153,158,159,147,146,240,293,308,320,320,326,345,342,338,346,350,343,363,356,346,364,357,352,361,383,349,380,377,382,400,376,395,389,386,402,412,380,406,417,404,401,405,417,409,414,427,421,414,405,429,443,458,430,448,425,454,446,439,463,454,464,455,463,456,500,467,478,507,490,489,514,491,499,506,477,507,509,535,524,492,544,538,552,530,540,552,533,550,575,566,570,577,598,575…
505,294,177,166,150,151,156,155,176,150,134,202,292,304,339,337,319,338,330,342,349,342,354,336,351,365,367,345,355,350,370,352,365,373,403,383,356,390,361,393,386,396,386,396,389,408,412,387,389,397,434,414,425,445,412,447,423,431,439,452,438,442,428,441,452,443,456,455,463,473,452,479,492,496,482,486,488,491,496,482,496,521,526,531,513,521,540,571,556,547,548,539,559,543,545,580,574,562,584,607…
508,320,206,175,162,162,158,159,169,155,147,182,271,285,327,323,326,327,346,343,340,328,342,335,347,333,352,349,354,388,369,352,381,365,364,372,361,375,367,386,383,396,394,405,400,386,396,413,407,408,426,425,417,432,424,418,428,417,453,422,429,447,435,438,437,465,468,457,454,472,478,506,499,489,503,478,491,485,499,526,526,537,506,523,527,531,548,542,519,537,556,536,548,541,550,567,568,589,593,609…
409,271,260,223,174,164,149,153,164,156,156,199,281,279,313,328,320,323,333,338,340,338,339,338,364,359,349,366,368,359,378,405,355,382,367,386,371,398,386,389,388,405,388,394,394,394,420,429,407,407,409,418,431,428,427,439,428,445,430,448,441,461,431,457,464,457,447,460,461,471,478,483,477,484,467,492,487,471,493,509,536,508,524,527,521,541,547,555,551,538,549,576,540,578,549,563,551,585,602,623…
280,219,217,235,200,185,178,169,147,150,159,207,254,278,292,313,335,333,323,318,351,345,351,330,351,356,356,362,340,359,373,363,376,373,365,353,378,377,391,394,372,398,394,384,399,391,393,389,394,414,411,431,410,402,415,426,413,411,408,420,408,433,442,436,451,449,439,437,454,464,463,469,482,469,482,456,465,485,490,495,501,490,532,523,542,530,517,522,518,528,521,513,562,546,526,558,573,565,561,597…
388,257,220,228,222,198,189,174,166,170,181,261,286,287,293,316,346,334,329,344,341,337,330,339,335,352,337,340,355,356,357,368,356,364,362,382,364,369,368,368,378,399,395,389,378,407,414,394,421,388,390,400,405,393,401,418,395,428,424,426,437,415,443,410,444,469,443,441,445,446,466,444,464,447,472,488,472,485,489,492,489,502,519,542,500,529,526,514,519,507,553,544,560,568,544,534,551,576,579,577…
352,226,207,207,214,196,172,160,157,164,196,258,277,242,247,328,317,354,334,351,340,345,339,345,349,361,349,365,371,371,379,401,366,359,375,382,375,386,359,387,375,385,390,381,369,379,404,374,404,394,397,381,408,436,409,403,403,430,420,443,440,424,409,424,422,422,443,425,423,433,455,436,460,458,458,473,483,474,468,477,471,482,495,507,503,518,522,562,531,534,521,522,546,539,548,526,539,556,554,565…
422,235,230,216,190,190,162,154,151,174,213,263,240,218,210,284,310,325,342,353,323,339,351,329,351,353,369,356,368,369,356,343,354,366,365,358,380,376,369,393,392,387,377,399,382,386,399,396,397,385,397,403,399,419,390,400,420,403,418,438,440,410,438,429,448,439,439,455,447,450,444,435,466,462,491,461,453,485,485,470,502,503,505,501,533,530,521,498,526,516,508,536,529,547,545,537,549,547,563,561…
348,215,205,191,178,184,153,142,150,159,180,198,266,230,210,262,323,330,332,348,335,345,346,343,347,342,363,357,350,358,356,357,372,373,377,352,377,372,388,371,379,387,384,391,393,421,394,401,388,402,396,425,406,409,405,387,416,412,410,427,437,437,433,420,438,445,433,435,430,466,453,468,460,454,448,470,460,467,497,492,492,498,498,500,494,532,517,512,502,529,540,516,515,549,534,529,533,578,536,544…
209,228,181,170,178,175,140,128,132,153,126,135,171,253,258,287,322,315,334,337,338,334,350,346,338,353,349,361,340,346,370,350,355,369,381,377,378,384,387,375,376,361,377,394,376,405,386,391,389,414,391,419,424,399,431,416,428,429,422,418,426,441,436,421,432,438,463,460,457,491,457,474,475,475,504,464,487,489,500,492,514,500,484,513,507,524,545,532,526,532,532,518,531,527,524,533,554,546,513,571…
226,225,197,166,163,186,174,160,141,133,128,128,138,191,281,314,323,346,321,358,339,321,325,367,337,344,351,362,366,345,359,350,368,380,352,356,372,373,393,370,374,371,401,373,391,374,374,391,394,395,391,406,411,411,397,425,405,422,428,407,436,458,416,443,448,423,439,458,462,462,479,481,464,514,488,478,489,503,501,502,527,525,490,496,512,518,522,530,521,518,517,528,522,543,565,542,544,521,525,523…
315,290,249,200,186,195,215,180,158,147,148,124,137,154,246,310,336,326,320,340,349,340,334,351,364,337,347,374,363,352,364,361,379,382,367,377,368,359,374,382,377,387,382,377,396,388,409,386,397,394,386,399,406,398,398,407,412,414,417,401,444,421,421,422,428,446,426,444,456,462,454,458,483,487,483,490,480,502,495,510,507,544,506,524,508,523,525,502,528,536,527,511,535,538,537,517,523,525,493,503…
334,321,276,227,211,230,277,221,188,150,148,151,139,146,219,303,318,317,329,342,326,371,346,365,347,340,355,366,346,363,343,375,368,378,378,357,384,368,386,392,385,373,381,390,380,412,388,407,391,390,402,384,415,395,408,424,418,419,433,415,434,449,437,431,452,445,479,450,462,467,443,451,456,479,493,496,487,515,520,508,519,507,532,524,532,514,528,530,528,512,524,525,550,520,524,505,512,520,502,490…
349,320,291,219,234,260,252,289,211,168,140,146,143,156,202,291,328,336,340,340,349,344,352,352,351,365,375,352,356,348,371,358,364,370,367,363,376,394,378,371,375,398,400,393,411,399,390,396,411,408,393,411,411,400,416,412,413,411,404,435,429,411,437,427,451,430,443,444,454,483,469,492,484,469,512,493,499,496,520,518,517,511,532,519,530,578,542,540,518,523,502,508,501,517,510,507,504,483,491,473…
347,380,305,215,251,261,281,297,237,189,166,150,141,153,216,318,331,325,353,341,346,325,363,352,350,351,369,372,356,357,342,367,342,370,361,384,369,388,387,380,369,400,397,395,384,414,397,384,401,418,383,401,407,384,395,431,419,405,444,436,412,452,456,444,422,437,437,465,465,477,490,471,485,490,505,476,492,513,530,492,524,524,511,528,545,502,541,514,534,547,508,536,498,529,505,506,490,451,432,453…
386,364,333,226,246,261,269,262,258,226,175,178,155,195,231,318,322,332,358,348,344,360,378,347,353,344,340,354,359,383,355,350,363,371,365,381,381,380,373,381,392,373,390,403,380,385,405,396,403,387,397,409,408,401,418,413,425,405,409,429,430,402,417,444,438,433,441,429,457,468,465,466,488,496,474,504,494,501,525,511,507,522,505,553,561,534,520,536,520,542,507,520,511,517,499,492,456,424,390,360…
384,392,353,246,209,243,271,253,260,243,178,187,171,202,265,334,338,346,353,355,348,367,359,379,333,353,363,361,373,356,347,368,364,350,375,366,374,371,389,390,379,375,373,394,372,381,415,405,403,385,384,388,389,424,405,409,399,412,430,456,438,438,417,454,433,440,459,464,443,468,484,476,460,478,482,496,502,515,494,504,498,514,524,520,556,525,518,534,513,532,528,504,512,497,462,447,383,372,313,271…
394,380,413,321,221,220,248,243,244,214,194,189,189,239,323,342,358,352,359,352,366,365,362,364,357,354,357,359,367,377,368,357,371,386,392,368,383,388,384,388,396,394,390,395,389,401,392,397,386,393,389,417,430,436,398,394,402,412,428,410,412,438,448,436,446,414,435,439,461,443,462,470,472,475,487,475,499,510,507,505,522,519,518,530,555,546,541,524,506,495,484,496,519,501,452,375,338,301,284,266…
437,405,402,392,298,216,227,215,206,195,198,201,197,257,352,345,349,358,341,374,350,346,342,347,371,361,355,356,376,378,381,387,378,372,374,383,386,372,380,392,394,385,411,385,392,374,391,407,402,383,416,391,394,439,425,435,426,429,440,423,435,452,437,450,453,439,477,468,467,463,486,472,484,486,509,494,514,522,529,515,522,508,509,511,532,553,516,497,513,517,480,501,482,463,404,350,332,350,329,268…
419,423,412,409,375,279,241,235,239,234,218,246,241,300,341,355,357,362,364,355,352,378,346,373,364,378,369,353,361,378,375,379,364,378,394,377,378,370,384,391,389,399,383,399,403,399,413,406,386,398,392,392,409,423,416,420,428,435,433,421,429,425,435,457,449,455,465,477,443,466,473,477,487,501,493,506,525,530,518,523,528,506,516,522,542,545,537,496,525,498,477,490,471,394,319,332,342,430,475,276…
424,434,416,411,413,377,345,296,292,294,297,335,335,333,364,381,378,368,377,370,370,363,364,361,357,370,368,377,365,377,382,387,373,398,382,373,377,396,394,388,385,380,389,373,409,397,406,401,386,392,416,424,450,417,420,433,412,423,425,432,443,446,451,437,478,458,459,455,463,482,505,464,477,483,512,504,526,522,524,513,525,525,517,530,549,515,520,534,503,485,451,460,456,407,295,297,386,497,617,331…
444,451,433,438,425,427,404,393,354,377,391,385,363,383,378,374,362,381,379,378,389,371,361,385,384,369,393,387,365,401,368,371,364,365,397,369,371,393,378,388,390,400,381,414,382,398,396,407,398,401,402,394,406,401,412,427,458,433,416,442,442,452,420,447,455,445,488,464,463,494,491,496,478,510,496,506,527,524,529,515,517,520,524,508,512,521,517,480,474,429,424,433,417,401,287,291,431,487,585,344…
447,449,461,466,457,417,403,410,404,393,411,378,396,409,384,377,384,380,369,382,378,387,365,374,390,358,372,396,404,370,376,372,385,389,377,387,388,370,383,382,380,397,379,402,415,398,389,402,402,394,410,420,414,417,421,429,438,431,437,431,467,422,476,440,460,460,454,442,491,486,470,481,499,509,534,516,517,523,511,508,514,523,512,520,495,493,482,472,463,390,393,368,385,347,274,315,378,462,442,275…
431,461,457,451,473,423,425,418,409,396,404,397,387,389,389,404,391,398,360,370,376,371,353,379,389,361,363,357,367,381,368,403,399,379,389,386,400,382,382,395,395,393,394,394,398,396,399,413,412,405,435,401,407,419,414,427,427,419,460,444,442,456,458,460,459,461,458,468,490,464,489,491,540,498,522,534,520,491,530,506,512,519,483,470,456,431,446,461,434,354,311,324,331,332,232,269,327,300,311,205…
462,489,496,453,447,445,430,437,427,398,404,409,398,403,408,387,365,387,386,393,389,373,389,373,368,391,392,374,378,398,402,382,369,384,386,396,371,363,393,402,394,414,384,408,398,380,391,405,418,428,411,436,417,442,425,419,416,437,443,464,444,448,433,467,474,503,474,484,482,489,493,520,510,500,515,526,540,535,523,499,520,538,543,479,494,413,389,365,335,313,289,263,256,294,218,198,236,211,216,190…
452,490,477,451,453,446,418,432,432,424,421,399,397,402,400,400,391,400,407,373,388,398,387,387,372,381,381,351,398,397,392,404,367,350,385,380,404,386,403,396,389,385,385,390,388,396,408,400,406,391,418,425,421,430,428,417,440,414,438,441,455,468,474,474,446,474,476,460,491,512,502,522,520,506,531,526,526,505,519,531,508,546,506,466,428,372,338,307,275,282,268,271,278,249,203,181,183,165,161,170…
476,504,486,468,448,452,448,418,427,449,407,404,413,403,379,399,391,393,394,402,413,402,396,381,368,377,390,391,382,393,384,404,395,377,390,395,417,390,372,388,400,409,414,413,422,401,420,413,440,423,417,431,434,428,425,447,431,441,440,437,476,464,438,463,471,477,481,484,487,527,504,536,514,535,515,523,527,535,541,510,529,500,497,432,374,304,265,286,286,335,318,326,339,233,200,156,151,142,150,170…
474,482,503,463,461,466,467,445,432,443,415,413,415,411,409,408,402,389,393,375,379,395,373,378,387,368,392,395,392,383,373,374,391,404,393,386,383,391,382,404,418,377,425,394,429,400,417,411,410,440,414,431,419,439,434,421,456,444,437,444,463,479,449,466,482,446,454,509,485,515,531,530,542,541,536,547,534,557,522,503,502,490,446,383,344,304,349,433,380,427,443,257,342,227,167,147,148,137,155,200…
487,504,517,502,482,473,458,472,472,441,425,434,406,399,443,404,381,383,395,398,403,408,413,374,376,377,396,386,406,373,380,399,389,375,407,404,408,421,417,385,411,436,389,411,421,407,405,425,421,436,436,419,424,419,425,421,456,454,455,459,463,460,463,477,478,487,497,499,526,525,528,535,526,526,521,549,530,542,515,473,462,465,368,316,349,386,435,589,536,564,619,258,227,205,174,163,150,141,157,169…
532,515,493,495,493,465,461,453,446,434,450,457,432,415,416,415,401,410,383,410,405,403,414,397,390,399,396,411,412,396,413,414,402,419,410,396,398,399,412,409,405,430,407,410,405,403,430,417,435,419,417,447,429,431,429,453,433,464,457,484,473,472,476,504,484,483,496,534,547,518,546,534,558,550,543,546,548,532,535,440,406,377,345,384,458,545,505,569,508,433,455,258,201,211,180,165,155,152,145,139…
510,532,549,504,488,466,474,466,462,458,456,449,437,425,424,420,405,409,414,400,410,381,403,398,410,407,411,390,431,398,398,415,422,406,411,398,392,410,404,404,401,428,417,417,408,432,434,440,429,442,438,421,442,433,435,440,443,465,469,480,458,466,479,488,470,501,496,517,547,539,543,560,534,549,553,527,537,534,526,430,364,339,367,525,604,653,668,629,489,419,367,271,211,190,178,188,156,148,143,142…
513,510,541,553,500,475,474,479,468,476,456,452,443,439,435,409,405,397,417,406,409,408,400,401,403,412,397,402,385,415,396,409,406,406,419,381,419,414,416,412,438,428,427,424,429,429,432,430,419,429,430,424,423,444,458,429,458,462,486,486,493,458,477,470,486,509,529,515,525,539,517,542,557,566,556,549,565,539,511,411,328,303,436,547,635,754,765,736,570,442,335,286,194,185,212,205,171,141,134,141…
543,523,544,520,505,513,497,474,482,480,446,466,440,456,446,432,426,419,438,420,429,429,421,397,425,415,423,418,421,420,415,403,419,418,414,420,421,405,421,423,417,441,437,447,438,430,432,440,433,417,424,456,454,469,467,448,465,468,474,506,477,509,495,462,500,523,517,534,544,560,542,569,560,545,574,581,544,578,448,302,276,342,446,489,513,635,717,801,601,468,391,320,245,194,218,228,187,155,135,143…
544,551,538,537,539,501,506,473,476,482,476,465,463,455,456,456,443,432,423,423,430,436,430,406,413,419,429,407,413,410,413,406,410,426,412,418,404,398,406,417,431,426,435,425,429,429,435,443,431,449,440,454,457,453,467,455,458,469,474,468,489,492,489,509,523,538,542,545,538,556,539,550,563,564,557,568,568,539,421,285,283,344,411,471,534,584,526,518,508,449,441,394,303,240,258,252,211,151,148,122…
525,531,544,541,526,534,526,514,476,481,503,466,467,452,468,465,451,455,453,421,439,443,439,413,427,421,413,415,434,430,420,413,420,430,405,419,431,425,462,430,437,437,440,445,431,441,427,432,442,453,460,460,467,458,463,451,494,518,471,493,478,500,503,524,521,520,512,542,525,550,549,565,567,581,555,568,572,519,405,267,279,315,388,445,530,588,450,383,350,322,319,335,300,253,200,239,190,143,148,150…
538,570,566,542,545,527,523,504,516,512,463,490,485,480,459,467,450,470,446,456,444,470,418,435,438,438,439,437,430,407,449,429,426,442,432,422,441,442,428,461,441,421,438,448,432,465,446,452,449,458,469,450,465,475,446,460,462,491,489,491,490,500,523,521,528,534,543,555,553,548,533,549,569,582,545,566,589,503,445,259,269,317,343,389,477,509,393,289,297,291,288,301,296,238,195,177,182,150,141,152…
544,561,579,555,541,544,545,525,537,491,487,479,485,509,474,480,450,458,451,478,454,450,435,420,465,444,440,445,440,431,445,428,420,451,419,420,432,434,429,445,423,448,445,444,433,464,457,432,449,464,470,472,483,463,496,500,496,494,493,486,509,519,502,517,529,555,543,528,525,539,574,552,549,568,558,583,552,531,487,292,270,301,356,355,405,372,305,274,272,283,295,313,264,226,210,163,171,166,153,163…
557,549,576,538,545,547,557,520,531,506,518,499,513,495,499,471,471,478,471,472,449,451,456,432,462,454,439,455,454,427,441,447,443,428,449,448,450,430,455,462,446,463,446,456,460,452,458,439,455,450,479,468,468,481,495,507,481,497,499,498,506,535,509,537,529,536,572,550,541,548,569,540,567,599,562,568,584,531,484,365,278,283,316,327,357,318,278,282,278,235,263,307,279,221,198,195,185,170,156,163…
548,576,574,595,574,553,554,533,546,521,529,509,485,481,486,511,459,497,483,492,450,483,458,460,472,448,472,433,434,450,449,458,451,441,439,451,449,435,437,448,440,448,479,444,480,483,461,455,483,468,499,485,481,480,511,511,490,515,511,517,532,532,540,535,533,574,549,560,569,565,561,577,574,553,562,560,573,558,494,452,263,283,276,327,309,335,289,286,285,271,246,302,285,240,198,208,200,192,172,179…
565,571,581,584,575,569,546,538,549,535,525,528,508,521,491,498,501,485,492,483,484,464,472,452,445,457,460,463,465,443,466,466,471,453,473,468,456,451,456,434,457,459,468,464,467,486,473,488,475,480,500,466,501,479,503,504,490,516,526,514,536,524,541,556,564,546,570,570,576,556,560,563,548,577,592,577,561,556,522,470,335,259,275,283,324,309,303,283,273,256,249,270,270,239,208,213,219,201,184,181…
597,574,585,566,594,569,558,553,520,545,548,504,519,528,503,488,516,499,510,477,488,490,485,465,476,483,478,480,470,453,462,464,468,466,473,494,487,454,497,481,463,477,480,491,473,508,474,477,479,492,518,498,489,506,505,505,524,517,519,529,552,528,539,554,563,568,569,541,576,573,561,557,568,589,598,561,593,553,553,476,445,241,258,296,297,302,309,263,276,279,261,282,276,235,217,214,194,191,169,166…
556,589,625,590,584,581,564,562,539,552,528,531,546,540,532,526,513,513,525,476,496,501,503,494,493,499,470,472,492,461,470,476,487,486,463,464,492,473,470,477,480,498,490,470,498,498,478,487,516,489,480,528,495,498,521,524,544,531,555,520,564,539,541,558,564,561,570,572,577,563,557,560,576,582,574,578,563,572,519,475,455,344,235,269,284,278,299,279,248,263,276,258,255,234,227,201,183,196,164,176…
567,579,587,590,583,589,533,575,574,566,533,553,525,542,531,536,510,517,519,504,491,498,481,495,471,509,507,493,489,475,502,488,466,495,461,500,482,487,469,476,496,504,462,492,491,497,495,474,510,499,494,507,532,528,500,527,540,533,533,565,527,551,542,558,545,575,551,565,551,562,561,595,582,572,573,570,571,570,525,465,434,422,277,229,255,277,280,271,263,269,278,248,247,230,222,185,186,170,167,204…
573,584,608,602,571,587,566,562,583,565,547,555,546,545,556,520,507,545,518,535,525,495,534,495,485,503,499,510,485,512,490,492,478,485,498,478,495,494,485,491,509,479,487,494,509,502,486,523,499,510,509,490,502,534,519,545,556,567,551,543,558,540,542,570,574,571,546,551,549,584,579,569,585,604,565,592,581,554,541,418,343,456,385,259,230,254,261,265,254,265,261,227,228,202,210,176,175,182,219,256…
548,587,592,593,612,593,593,579,554,584,558,556,555,565,534,545,540,527,533,572,529,503,511,531,500,489,508,507,507,510,495,521,494,511,491,491,509,481,482,488,512,498,489,511,475,506,511,481,509,502,492,506,529,526,513,559,546,570,542,564,542,560,549,570,571,559,572,560,575,544,593,575,581,583,610,587,572,576,569,502,302,348,438,370,280,225,227,234,244,255,239,226,220,207,192,198,184,210,295,337…
556,605,595,620,605,586,605,573,576,612,539,570,564,554,550,550,518,545,539,506,535,526,529,541,514,499,529,501,509,518,509,513,522,524,499,478,520,531,507,515,517,515,512,504,527,515,520,532,525,510,515,548,549,537,543,548,549,577,561,576,538,541,575,573,562,589,560,577,549,576,584,573,578,585,592,584,585,557,574,553,455,376,482,409,394,332,236,242,213,220,212,208,211,201,201,240,242,269,344,350…
581,610,623,600,587,612,616,605,579,582,566,563,563,560,538,561,558,557,549,522,533,545,550,518,555,538,518,521,526,523,514,503,505,504,502,526,501,510,512,538,518,501,514,489,499,530,528,548,521,531,545,518,558,562,544,520,569,583,596,546,561,576,544,561,573,565,570,569,587,593,582,598,580,592,596,594,573,583,574,544,556,485,498,477,432,409,350,304,276,231,237,239,235,216,251,287,339,338,334,354…
577,575,604,616,590,574,595,586,601,574,581,594,559,586,552,560,561,576,546,522,533,550,520,532,551,532,515,522,536,511,530,527,493,526,529,514,524,474,525,520,499,526,521,534,493,527,510,562,532,538,539,538,549,519,562,540,552,555,582,549,592,552,586,564,576,561,579,587,573,560,604,585,585,593,591,591,603,562,552,552,546,517,512,465,475,433,402,398,357,338,308,309,338,329,317,345,368,366,371,351…
581,574,612,605,625,581,606,587,589,607,603,584,578,549,564,567,574,563,553,548,547,550,553,575,527,545,551,544,540,534,549,512,530,527,505,516,530,531,522,519,528,532,522,537,507,546,551,547,532,538,564,549,541,568,534,558,557,563,567,583,568,599,597,581,561,575,563,585,614,601,598,608,616,589,596,597,579,561,574,568,549,495,526,483,469,444,463,425,411,374,395,395,383,386,371,374,363,365,366,367…
568,593,590,605,619,584,589,593,574,559,610,563,569,585,575,555,579,553,557,568,547,560,569,553,543,544,552,540,541,538,521,543,552,530,535,552,550,547,523,544,537,547,542,533,531,557,539,559,566,570,558,552,547,559,596,529,589,565,574,559,560,600,585,575,584,587,597,576,608,602,576,593,598,585,580,603,597,590,576,574,552,547,501,482,477,486,433,449,427,443,405,403,398,394,379,385,382,378,382,376…
590,606,621,638,589,610,578,567,605,592,606,612,593,576,580,595,581,579,544,560,544,559,571,541,534,553,568,557,562,525,554,552,534,536,522,544,580,542,541,541,560,570,553,529,541,552,571,552,567,566,577,562,571,577,589,574,564,555,574,583,582,570,575,589,589,580,592,585,593,616,590,572,603,610,587,605,576,595,568,566,550,539,510,511,497,477,458,435,422,414,430,415,410,400,386,392,373,402,393,368…
559,602,600,604,609,591,618,626,568,592,586,612,591,579,564,567,574,582,572,551,555,569,560,567,559,568,564,574,591,557,551,566,545,564,546,553,550,573,554,555,564,561,571,541,545,563,553,559,553,542,551,578,552,577,583,595,590,579,589,581,598,575,577,585,588,589,589,594,621,601,610,570,618,604,629,596,602,575,582,568,559,534,517,511,493,496,463,477,458,450,416,418,417,405,403,406,397,390,383,372…
578,616,630,573,584,621,590,607,595,592,590,588,585,578,600,593,580,574,565,558,593,587,565,585,574,554,573,550,548,561,573,546,550,557,549,558,581,548,549,545,579,545,570,558,559,560,596,565,579,567,584,575,597,589,572,592,575,579,606,568,598,587,588,585,575,596,601,598,571,608,611,595,607,596,629,609,594,601,556,572,581,552,533,520,514,512,481,463,474,440,449,447,411,423,397,397,404,391,406,382…
601,594,633,626,615,622,601,604,616,597,595,593,581,586,617,575,601,578,566,588,565,585,574,570,561,585,556,578,585,564,567,565,546,547,559,560,576,585,563,577,564,577,573,588,526,566,558,595,555,567,574,573,592,567,587,556,569,573,584,578,590,583,568,574,579,592,604,593,596,617,615,620,591,605,623,606,589,576,582,579,590,575,519,546,507,513,493,477,474,469,462,426,424,411,389,397,419,411,416,397…
579,621,613,604,604,599,607,594,593,607,608,601,610,585,623,598,553,599,601,558,590,576,576,559,581,572,591,566,577,543,578,563,568,579,561,571,565,581,568,567,587,607,576,580,578,580,578,597,591,562,576,582,559,569,593,586,574,600,606,590,579,579,578,566,619,622,623,607,609,639,624,620,624,623,606,577,610,591,638,580,580,543,539,510,527,530,473,472,484,451,456,428,440,455,421,411,434,412,404,409…
579,622,627,605,597,578,603,617,622,604,612,581,596,584,618,606,593,609,582,589,591,585,614,586,572,585,578,574,561,575,557,571,570,557,575,560,580,586,585,589,561,577,564,578,600,586,564,574,597,589,572,607,612,562,580,601,559,581,597,601,576,566,588,626,603,606,605,617,638,620,604,637,622,582,594,591,610,612,599,597,572,569,545,516,557,535,513,500,486,478,457,449,457,457,428,444,406,427,404,412…
604,605,648,598,626,605,612,601,607,598,616,603,622,581,604,591,607,619,604,566,584,597,590,584,599,586,568,600,572,581,573,588,576,578,579,580,566,588,563,576,577,587,564,586,584,578,574,602,585,605,565,600,579,591,600,603,576,577,578,598,599,597,600,600,599,620,620,573,626,613,630,636,660,610,601,619,610,613,593,605,568,596,564,563,557,567,524,485,509,492,487,458,447,447,439,426,456,435,405,440…
594,615,590,610,644,624,610,588,605,574,605,611,610,611,600,589,577,606,607,598,576,598,580,620,587,603,600,585,572,605,613,602,568,611,607,588,577,585,596,608,613,581,614,595,592,601,590,608,608,599,579,603,590,599,600,584,596,599,588,615,598,598,610,596,600,610,610,645,598,633,597,620,611,609,621,603,623,628,606,603,591,614,584,563,555,552,533,512,495,494,492,500,464,428,464,445,424,429,417,417…
578,573,598,610,617,627,617,623,617,627,598,580,613,609,613,584,619,593,593,603,588,601,605,603,598,588,599,591,593,639,620,623,588,604,585,586,608,610,580,597,566,600,605,618,596,587,590,613,570,602,606,594,617,592,592,586,628,587,623,618,608,642,602,628,617,637,616,602,614,624,618,637,646,589,595,647,624,631,618,586,593,593,569,576,551,566,545,578,542,514,516,487,473,481,454,471,446,451,429,444…
590,601,610,633,633,610,595,635,591,617,612,621,635,601,603,601,604,604,584,586,584,600,598,600,602,597,604,602,612,590,610,603,618,615,588,601,597,605,600,592,581,598,589,599,613,616,619,584,592,591,613,597,605,583,592,613,606,595,603,609,597,627,613,633,627,610,619,601,590,640,616,623,634,646,627,625,627,619,618,611,612,598,582,565,578,564,549,546,533,500,517,501,481,481,470,470,425,463,439,449…
591,615,617,636,614,595,637,618,606,631,604,617,626,604,588,616,611,610,605,600,633,583,623,603,618,613,596,598,631,608,608,598,638,625,590,612,608,613,612,609,593,599,599,595,611,625,611,602,601,606,609,585,592,596,596,612,630,582,612,627,631,616,604,611,638,614,621,607,613,637,623,643,614,633,614,635,633,599,624,606,629,591,585,583,584,537,553,548,535,520,504,507,469,489,501,458,478,467,460,445…
580,626,620,628,612,610,624,600,616,622,627,614,633,614,612,594,607,632,617,604,615,640,635,601,620,610,619,615,629,584,607,587,579,609,613,624,619,619,637,616,621,627,607,623,592,588,618,624,612,584,611,616,616,611,620,596,635,620,616,610,612,613,626,617,611,631,626,597,623,636,643,639,634,641,639,603,612,632,625,617,620,651,604,572,598,574,568,537,559,558,516,522,536,504,528,494,499,474,491,462…
583,633,637,645,622,631,617,607,641,622,635,602,637,583,629,633,606,616,617,600,596,591,648,624,595,625,643,597,628,636,572,597,608,604,586,610,612,621,589,601,631,594,628,608,601,597,643,627,610,611,606,624,607,592,622,607,634,601,626,607,596,651,638,628,633,603,635,648,630,614,606,633,630,614,648,641,637,647,626,644,591,618,605,601,602,567,568,584,554,555,558,521,534,524,502,506,486,497,491,480…
603,602,633,620,607,622,603,611,631,621,600,625,613,604,626,611,616,617,602,628,626,631,607,616,606,616,592,603,634,602,617,616,636,622,632,601,633,621,599,591,601,607,610,614,619,603,632,621,620,607,625,611,615,611,625,636,637,594,637,621,617,619,603,648,625,633,641,636,615,622,635,652,657,654,635,615,652,643,633,608,618,609,634,620,611,597,610,582,570,570,555,532,559,534,515,520,522,512,527,498…
581,628,618,623,617,604,629,611,615,640,632,626,639,610,606,619,640,631,617,607,636,639,615,617,637,627,615,606,625,624,602,598,628,594,601,619,636,610,642,627,611,635,612,638,615,616,615,642,625,613,622,587,617,623,622,642,635,634,614,618,635,617,637,639,642,635,617,634,614,621,638,630,640,629,677,652,657,631,632,642,629,613,616,620,615,597,594,580,582,564,550,527,557,544,532,544,524,534,523,514…
600,601,631,624,615,615,637,647,626,601,636,617,641,634,620,618,641,629,625,634,609,619,644,629,635,624,613,635,626,637,642,629,614,605,630,609,613,620,632,599,633,610,622,611,598,633,607,609,607,608,615,616,635,631,641,622,643,638,628,638,606,604,654,621,651,641,665,623,652,653,636,648,625,663,670,658,661,645,644,623,649,633,619,612,636,607,603,594,581,605,585,585,562,565,554,551,539,510,528,539…
582,618,638,611,634,609,619,617,605,636,618,642,653,628,608,640,627,628,607,647,617,626,602,611,643,611,654,611,586,580,618,621,611,625,607,598,615,610,621,619,623,621,635,613,615,637,611,638,607,602,615,632,627,641,603,640,622,625,623,638,640,620,644,653,643,642,659,622,656,625,643,646,657,649,683,676,664,637,652,628,624,632,646,633,601,627,634,582,580,579,592,587,559,574,533,539,552,544,540,512…
572,626,630,615,617,640,659,638,609,638,638,607,618,634,608,653,611,637,644,616,621,609,592,628,638,596,620,606,616,633,613,647,604,624,630,620,622,601,656,597,620,640,651,626,618,624,624,619,629,609,638,618,640,635,616,620,628,649,623,648,642,630,639,624,648,649,657,646,668,636,658,661,642,652,644,623,648,656,642,656,660,636,645,635,624,626,607,618,591,603,611,586,563,552,549,547,556,549,536,541…
569,638,620,628,640,627,611,638,621,641,620,645,625,645,621,649,612,630,646,618,633,638,618,613,630,630,616,616,633,642,620,631,602,636,644,619,591,663,629,631,637,625,643,643,613,634,622,622,644,637,646,637,630,623,655,634,620,631,619,657,652,643,633,656,658,660,678,659,625,657,650,678,673,629,657,664,648,654,635,665,640,646,613,639,657,645,643,602,616,619,608,599,572,560,592,571,563,571,577,551…
576,615,626,651,604,618,614,634,652,609,648,591,638,623,650,622,644,629,630,628,620,629,595,623,618,622,627,614,617,626,623,642,632,614,633,629,625,619,628,645,635,642,631,628,651,620,621,630,648,628,617,641,614,637,638,641,609,642,643,626,656,636,646,650,634,666,636,646,650,651,661,623,661,642,675,651,671,649,630,658,674,632,652,653,645,647,612,623,628,615,575,604,607,588,591,596,564,578,571,583…
611,593,613,622,656,646,640,612,631,636,663,597,630,620,612,616,649,624,641,641,656,611,654,621,647,626,661,625,620,619,621,616,634,626,655,604,620,603,646,621,651,638,618,619,630,646,635,624,617,623,631,627,624,632,638,673,616,652,644,643,650,644,638,634,661,640,678,676,673,652,669,682,668,660,642,667,634,665,653,659,639,652,675,660,635,621,642,635,640,611,631,618,598,588,590,571,562,564,555,579…
582,634,623,622,628,623,636,626,625,608,602,617,628,630,630,646,621,624,647,649,602,637,626,626,633,625,683,631,636,625,629,631,615,629,651,642,663,627,646,643,623,626,621,632,634,642,598,635,645,635,650,632,655,630,654,644,652,676,632,643,631,662,652,642,627,649,653,671,664,668,680,659,696,661,680,656,678,665,655,644,677,644,674,639,658,625,630,614,639,627,607,632,624,609,614,593,585,609,580,595…
601,628,610,637,627,624,652,638,623,629,630,613,606,642,616,615,684,627,634,640,624,638,625,621,623,624,639,638,622,646,635,655,607,660,620,662,664,626,639,628,612,646,624,647,640,636,644,690,630,654,650,660,620,658,668,640,666,664,630,637,650,670,658,641,635,662,663,644,671,641,668,678,690,680,652,668,671,655,670,691,676,666,654,660,655,656,641,648,652,631,623,621,623,625,625,618,600,595,602,586…
608,609,617,634,639,614,630,634,650,644,646,622,627,644,628,661,629,643,640,623,635,651,637,617,643,629,631,651,640,647,642,621,660,623,646,648,628,616,615,637,623,639,602,660,661,650,633,654,667,632,637,661,630,637,663,648,683,637,656,653,649,665,665,652,646,667,684,689,693,672,668,649,655,674,657,673,638,652,687,657,661,636,666,634,656,656,628,661,635,626,637,632,612,630,623,631,606,614,606,582…
594,616,649,634,604,641,624,621,613,625,624,615,636,652,636,648,652,643,602,641,620,610,625,625,627,622,645,637,627,614,619,632,650,630,636,647,681,634,634,645,602,646,635,667,640,638,650,647,645,632,658,636,645,671,657,684,638,639,688,653,667,651,668,655,675,648,661,649,663,661,652,684,692,652,672,669,681,639,658,648,631,656,657,653,657,647,635,670,624,643,633,622,629,621,662,620,631,620,607,604…
594,622,614,608,643,617,619,636,621,624,610,640,604,640,649,632,623,643,651,601,652,635,650,633,626,649,636,631,620,653,641,635,609,645,631,628,632,648,628,628,617,641,653,645,640,638,645,632,680,651,667,650,629,643,661,639,690,665,681,636,661,661,654,665,654,630,646,676,673,644,684,685,658,683,659,666,672,659,651,659,664,692,659,665,674,692,656,672,655,632,618,635,645,642,630,635,633,613,589,612…
570,619,630,643,618,631,660,639,618,641,640,614,631,639,642,628,650,617,622,603,629,645,631,631,651,661,645,657,612,655,642,647,634,632,626,642,661,636,636,632,626,646,668,633,677,670,653,649,658,691,638,667,649,645,635,667,651,629,674,663,675,681,664,655,660,668,677,677,658,657,683,671,652,657,670,673,699,677,672,660,671,674,677,658,659,649,656,658,640,673,650,637,646,624,639,625,613,599,599,609…
602,622,645,617,646,626,625,625,606,617,645,615,625,659,668,633,625,604,636,639,620,646,618,642,656,633,646,646,641,620,623,642,637,637,628,652,640,637,617,666,645,651,666,666,669,652,626,648,627,658,628,653,656,670,670,655,671,665,655,666,668,662,663,648,687,677,687,676,680,673,661,671,639,638,666,658,670,671,663,668,653,681,674,658,656,655,620,667,650,662,653,670,621,641,631,628,632,614,612,603…
577,617,612,619,648,630,639,624,626,639,629,658,613,636,623,641,604,638,638,647,623,624,642,635,628,621,631,643,618,649,657,644,664,664,654,642,649,636,629,642,666,640,663,642,626,645,647,693,674,622,670,682,644,689,670,680,641,661,682,665,678,645,675,664,673,684,675,665,667,688,671,680,683,629,673,666,656,661,680,639,659,662,657,656,647,621,637,644,640,643,644,657,634,640,647,641,610,632,618,585…
584,623,640,652,632,634,621,632,590,634,646,620,627,620,601,630,625,629,632,648,628,642,656,651,636,645,649,618,642,640,632,664,633,639,639,661,652,641,638,651,673,682,647,627,656,642,670,670,652,661,640,639,692,669,674,658,650,665,665,655,687,683,670,662,651,652,661,662,667,655,641,677,669,656,662,664,663,660,657,670,670,647,672,662,667,651,633,673,653,616,649,657,646,630,641,638,630,626,622,609…
573,620,618,621,625,645,655,650,612,635,634,647,644,629,637,631,648,650,666,663,635,658,604,663,658,661,627,631,637,645,647,642,676,653,645,665,673,666,675,643,659,682,656,638,636,660,645,659,669,687,650,666,680,696,665,662,666,654,662,678,683,684,665,655,682,662,657,672,644,687,663,654,643,653,668,659,682,661,665,646,652,660,633,641,656,655,639,646,663,646,633,634,615,640,636,605,603,626,595,583…
580,616,625,619,619,618,625,649,616,625,607,625,639,641,634,655,662,612,646,637,630,627,655,658,621,641,657,658,648,623,637,624,636,641,636,648,657,656,646,636,660,661,649,654,643,657,660,675,644,618,645,642,677,661,663,651,661,702,657,676,685,669,659,653,674,654,643,654,701,665,641,660,628,683,648,657,644,660,647,614,650,630,632,630,648,623,632,629,605,627,594,652,631,622,613,629,613,592,590,597…
602,618,641,625,643,628,653,619,623,613,665,650,620,630,643,636,626,649,641,647,640,619,617,647,635,642,660,618,638,641,638,628,658,655,653,638,634,664,674,664,656,664,673,667,669,655,655,678,653,643,689,668,661,675,653,665,650,668,688,680,701,657,694,686,662,688,662,675,676,656,647,666,681,635,638,613,637,635,650,642,624,639,664,631,659,616,623,625,631,608,647,628,632,627,615,597,595,593,579,560…
569,592,641,651,620,623,625,634,639,640,612,621,622,671,617,623,621,645,630,655,628,661,637,645,638,653,653,643,642,661,641,624,646,639,662,639,648,657,649,657,678,655,652,677,632,665,662,669,645,664,658,678,637,676,662,684,678,675,675,683,681,661,690,678,666,663,674,677,657,667,677,648,637,648,624,658,654,646,645,626,637,606,653,632,621,598,639,639,620,645,617,618,652,616,608,602,585,565,576,549…
588,617,624,640,636,641,638,638,625,627,640,648,653,621,643,651,644,631,636,663,645,647,677,644,658,641,661,640,631,636,657,635,640,651,663,654,683,694,680,673,667,644,653,664,670,641,656,649,687,672,693,700,669,667,658,657,699,679,691,672,716,664,687,660,684,669,663,681,662,657,668,678,624,622,638,639,629,639,628,607,620,624,624,646,630,600,645,612,629,638,609,604,615,598,624,575,579,558,538,559…
566,609,607,606,610,624,642,634,614,654,641,609,654,632,631,672,652,634,652,650,662,632,650,645,647,670,624,647,673,638,644,648,669,649,638,659,642,654,649,652,649,648,661,645,654,648,696,683,673,682,671,659,694,673,670,686,682,683,672,706,665,677,678,681,682,677,671,687,622,638,642,642,635,639,631,626,618,619,614,637,624,618,588,590,601,599,611,610,606,623,623,625,606,581,583,564,559,522,529,539…
569,627,621,626,675,621,605,652,628,641,636,629,624,626,647,626,627,657,640,647,627,641,632,657,639,642,679,665,667,665,647,673,643,642,663,646,662,662,650,647,682,656,681,659,664,654,685,669,696,695,682,683,678,677,683,670,674,683,679,685,658,678,685,639,679,660,666,677,613,657,627,629,627,628,625,613,615,597,610,593,597,585,572,607,581,587,576,599,577,586,616,610,582,561,544,545,545,531,531,493…
576,584,611,654,633,609,652,654,618,659,619,617,656,652,653,625,626,655,672,636,648,642,647,643,623,655,642,641,662,662,652,647,655,659,661,660,645,673,665,676,671,644,664,676,658,660,675,688,676,692,665,698,671,691,688,669,681,718,679,666,681,666,689,674,679,681,668,675,656,644,622,620,609,591,601,576,571,579,576,594,600,582,585,573,577,579,575,554,591,588,566,604,558,548,528,509,526,491,509,493…
547,614,623,613,616,599,631,618,643,635,629,637,652,643,644,617,637,648,641,626,652,642,655,654,636,690,653,648,662,631,643,664,653,647,668,673,654,669,647,672,662,669,677,654,673,651,672,674,699,714,677,651,667,691,659,672,685,685,697,681,685,683,673,682,674,673,653,650,637,623,638,624,602,576,575,573,562,559,551,553,556,550,546,556,543,540,553,557,554,564,577,537,540,518,503,503,476,473,465,462…
583,609,637,648,633,639,622,642,646,648,640,640,656,650,661,632,629,630,643,658,671,642,612,659,664,660,661,676,670,652,664,648,673,638,690,651,664,681,675,667,678,678,681,658,660,689,670,659,685,687,698,696,687,678,692,688,708,701,705,714,698,684,659,678,663,668,674,645,633,637,628,596,582,570,580,555,544,537,540,549,547,546,545,542,534,546,519,508,554,548,530,556,524,500,501,489,451,452,429,421…
578,621,644,654,616,629,631,623,656,642,635,646,630,637,676,645,642,674,644,648,632,653,633,661,651,645,680,669,664,674,647,692,663,691,674,660,633,689,692,682,695,672,677,682,699,670,677,657,665,705,706,701,733,684,709,677,666,702,701,698,691,690,693,689,665,661,671,630,627,635,586,557,578,569,532,552,510,510,531,537,508,489,514,494,526,521,510,506,540,530,518,521,505,474,455,462,408,422,428,400…
567,602,635,612,632,644,641,629,643,630,647,661,653,638,636,653,642,669,664,688,662,638,626,644,655,626,628,649,658,662,669,651,683,642,658,667,655,644,659,663,657,678,679,689,672,688,703,662,687,681,696,704,719,722,666,686,690,676,682,705,716,683,704,657,686,663,655,630,615,616,598,593,549,529,521,513,498,474,483,493,514,486,492,505,508,490,492,529,484,524,524,518,465,429,371,376,339,325,365,378…
573,565,618,637,632,629,649,624,631,634,623,664,658,626,649,664,636,648,634,650,632,663,635,636,681,641,663,653,677,651,647,654,632,654,683,648,657,660,651,648,654,689,670,671,709,687,700,711,658,677,686,685,701,733,674,714,712,683,698,727,663,680,682,677,658,635,627,621,587,582,560,541,529,508,504,495,483,473,498,472,463,472,472,487,478,498,483,485,494,495,520,438,415,346,258,252,250,250,245,253…
613,633,643,634,658,656,638,614,632,626,653,611,656,641,658,630,639,622,652,654,626,647,651,650,623,647,657,667,648,656,659,657,678,653,645,668,696,678,643,657,668,674,693,662,682,674,709,699,684,711,690,676,719,699,675,698,694,680,691,693,682,689,678,710,629,658,615,597,572,557,525,524,491,505,510,484,462,453,456,415,451,479,464,469,459,471,506,478,495,502,480,360,312,274,260,264,259,225,204,199…
549,607,674,619,618,638,637,640,622,652,645,649,627,651,688,634,635,654,656,651,662,642,645,633,652,658,669,670,653,646,649,638,691,642,665,668,678,684,679,679,682,691,684,694,683,695,676,702,701,704,691,713,692,706,705,693,686,687,709,728,699,696,688,669,652,625,607,591,571,539,514,499,488,455,465,449,440,431,445,431,453,459,446,464,443,424,460,477,460,430,382,289,253,298,349,414,311,229,176,162…
586,604,638,636,657,666,665,632,639,636,632,628,651,639,650,644,653,660,644,660,646,655,663,624,662,648,685,663,637,675,664,673,666,670,661,661,649,688,663,699,679,699,681,673,694,675,683,694,656,682,682,687,722,705,694,699,709,717,693,715,706,671,690,664,647,615,609,559,544,500,469,435,434,434,468,440,413,426,408,430,412,432,425,410,442,413,403,435,422,338,300,267,332,406,465,597,444,237,173,155…
605,635,656,615,660,642,649,650,659,630,640,646,626,630,648,634,641,651,659,651,654,635,659,672,667,682,665,677,655,671,662,635,672,659,688,684,676,707,667,678,681,690,682,689,709,681,701,697,681,683,711,710,680,706,714,711,739,713,708,701,679,676,682,661,641,624,593,555,482,424,367,347,337,406,407,378,398,412,392,393,411,403,419,406,406,427,418,405,364,296,282,358,431,559,695,692,458,237,196,152…
587,610,613,617,626,642,647,668,635,638,640,635,612,640,642,655,681,653,645,654,654,656,657,657,684,632,689,659,649,687,662,656,673,668,675,692,709,678,661,668,690,674,678,700,694,686,672,715,714,721,727,715,699,716,731,719,698,714,703,712,687,668,673,637,637,609,562,488,437,377,257,262,252,262,311,319,324,411,364,390,404,409,389,395,377,394,386,375,295,250,388,479,584,728,796,730,375,272,210,185…
562,625,636,611,649,647,625,663,694,684,635,640,620,635,615,637,646,640,654,634,669,640,622,649,635,644,665,659,660,674,683,671,676,664,676,663,675,672,680,693,709,699,679,675,707,685,680,717,701,723,706,710,702,724,698,728,704,698,702,697,695,653,632,644,610,624,548,468,446,411,341,245,273,239,215,231,205,329,363,389,364,376,399,380,346,357,382,365,261,282,446,689,736,819,810,680,369,227,235,194…
590,622,638,612,633,639,633,654,637,654,646,646,642,661,627,639,673,662,631,655,638,657,636,701,644,660,655,656,659,657,671,664,674,676,696,697,711,703,683,691,670,678,682,685,685,666,686,723,681,726,697,723,728,728,719,724,696,706,698,709,695,698,675,661,618,573,530,416,453,608,536,283,292,261,207,207,205,183,317,375,366,383,370,364,370,319,368,369,223,296,503,662,797,825,669,461,269,188,221,182…
582,628,619,639,653,657,646,642,642,627,625,674,632,660,636,642,658,663,645,645,657,650,645,653,665,660,647,684,646,684,644,683,661,672,674,677,687,666,691,672,711,718,723,696,714,682,700,719,702,715,707,725,702,715,705,738,723,708,692,675,683,677,662,619,612,575,471,387,467,564,774,544,435,299,182,189,173,175,294,354,342,349,351,368,370,344,368,338,246,298,479,597,777,753,453,293,206,193,200,188…
572,614,619,627,615,626,651,639,643,637,642,627,639,636,635,651,645,642,621,646,643,670,664,645,674,670,662,653,652,647,683,654,672,680,661,680,658,676,659,673,687,694,692,715,696,723,714,743,697,702,686,690,719,723,719,747,704,696,700,670,675,682,660,625,627,578,485,408,497,618,587,528,418,297,200,189,155,163,232,338,319,339,344,333,343,344,356,338,226,244,417,541,589,563,290,174,191,213,212,187…
620,616,633,647,632,640,630,649,663,641,658,648,641,667,629,650,654,654,672,657,620,660,660,671,669,661,667,643,681,659,669,695,667,666,702,705,722,688,710,666,699,684,710,686,678,717,700,652,725,710,726,717,723,716,729,682,697,698,672,673,690,654,642,618,565,538,386,371,459,538,507,369,300,251,209,180,161,167,235,320,334,347,330,357,354,330,294,331,254,205,282,390,373,282,238,179,187,212,192,195…
594,617,642,655,647,647,626,624,636,651,653,655,655,643,657,640,664,659,643,639,661,639,678,648,664,632,655,657,645,676,640,673,682,707,688,690,673,674,686,683,740,687,684,694,717,710,709,687,710,705,719,698,728,728,718,704,702,704,668,675,642,618,624,602,567,500,346,361,397,458,466,381,235,215,200,188,170,154,235,311,327,332,319,318,328,322,326,316,304,186,227,281,268,249,244,203,189,188,190,170…
618,615,634,619,640,632,625,641,632,627,625,633,647,647,642,652,632,654,663,652,680,627,640,646,672,650,640,666,664,657,660,687,702,693,689,665,690,691,699,706,694,680,678,683,699,721,683,733,693,726,718,729,732,690,718,692,695,681,694,649,653,643,629,592,522,493,315,324,388,506,499,369,207,202,203,177,155,161,243,294,323,316,325,324,320,342,340,342,336,267,160,205,220,212,220,233,194,194,175,166…
600,611,642,629,607,644,625,629,648,641,637,624,625,638,651,645,672,679,655,661,669,649,663,672,669,674,653,675,661,674,655,689,663,691,687,678,693,674,667,672,668,705,693,710,733,712,723,743,703,715,733,718,719,729,693,713,694,722,689,652,652,615,615,599,525,456,353,335,369,467,507,401,254,185,191,166,151,174,259,293,301,326,318,324,348,335,331,354,326,335,249,190,172,170,188,188,177,178,170,153…
598,629,615,615,639,608,638,642,631,647,620,655,642,646,662,635,660,648,639,646,641,630,664,666,654,684,674,695,633,660,672,686,656,672,686,666,692,681,694,691,695,737,687,691,704,714,725,705,725,718,684,703,700,733,709,731,687,711,670,667,652,610,603,602,541,475,369,312,386,381,399,343,237,179,175,159,149,199,291,322,295,316,334,334,345,334,320,325,310,352,348,269,219,191,163,148,167,157,163,162…
596,637,646,624,646,614,650,631,626,639,637,639,638,617,665,649,653,658,638,642,673,667,645,655,622,669,657,659,663,692,688,673,682,681,684,671,684,716,696,695,673,698,715,714,711,701,711,727,732,710,696,722,705,717,727,710,692,695,681,645,654,606,619,575,544,460,371,283,326,349,315,281,208,165,154,142,165,264,293,300,317,308,311,339,349,331,338,322,312,336,355,339,321,307,225,214,213,150,175,192…
559,619,616,651,632,642,644,628,622,630,650,628,660,633,649,632,636,636,646,659,655,641,645,645,658,673,677,659,683,661,692,684,697,689,690,684,676,665,721,704,678,714,700,721,734,732,712,688,726,714,723,691,717,724,707,690,684,683,690,644,624,628,621,574,501,444,388,291,291,310,292,263,194,163,153,171,221,294,303,307,301,321,317,309,323,327,340,351,357,342,356,358,359,347,342,325,303,243,224,304…
588,608,636,634,632,625,647,653,624,654,679,653,658,669,655,667,641,644,653,646,644,633,642,656,661,668,654,699,671,673,689,697,681,669,687,656,714,708,709,716,700,691,710,704,729,719,743,687,735,722,732,702,688,709,714,707,667,673,678,643,644,634,614,575,501,469,434,340,289,313,282,254,184,151,167,226,278,288,290,256,275,295,315,316,299,342,352,357,348,345,351,369,378,363,354,329,354,339,285,312…
606,604,622,655,638,644,615,620,646,637,635,612,664,645,636,680,676,632,652,661,667,658,662,648,665,644,655,668,678,708,684,696,705,679,701,680,700,726,730,706,728,710,688,697,719,700,724,747,699,737,734,744,694,734,695,667,683,685,698,656,651,634,600,576,533,498,390,324,333,359,358,250,182,136,185,264,287,287,299,266,265,268,266,296,281,302,332,337,348,348,353,364,367,381,360,354,349,355,350,348…
599,620,616,642,648,628,635,630,628,666,633,630,647,627,660,645,654,624,633,643,645,638,676,660,644,690,671,663,670,660,680,671,704,678,687,670,698,706,703,697,713,703,705,721,700,708,704,707,719,702,722,715,701,694,710,668,702,706,677,651,683,642,605,564,524,458,402,337,438,497,491,306,181,133,132,240,275,296,286,241,257,255,184,219,208,273,304,349,356,344,361,355,382,373,368,376,373,374,378,367…
587,626,620,644,630,637,662,655,654,638,624,638,625,644,611,633,643,662,636,650,656,652,647,672,652,647,660,663,661,672,672,686,704,702,709,707,692,687,693,735,694,700,718,718,744,699,710,711,742,708,741,726,705,736,712,697,694,705,678,676,658,607,604,582,498,369,383,401,507,588,520,247,171,145,143,148,258,253,237,201,196,196,165,165,148,190,261,332,341,355,368,355,353,359,368,368,380,381,387,377…
598,615,601,645,637,633,611,642,644,650,632,641,648,647,633,656,631,633,637,663,668,647,669,670,669,665,654,648,679,674,681,691,675,679,673,690,693,713,716,704,720,695,695,714,717,730,711,711,732,734,709,738,695,705,680,715,688,709,656,635,666,626,613,563,456,358,378,469,582,713,579,247,174,163,150,127,170,215,186,182,193,192,200,189,161,144,214,313,321,345,338,351,341,368,344,360,359,386,370,392…
609,599,625,624,669,645,628,642,632,639,633,655,662,638,656,628,663,666,670,659,656,674,683,652,655,642,647,702,678,679,674,681,664,707,674,710,693,723,711,702,710,721,692,703,702,724,722,737,747,714,721,712,719,705,709,711,690,686,681,679,654,632,584,499,391,394,472,525,580,594,551,210,165,159,152,146,130,187,188,215,248,206,170,160,168,146,185,317,330,347,345,345,348,358,356,370,378,383,377,391…
602,630,634,613,653,636,638,658,627,650,631,665,654,658,646,634,635,655,648,647,645,657,661,663,663,677,633,680,677,654,688,671,695,677,690,698,708,739,734,712,729,728,715,734,722,712,710,727,697,704,711,710,736,683,701,680,709,705,685,672,664,662,591,482,406,482,554,613,613,480,395,200,158,157,164,160,158,199,242,295,306,246,156,157,150,153,157,325,317,342,350,364,331,357,353,356,341,366,361,358…
613,611,632,659,645,628,623,640,641,650,663,650,666,647,663,608,639,658,659,662,652,646,655,658,657,660,681,683,687,681,697,674,703,701,718,682,679,670,689,697,712,754,707,715,715,698,753,703,701,722,695,707,698,716,711,684,676,687,650,670,696,647,563,458,401,518,511,497,375,409,298,169,160,152,158,166,164,227,296,280,306,229,158,150,159,157,137,256,318,333,300,334,322,332,361,352,361,349,366,362…
599,632,633,623,621,641,627,615,665,650,614,648,640,669,645,651,670,672,638,649,664,639,662,664,678,654,656,667,664,670,703,683,701,698,687,691,704,712,687,697,722,710,729,710,724,722,740,728,738,725,698,730,697,694,732,706,689,685,693,659,663,654,509,398,455,480,497,466,305,284,243,176,165,162,179,194,191,234,293,249,234,198,170,161,153,161,147,197,298,319,324,326,337,338,336,341,357,348,343,359…
573,604,637,631,606,622,651,619,615,654,663,643,677,629,660,653,646,641,661,670,679,653,672,664,690,671,659,674,669,657,686,696,710,709,707,715,687,719,709,707,673,725,726,698,702,711,727,738,703,724,720,707,733,732,720,711,696,690,661,688,654,632,436,376,456,513,468,454,293,247,204,200,175,171,167,176,214,246,283,229,206,174,167,155,179,153,155,212,262,318,346,326,341,342,344,338,338,353,367,342…
598,611,615,634,651,638,635,620,637,638,655,686,653,671,653,654,649,630,642,637,680,671,654,698,677,660,661,704,699,685,696,697,728,689,701,702,724,730,743,718,723,742,722,723,736,728,714,754,745,699,739,710,719,730,707,697,733,696,685,703,675,632,395,386,489,555,429,288,303,221,184,187,169,164,151,178,229,250,292,231,215,169,158,160,173,155,154,253,297,333,334,340,332,344,325,349,365,355,346,348…
572,620,642,636,630,641,632,664,637,659,624,691,642,656,670,633,669,670,670,668,679,678,674,678,686,687,692,715,699,698,682,685,693,715,688,727,726,718,726,727,716,706,714,721,727,709,726,715,745,721,731,698,748,706,712,711,737,703,709,690,648,669,467,364,528,591,540,257,185,200,191,157,160,180,172,178,242,272,317,243,211,175,175,157,164,153,154,249,306,319,313,338,340,343,337,340,344,344,335,334…
607,613,608,628,637,620,648,651,652,630,670,648,661,639,652,645,650,634,657,662,673,653,662,677,704,665,654,690,691,705,675,703,681,736,711,686,717,707,724,745,743,720,713,704,712,707,707,718,703,694,742,714,711,718,745,708,730,773,702,731,696,669,679,499,531,619,530,343,137,158,165,154,157,207,241,188,217,270,317,270,207,176,149,171,147,157,198,267,307,318,315,327,346,332,326,326,352,343,371,335…
603,610,624,611,661,646,617,633,631,621,643,654,643,650,644,642,651,661,665,661,674,670,672,661,676,656,698,680,671,683,679,697,701,685,692,717,707,684,712,709,694,735,706,745,751,717,701,706,728,710,706,746,725,754,722,740,767,732,745,739,728,696,705,628,565,563,464,251,135,151,163,184,231,244,288,241,188,277,323,239,194,167,156,141,157,214,268,294,313,308,331,337,351,340,325,334,343,346,346,337…
606,594,631,623,616,642,643,642,630,614,643,659,642,652,639,639,675,619,682,689,667,694,657,677,686,696,676,679,696,686,680,688,730,695,682,714,679,717,699,695,721,775,757,725,729,735,723,717,730,716,720,705,736,746,720,772,737,734,741,710,739,691,674,623,574,516,321,218,208,194,222,263,288,277,292,262,204,276,310,253,176,157,155,149,197,261,291,314,321,322,329,316,323,325,361,344,337,323,347,335…
587,637,633,626,644,643,642,636,645,626,629,640,630,682,652,658,650,655,654,679,674,700,664,662,648,705,667,678,696,693,685,707,694,677,722,700,698,726,709,716,718,703,714,711,712,732,726,712,711,717,709,720,722,736,761,761,774,740,815,770,679,597,583,542,583,464,318,245,234,260,271,280,286,267,241,245,274,291,305,257,159,134,149,180,247,281,324,308,319,336,310,336,326,342,347,334,353,339,336,345…
593,630,677,642,632,640,644,648,625,651,616,642,651,625,630,643,660,644,661,661,707,685,665,660,683,676,659,671,682,693,681,684,725,693,697,698,718,698,698,721,701,726,727,725,723,706,739,717,737,715,723,713,743,751,800,734,725,638,610,662,586,526,585,550,488,326,211,215,188,203,239,274,243,222,222,228,299,408,329,242,192,140,142,170,269,288,310,318,321,326,340,329,321,327,331,343,338,345,366,359…
579,613,642,637,629,638,624,655,624,630,640,655,626,623,661,665,691,673,650,657,662,664,665,676,692,690,658,686,695,715,689,671,711,699,676,699,703,699,695,719,723,727,708,710,684,707,707,696,735,710,757,717,749,742,695,623,575,536,562,570,490,487,457,400,284,164,165,157,154,138,165,192,198,213,272,337,399,419,347,275,246,158,144,165,262,298,308,321,321,326,327,336,338,345,337,329,352,338,348,356…
574,621,636,627,650,646,647,631,606,633,643,632,651,694,654,654,630,649,682,676,677,670,672,665,674,681,689,667,671,675,685,684,689,726,713,708,701,747,719,726,704,699,736,713,716,708,708,714,712,715,712,747,736,707,741,555,483,424,555,545,522,390,208,183,131,139,163,185,176,170,150,158,172,242,292,329,373,322,252,254,222,165,150,132,176,300,311,319,323,344,335,310,338,348,347,357,336,349,365,366…
576,623,647,647,627,669,646,615,649,647,657,636,647,705,668,653,652,682,648,653,662,648,669,688,655,666,663,674,651,694,710,694,707,702,681,714,707,704,696,719,719,705,689,713,747,727,730,721,719,725,722,716,739,740,732,760,563,456,505,379,372,258,200,186,211,225,207,222,207,177,162,171,185,236,304,311,294,294,211,214,199,159,151,153,130,231,298,305,324,323,342,317,336,326,345,336,358,345,354,336…
596,610,638,639,632,656,615,639,617,645,638,660,647,644,654,655,667,646,655,639,669,691,640,674,677,675,665,679,680,672,665,670,696,691,683,678,691,707,706,696,699,722,707,712,727,734,714,711,691,724,739,714,704,718,727,693,644,545,495,530,533,297,161,179,236,274,291,238,199,168,149,156,183,211,254,261,231,258,200,225,225,159,154,157,141,174,311,310,311,329,319,340,334,345,354,362,359,336,344,356…
590,623,661,660,638,633,614,619,648,644,645,625,656,622,667,652,644,654,639,664,663,666,656,688,660,657,677,686,663,703,668,697,678,707,697,700,720,704,712,737,690,693,710,698,714,715,722,700,720,707,662,692,681,679,693,710,704,583,520,495,543,447,267,271,318,352,369,296,233,176,171,163,158,191,220,225,206,239,198,265,260,174,146,176,146,163,285,280,325,334,339,350,340,343,347,350,353,336,349,345…
604,611,634,655,636,647,656,638,630,661,650,635,655,652,652,664,649,674,656,669,677,692,670,678,657,672,686,669,668,657,691,702,707,703,671,728,703,704,683,707,708,722,690,706,713,720,699,696,706,707,672,669,671,664,648,652,661,640,610,595,472,436,302,350,365,374,351,302,236,201,181,165,170,184,197,219,221,221,189,243,260,179,143,163,148,174,277,264,320,332,351,344,328,334,327,327,334,361,331,344…
590,630,659,652,625,616,648,652,649,624,655,642,652,646,652,646,658,667,652,671,664,672,690,665,655,672,687,688,693,676,666,678,690,667,665,689,709,701,688,696,708,680,729,697,723,697,697,723,695,676,668,679,683,660,648,639,632,587,580,530,403,373,359,514,642,537,409,253,230,201,194,163,161,157,202,210,217,213,232,247,257,187,157,155,147,197,289,284,302,342,336,331,339,337,349,336,334,341,349,326…
578,633,633,621,651,668,619,635,668,637,636,647,631,659,670,659,663,687,649,653,667,670,693,672,705,669,701,670,702,698,673,708,684,679,706,707,703,713,683,693,695,735,691,710,713,708,719,688,670,710,688,698,648,669,643,630,639,591,592,477,334,369,391,633,835,420,223,222,198,209,211,188,157,162,220,212,232,202,221,233,248,206,178,155,157,219,308,294,315,338,331,341,345,338,344,339,343,320,353,338…
622,632,647,653,629,658,650,634,656,623,615,644,630,655,663,667,673,639,675,656,669,663,693,678,658,663,667,710,687,707,699,694,681,715,719,722,716,708,693,704,721,723,720,719,698,711,678,698,693,722,656,677,657,645,628,634,605,595,533,416,316,364,378,592,756,302,212,198,184,180,200,182,180,157,207,217,218,194,212,223,225,212,193,164,184,270,317,322,324,323,323,341,332,360,344,322,343,346,355,334…
611,616,624,646,624,653,620,611,630,658,626,652,653,674,638,649,659,639,672,680,643,677,687,673,699,694,669,681,662,710,687,706,673,709,716,746,744,710,688,708,723,695,718,712,673,712,704,694,716,677,709,691,655,655,627,615,594,561,513,341,299,364,367,450,543,320,226,198,161,174,178,185,175,185,218,204,219,194,190,214,182,178,166,162,216,307,301,327,331,327,349,333,335,337,334,354,335,339,349,345…
602,631,638,649,647,656,619,638,654,664,654,636,654,654,652,653,655,634,671,662,666,673,638,648,660,682,698,641,692,664,684,697,705,744,725,703,731,720,698,709,743,684,709,715,705,700,720,709,676,663,656,671,659,608,623,611,569,542,518,391,240,335,358,376,435,325,235,214,173,176,164,170,182,197,214,228,216,182,178,173,173,155,164,219,280,310,328,323,328,341,349,360,331,327,345,345,358,346,353,364…
587,628,640,667,653,631,653,649,621,658,634,646,653,662,676,648,670,672,654,658,683,656,686,693,691,686,688,689,716,678,679,677,702,701,710,697,713,708,702,714,692,714,702,710,710,707,711,691,694,654,655,659,610,621,602,608,538,527,506,452,274,287,325,357,389,370,299,245,187,179,175,187,165,168,210,194,169,170,147,155,166,201,216,283,324,325,342,339,340,336,350,338,336,346,345,329,361,348,350,353…
590,636,623,632,655,658,639,630,641,670,660,620,660,656,658,677,669,649,683,660,666,667,687,656,683,665,698,696,673,694,675,683,678,679,682,708,685,689,723,720,695,698,709,683,678,678,697,669,684,634,667,634,639,637,600,565,567,514,517,458,342,239,277,330,350,342,336,300,236,192,183,166,147,165,190,170,159,160,176,191,213,259,286,295,314,325,333,335,343,328,332,346,340,347,342,340,349,331,348,343…
617,635,620,663,643,649,613,632,626,657,685,662,641,681,659,683,656,690,669,655,682,671,660,675,687,678,705,662,670,650,701,697,682,707,707,681,706,713,718,711,694,713,707,726,700,702,683,681,662,674,673,666,653,616,587,571,532,517,518,479,435,266,248,274,294,318,312,294,296,210,212,191,146,176,185,151,157,182,235,270,277,308,318,302,336,333,342,344,334,344,356,334,343,354,354,357,339,357,360,345…
590,622,676,629,631,663,662,643,652,671,668,662,659,656,671,666,700,685,669,658,693,710,704,728,673,699,712,676,644,625,717,702,693,693,694,699,732,709,699,715,684,695,706,698,703,710,674,695,692,652,662,628,620,616,612,569,545,519,495,486,446,390,231,200,243,247,256,267,272,256,247,197,193,183,184,165,140,173,285,302,300,300,322,328,350,331,356,341,332,355,344,354,354,349,347,358,366,362,363,371…
613,645,624,635,647,642,659,650,671,657,665,664,652,635,665,657,674,647,690,691,706,687,692,687,707,701,681,671,727,669,714,716,708,691,713,673,677,702,702,708,666,701,704,671,693,695,711,707,701,666,651,628,657,611,590,554,544,530,499,507,477,412,359,223,206,186,207,221,238,269,269,269,208,190,164,169,149,130,161,281,299,322,325,327,343,348,327,350,353,344,342,354,330,347,346,354,353,348,348,377…
607,660,651,658,615,658,639,654,645,649,682,650,679,630,642,659,673,669,648,656,685,696,712,696,687,675,683,702,673,671,703,686,720,697,688,700,677,706,688,732,708,678,704,695,703,689,681,676,700,664,646,635,623,617,590,566,553,546,523,492,465,452,378,355,286,228,232,193,218,267,286,252,227,186,188,167,164,148,138,204,291,321,339,341,333,350,335,332,345,372,345,348,340,364,386,342,341,348,356,372…
579,671,637,644,656,642,645,658,621,671,653,667,636,640,665,671,677,665,678,683,651,688,717,697,660,678,693,682,684,687,690,680,691,704,698,680,691,680,696,673,695,688,718,669,679,677,693,674,689,679,642,621,622,633,596,587,566,554,500,475,485,456,412,350,386,360,319,233,229,273,301,265,253,179,177,175,161,150,151,178,313,326,324,337,335,334,348,344,352,351,343,349,372,365,345,355,357,359,368,360…
590,628,663,665,640,665,641,675,643,676,651,644,677,655,645,647,661,643,701,672,680,651,652,670,696,693,680,679,653,686,697,675,705,686,682,710,675,693,696,679,688,713,684,673,711,688,688,670,672,674,655,628,621,635,585,585,559,555,524,511,490,452,422,414,401,392,331,226,257,291,294,252,264,193,190,182,168,168,157,143,290,340,313,328,320,347,355,360,362,321,358,342,354,352,361,354,363,348,357,352…
612,628,624,647,641,629,649,650,655,653,665,657,665,664,653,665,667,665,679,662,655,673,696,683,686,674,675,691,675,683,734,685,711,672,688,716,701,679,684,682,676,675,695,701,678,708,680,681,685,659,643,625,613,609,580,562,588,533,508,513,482,479,452,441,417,393,341,236,274,285,283,268,233,223,173,177,178,166,161,148,233,308,318,338,336,344,353,337,362,343,349,351,334,364,355,354,350,358,355,356…
602,636,645,653,660,627,643,645,621,658,655,644,679,657,668,679,695,680,676,660,662,665,681,682,653,685,706,653,684,701,700,694,701,688,695,754,708,667,677,698,721,685,728,687,694,685,697,669,673,662,666,650,605,609,614,562,569,519,549,529,492,484,457,455,413,401,355,240,280,303,299,301,253,234,171,174,179,173,163,155,207,310,319,349,344,342,341,357,350,368,362,348,338,351,362,351,361,378,363,349…
580,666,626,613,626,657,673,648,648,628,655,663,678,657,687,659,656,677,688,668,680,648,678,693,675,678,715,658,685,692,694,665,694,682,703,699,681,681,685,713,685,717,695,710,680,706,681,659,679,692,672,635,643,632,601,596,540,570,518,535,528,489,479,443,437,411,363,240,257,283,334,343,329,250,205,169,173,187,180,147,200,298,351,319,347,328,347,356,343,355,350,364,353,333,349,359,353,373,350,356…
598,629,646,640,663,657,634,641,668,647,656,662,656,657,654,658,673,655,675,663,671,660,692,667,694,696,711,698,698,673,682,707,704,707,714,692,698,667,692,709,682,687,725,686,680,686,651,687,672,653,661,654,655,619,608,610,566,557,567,519,496,521,491,452,456,420,382,281,240,271,294,366,383,263,187,181,171,176,167,156,242,325,312,324,346,351,336,344,351,347,362,363,341,348,337,361,355,358,351,353…
606,649,662,623,637,669,639,665,654,655,645,649,679,650,686,670,630,692,674,655,669,664,675,696,683,655,680,676,663,695,664,667,697,674,689,686,692,695,688,714,710,705,691,711,692,657,677,683,676,659,671,676,642,633,589,572,580,570,543,534,513,475,475,451,446,429,416,356,233,263,302,344,385,292,202,183,190,179,167,178,231,321,331,331,328,367,364,345,356,353,366,360,351,352,370,382,361,351,376,354…
611,605,646,654,679,656,639,654,656,651,665,663,648,678,651,654,668,683,661,660,681,657,682,678,694,680,668,693,692,685,680,693,704,697,709,712,705,674,699,711,684,695,685,682,686,679,681,676,692,671,655,622,634,624,598,592,563,582,531,548,504,493,483,447,475,431,428,371,235,237,254,298,337,271,225,208,201,183,157,228,292,338,341,352,348,354,358,341,338,342,329,349,363,338,381,351,357,369,362,363…
589,637,653,636,664,670,648,675,667,655,663,658,626,668,666,631,661,675,677,658,656,688,676,691,678,691,684,687,704,665,683,682,653,676,701,699,706,710,685,698,672,709,678,695,699,698,685,683,663,679,661,636,639,620,621,604,555,556,562,554,520,511,508,467,477,464,455,403,337,215,245,266,273,243,228,206,194,177,178,268,335,345,339,361,357,351,371,360,364,363,365,360,366,341,352,361,353,363,362,359…
588,638,648,659,649,642,672,646,685,651,667,661,647,671,681,660,672,663,664,683,683,666,697,692,679,678,681,694,672,699,665,686,698,685,677,694,677,695,679,689,674,683,689,682,687,672,695,686,684,662,669,650,646,634,608,584,569,548,561,543,543,532,524,471,477,457,438,408,373,331,226,234,223,214,220,201,191,209,240,318,333,354,347,364,339,354,344,357,356,354,354,353,361,376,359,366,362,362,362,365…
602,645,646,650,664,696,640,642,687,662,665,672,681,657,661,665,667,682,682,658,662,692,659,660,673,691,674,680,676,702,685,685,705,691,679,660,687,698,692,702,692,716,662,682,711,660,681,666,667,649,667,654,639,609,618,615,595,562,550,528,551,532,514,500,483,470,460,433,401,387,346,254,249,229,204,221,271,304,348,344,356,340,367,344,357,355,357,365,372,358,343,344,372,388,363,366,353,340,365,352…
633,661,650,666,663,657,636,671,661,669,700,667,640,673,675,649,660,672,702,668,665,681,659,686,672,694,689,681,715,675,669,657,711,687,705,698,699,699,701,686,699,666,673,699,688,670,680,682,682,650,661,660,655,599,615,594,597,572,547,548,556,513,525,527,495,499,472,439,436,414,383,366,344,322,293,300,333,357,340,350,365,372,364,349,371,356,352,365,364,366,386,365,352,349,365,341,367,357,399,377…
580,649,648,659,650,666,659,647,657,675,644,648,657,652,654,667,661,671,665,664,674,662,681,669,683,657,685,694,673,713,701,699,685,692,682,660,684,703,686,718,687,696,691,682,711,687,670,698,684,674,667,637,617,660,624,611,614,588,571,577,564,521,520,494,513,503,490,440,447,433,415,409,386,386,387,374,360,358,368,371,367,377,374,356,357,359,369,356,372,358,379,362,354,383,358,369,351,365,367,379…
604,624,647,642,652,658,659,698,677,650,652,667,655,659,662,665,673,676,683,680,687,670,654,693,698,659,664,679,723,680,701,679,680,725,704,693,701,669,661,674,684,691,711,703,666,686,660,694,667,684,643,670,647,653,644,622,606,617,569,557,515,542,526,522,532,477,483,476,461,445,415,424,392,398,383,372,381,377,376,370,364,369,373,363,371,363,366,364,355,361,353,386,357,375,355,355,369,371,355,354…
607,635,656,628,655,656,667,653,691,665,664,676,671,696,667,695,663,650,684,683,646,658,674,687,679,652,696,678,669,684,701,698,714,669,677,684,691,701,680,690,668,674,700,689,697,677,668,691,665,664,665,664,629,661,624,599,616,575,580,553,569,563,524,532,502,518,491,482,460,441,425,416,402,438,415,411,401,377,372,387,376,358,372,384,361,360,380,370,361,371,371,365,355,370,375,373,381,376,365,369…
581,648,644,648,649,637,642,658,675,641,677,644,650,665,662,659,656,677,674,678,671,690,686,677,664,685,675,686,668,698,659,674,677,696,691,688,699,676,677,668,666,699,673,682,678,674,685,645,654,688,668,664,647,614,621,637,612,604,586,581,570,556,526,526,521,502,498,475,457,453,436,444,426,415,409,390,388,387,381,398,370,357,382,372,376,361,380,365,375,375,361,362,349,367,363,384,359,386,375,378…
619,637,652,652,625,654,667,657,660,682,651,666,665,665,664,678,665,676,702,686,653,682,670,706,695,678,675,703,706,691,682,680,700,688,658,694,700,702,701,663,678,709,702,691,682,674,687,664,697,685,685,652,638,652,623,647,607,627,578,594,570,562,532,511,505,497,507,470,493,449,465,449,427,410,423,417,395,392,383,373,387,397,399,384,386,374,372,374,374,374,369,386,381,354,380,366,379,380,365,384…
615,660,643,656,646,684,668,633,672,676,662,667,663,682,633,668,675,666,654,703,643,689,662,674,668,668,677,712,671,672,680,671,692,716,675,665,696,694,665,668,679,700,696,685,682,692,655,675,660,655,678,678,654,627,626,612,624,578,621,598,575,571,537,514,540,517,515,491,471,463,473,444,453,414,440,417,394,400,406,401,371,403,397,368,372,387,371,380,390,383,365,377,396,359,368,380,372,382,384,383…
604,641,657,666,650,684,650,642,646,633,653,660,658,632,633,670,659,680,679,692,670,715,671,666,657,709,678,704,671,716,724,673,653,678,677,700,685,683,710,681,705,696,695,702,665,656,650,661,670,665,643,678,663,658,646,646,633,636,601,587,594,578,565,518,537,530,513,520,495,441,468,441,450,445,430,430,400,422,412,399,396,386,387,401,369,379,396,380,377,393,394,370,397,387,370,389,370,369,383,370…
600,641,683,653,660,667,648,657,653,644,675,669,677,663,653,635,652,661,686,692,656,706,685,700,686,700,701,662,688,671,671,716,686,694,681,692,673,690,696,707,705,659,668,687,682,679,689,671,644,667,654,652,675,658,681,624,651,624,630,600,602,593,565,552,540,539,517,506,505,482,474,453,463,439,445,404,418,398,392,403,407,388,389,373,383,397,369,387,374,383,371,373,382,375,371,395,381,375,378,376…
614,647,648,642,685,652,682,636,650,653,652,671,683,660,662,660,665,669,667,672,683,670,681,694,676,701,683,681,657,676,701,679,686,685,694,675,716,687,699,670,677,684,696,687,674,680,695,672,678,702,662,661,673,653,662,663,644,619,591,593,604,579,577,563,543,540,522,511,487,518,475,475,454,444,436,436,430,419,418,415,413,408,408,418,410,387,392,392,384,412,364,371,381,362,389,397,385,400,386,381…
609,646,683,634,663,634,660,658,664,649,664,655,639,663,651,678,667,674,656,662,673,693,655,676,695,675,664,694,674,688,685,679,676,687,728,663,691,675,659,685,681,681,677,687,681,673,672,679,678,688,653,662,668,673,653,654,650,637,594,592,629,591,588,603,567,570,552,502,488,511,484,475,458,472,453,435,427,431,428,418,420,407,404,399,398,393,399,388,395,396,405,382,401,401,374,365,389,388,392,385…
632,636,643,658,640,644,636,647,668,668,667,660,641,668,657,663,657,691,667,637,662,671,685,697,684,682,669,684,671,660,723,698,688,700,696,702,682,685,665,661,655,661,694,696,696,676,684,679,662,707,696,647,684,670,662,650,651,618,637,642,605,595,586,569,577,528,562,534,518,517,505,511,496,498,463,447,461,439,429,426,440,411,409,418,412,398,409,399,409,400,395,395,395,393,379,387,393,383,402,383…
605,652,648,657,631,642,629,642,673,657,655,644,656,690,665,666,660,669,664,653,690,665,686,702,692,674,686,698,697,687,681,711,720,680,681,667,705,699,683,692,696,675,696,691,656,684,673,676,682,676,660,656,660,676,658,666,630,645,623,610,645,620,582,598,590,541,566,521,527,507,508,485,476,470,461,468,435,455,439,443,441,432,427,400,403,414,407,396,393,410,396,405,403,389,393,415,400,371,379,397…
620,641,644,641,649,657,668,648,641,652,659,655,677,670,643,649,669,645,668,675,661,680,677,689,680,680,695,667,688,687,689,670,692,691,682,709,684,697,703,699,688,674,685,685,702,674,675,699,655,639,668,632,649,655,668,682,653,630,640,627,612,639,585,579,585,604,545,535,548,522,516,534,502,500,479,450,470,445,436,423,453,422,436,432,442,414,401,397,394,418,412,403,406,418,411,402,404,401,397,397…
612,632,648,666,656,664,657,665,654,692,649,682,683,656,637,684,675,655,668,661,669,689,675,686,666,677,679,681,669,710,687,676,699,706,679,692,693,723,671,714,688,688,680,696,731,701,689,662,669,663,661,645,671,660,677,678,672,650,639,621,644,627,607,597,576,567,563,554,536,549,542,525,511,479,479,479,463,468,450,439,453,428,439,439,447,428,431,420,401,421,418,415,410,418,393,392,400,402,383,408…
591,626,632,642,670,628,665,646,650,653,663,661,658,669,655,656,668,667,663,681,660,681,674,679,693,686,674,692,700,714,679,688,688,710,679,700,707,664,681,668,683,676,668,687,683,676,650,692,669,686,654,681,658,665,662,643,634,639,647,624,620,609,641,602,602,571,581,574,569,536,552,547,529,508,512,502,491,479,468,478,463,438,436,450,444,429,436,403,432,410,411,423,427,409,420,411,416,412,425,417…
577,667,669,633,660,660,647,649,660,653,682,666,644,651,642,668,674,671,649,681,700,678,704,686,661,687,685,689,683,700,689,694,683,682,709,698,678,700,718,735,697,689,693,681,688,688,666,657,669,659,680,686,690,656,676,653,628,647,625,635,633,622,622,611,621,614,571,593,553,564,571,516,529,510,506,501,480,482,463,462,467,461,444,451,431,478,428,444,440,433,436,428,430,402,433,427,422,405,432,420…
598,636,677,648,657,670,645,659,659,662,626,677,651,670,664,689,644,686,671,650,668,724,690,686,671,687,692,689,721,705,658,707,662,668,682,676,695,656,679,690,700,695,665,665,711,711,683,670,668,648,664,676,647,677,645,637,644,621,662,644,636,627,648,629,594,615,589,581,557,544,580,542,546,489,504,506,509,520,498,479,486,479,450,479,461,464,451,443,444,443,451,416,441,450,435,432,438,403,419,412…
631,626,643,638,650,661,652,646,633,653,657,682,656,678,670,657,682,681,667,686,674,686,657,701,667,677,704,687,683,695,699,678,692,688,688,684,685,685,693,674,691,680,712,697,689,693,680,676,707,708,649,672,662,655,657,674,666,640,676,645,633,649,626,646,588,594,595,575,573,560,578,579,540,559,544,524,526,521,499,488,501,499,490,480,459,449,451,460,432,454,420,452,447,434,450,450,434,422,418,422…
583,621,671,657,672,657,649,657,649,676,675,702,670,688,682,690,668,668,683,705,695,676,667,697,719,693,654,675,702,675,663,686,693,688,690,703,690,737,705,695,691,692,678,688,663,657,682,671,650,673,678,668,672,672,665,639,640,658,640,628,633,628,621,651,645,603,599,586,601,581,592,553,582,553,544,547,518,509,506,495,493,487,518,476,476,457,461,473,460,451,456,446,453,450,444,433,447,442,440,415…
600,643,646,621,642,624,673,666,691,653,671,659,672,656,668,673,702,676,687,675,710,693,701,663,679,686,678,687,695,704,665,718,695,697,686,682,673,679,706,664,676,706,690,689,669,666,678,659,682,656,661,671,700,683,663,662,658,652,651,671,656,631,612,588,640,596,607,599,578,590,578,570,562,539,571,554,553,544,531,508,482,511,492,519,493,492,484,479,463,461,456,462,459,444,446,465,443,452,439,425…
584,629,642,649,661,654,682,677,650,664,648,656,652,641,662,659,647,657,639,659,686,690,676,706,710,698,683,697,682,681,661,664,683,674,683,677,667,667,671,688,666,662,702,707,687,700,683,680,681,663,659,704,696,685,665,634,638,651,626,634,641,617,648,648,642,613,611,580,603,574,587,586,583,584,581,540,549,527,531,493,500,525,516,486,496,501,476,473,483,472,477,469,454,451,463,467,475,440,446,453…
624,614,673,636,661,642,647,635,646,648,638,678,674,678,650,667,669,684,690,696,676,679,702,689,671,702,713,687,686,706,703,697,714,688,684,691,672,664,675,677,628,687,687,645,661,676,676,690,655,659,655,662,653,691,648,669,655,660,650,642,627,646,637,630,609,622,596,633,603,589,594,574,577,575,588,573,551,563,548,533,536,545,525,518,490,502,480,477,501,492,475,480,484,482,474,476,478,479,446,435…
625,632,665,644,667,651,632,648,686,652,641,642,665,651,640,667,662,717,701,662,694,676,701,687,684,693,681,698,716,702,664,692,686,688,680,704,693,694,687,665,667,692,688,685,679,671,684,685,658,648,648,657,656,653,645,667,661,673,642,623,628,611,632,624,622,621,624,627,592,599,602,570,606,595,594,563,555,558,528,557,555,549,521,508,508,516,494,511,512,511,462,497,466,480,479,486,461,464,476,482…
599,641,649,670,641,669,619,665,664,661,654,661,663,672,661,662,668,686,701,711,689,707,691,665,700,700,696,695,723,705,678,688,701,691,686,699,656,684,709,685,677,685,654,673,672,676,687,657,642,661,664,652,647,659,632,646,650,622,661,644,639,617,600,593,632,614,628,627,596,603,594,588,583,590,581,562,565,577,569,547,558,518,518,536,533,528,505,496,509,506,503,499,484,510,468,484,492,462,488,449…
584,638,667,670,639,649,664,680,617,655,671,658,679,673,669,684,708,684,663,706,696,712,669,685,682,682,686,713,693,678,680,710,683,687,685,679,674,674,696,676,648,660,644,684,663,653,645,650,626,637,667,639,659,638,659,630,632,621,642,630,618,609,638,632,633,611,624,608,607,595,603,592,587,586,568,553,569,547,570,552,540,539,542,538,529,520,536,508,514,509,498,505,501,526,503,486,501,483,480,470…
628,617,657,655,659,646,657,658,648,650,645,664,675,675,664,684,679,703,687,666,675,699,681,672,693,696,723,682,704,674,686,687,688,691,673,674,679,685,679,661,655,648,653,631,637,677,673,648,653,624,629,651,641,633,628,647,657,619,642,643,635,647,635,622,623,617,608,624,582,618,574,580,581,589,574,559,595,546,554,564,538,556,574,511,524,560,532,527,506,498,500,514,501,494,514,507,494,477,493,481…
630,633,673,660,659,646,657,657,673,650,649,660,664,680,671,654,671,703,722,678,687,702,677,685,707,699,705,688,667,679,692,672,695,682,682,676,667,692,687,682,619,694,640,632,675,640,659,614,609,635,622,645,636,636,624,626,609,611,640,624,608,615,619,618,604,620,606,616,599,580,603,617,607,583,568,584,564,584,581,544,555,555,549,548,560,512,546,534,512,537,516,495,507,530,507,510,513,502,487,483…
600,653,666,662,642,648,656,683,641,676,645,706,678,708,662,689,699,677,671,712,676,681,685,666,694,715,693,676,688,664,669,679,684,688,654,653,675,674,642,632,626,631,637,664,604,644,623,595,615,624,615,619,610,625,626,630,632,634,616,633,620,611,637,639,632,621,623,595,607,634,612,629,632,601,600,590,582,560,570,566,565,541,572,546,538,542,543,555,530,557,530,538,531,508,530,533,489,511,507,508…
573,644,642,657,648,653,649,634,631,663,674,661,691,698,652,685,687,663,688,686,693,666,706,664,690,705,681,674,696,708,667,670,670,678,659,650,650,630,632,618,630,637,648,636,624,636,620,624,625,617,609,614,582,599,631,633,634,597,589,608,621,631,603,617,589,600,615,638,614,604,585,594,606,620,609,594,588,572,582,566,591,566,558,568,554,548,545,555,541,541,562,529,519,536,520,525,507,511,509,513…
590,642,661,652,655,667,647,654,669,675,653,686,709,686,682,685,677,682,669,698,693,710,723,681,696,689,708,680,677,686,675,674,658,646,658,646,648,623,649,666,624,593,609,598,610,623,608,619,635,626,635,591,620,602,627,638,614,618,615,633,631,570,587,623,609,615,580,621,609,610,616,604,609,589,603,609,556,571,578,595,568,577,574,578,556,572,545,553,537,537,570,546,543,552,530,510,523,519,542,507…
584,659,666,652,645,650,670,667,668,649,701,670,667,677,693,675,678,688,659,699,690,680,694,695,662,677,671,693,678,667,654,638,685,650,658,632,616,622,599,600,596,598,613,606,593,585,591,598,573,579,621,603,583,605,605,600,599,599,610,617,633,606,606,607,608,617,563,598,618,625,611,614,596,572,600,592,578,585,556,586,570,584,572,556,556,550,553,547,540,541,544,554,514,530,531,529,530,538,501,522…
611,637,673,634,669,655,653,662,670,674,709,705,670,666,692,667,662,696,676,685,680,699,713,693,714,684,674,687,671,681,659,667,666,647,643,628,609,636,612,588,585,563,594,587,590,555,605,554,579,566,564,573,622,596,597,595,599,585,603,609,631,571,595,609,612,607,599,594,617,604,615,588,616,590,570,624,593,583,589,569,568,577,599,566,564,549,552,574,558,569,523,552,506,537,517,537,533,528,539,533…
601,640,660,649,669,674,645,648,636,667,683,684,662,708,685,688,703,691,718,687,703,695,708,696,695,681,681,686,682,675,661,663,627,615,605,589,583,592,577,591,570,567,565,553,564,572,545,567,560,532,538,567,575,580,593,578,590,581,588,599,600,605,605,595,606,609,598,630,600,627,604,590,603,587,596,567,593,578,588,591,579,574,592,574,545,583,552,562,563,556,546,536,546,556,547,552,526,554,531,539…
607,649,640,668,645,656,669,653,648,681,664,671,670,663,704,690,697,703,700,691,674,706,698,707,711,683,690,660,651,659,631,649,619,609,576,576,574,549,566,570,545,530,538,559,529,543,548,548,552,538,537,574,572,555,581,571,588,568,575,571,565,587,583,594,590,576,590,604,598,598,616,589,626,589,577,602,594,591,580,579,573,580,588,571,579,591,552,568,561,569,556,582,552,533,539,566,529,550,556,527…
611,646,645,646,661,628,663,657,634,682,667,668,661,683,725,686,713,687,702,694,688,704,682,710,690,686,677,685,659,652,620,634,601,566,574,553,547,550,532,526,544,492,517,514,532,544,531,532,505,540,516,535,546,559,549,539,564,573,561,555,566,577,589,595,585,581,587,584,593,608,597,608,590,557,579,557,597,581,592,592,587,549,592,570,567,585,592,577,544,557,574,570,578,561,548,563,544,539,559,537…
584,610,634,650,627,666,662,661,689,670,671,671,674,731,695,696,684,669,725,703,697,727,681,705,701,712,636,681,622,649,621,596,597,562,562,549,539,528,518,509,508,504,505,497,513,494,494,517,515,523,505,510,538,530,537,524,566,562,558,559,569,560,583,554,574,585,580,604,590,611,588,589,610,597,579,599,611,613,602,599,590,579,577,580,574,582,605,580,552,568,573,579,582,548,545,550,556,567,556,564…
614,622,625,663,695,665,687,684,656,643,659,671,668,683,692,706,706,700,709,692,695,699,717,717,719,705,678,665,642,617,607,578,538,580,533,539,525,513,500,483,501,479,495,480,489,476,483,505,481,513,505,522,521,537,511,543,545,543,564,540,556,580,566,546,564,568,564,583,604,587,590,605,593,596,607,597,580,583,598,580,575,602,589,579,587,585,593,574,558,601,584,577,575,566,566,571,566,538,547,561…
598,642,653,624,662,644,653,655,667,687,661,675,657,706,694,673,702,691,706,716,714,682,717,716,717,712,643,664,618,611,599,575,535,526,497,500,481,489,488,460,484,482,476,468,464,457,468,463,477,484,513,493,504,513,522,512,548,540,546,550,552,559,573,551,557,596,585,604,588,594,570,604,607,606,579,614,572,620,573,614,599,589,598,582,548,588,590,580,602,554,562,591,567,583,563,549,562,563,554,551…
628,640,669,640,649,662,672,654,674,664,666,676,662,704,698,691,697,704,716,723,692,731,699,742,711,703,674,648,607,593,522,520,504,427,454,458,431,458,449,458,466,453,452,450,468,459,453,444,477,491,482,478,485,501,512,499,544,527,538,553,552,549,531,545,554,566,583,562,570,589,579,584,594,579,590,566,577,585,593,583,597,608,579,581,568,585,562,573,584,588,572,581,564,581,602,571,571,542,563,568…
615,641,653,638,649,645,665,652,667,675,682,695,678,691,674,684,709,710,728,729,706,685,694,694,709,682,663,602,569,480,408,373,363,331,317,365,438,438,440,436,428,446,451,434,441,442,445,446,463,475,467,481,466,496,500,517,496,527,515,515,518,540,543,560,569,537,556,590,557,580,600,590,586,598,597,576,586,572,569,575,567,625,615,581,570,568,585,582,570,566,586,570,579,558,591,580,559,591,551,546…
603,627,657,657,676,636,671,655,687,670,677,673,671,679,696,685,688,709,694,708,705,713,709,715,705,706,669,574,466,393,309,323,309,297,261,240,271,401,436,415,407,422,438,425,427,437,431,447,453,440,456,458,444,452,487,524,498,494,520,505,548,518,548,538,549,548,544,573,565,563,579,561,577,584,588,593,591,559,580,600,597,571,607,585,577,577,570,589,562,596,595,594,567,558,585,555,554,578,569,563…
616,650,655,671,654,655,654,664,665,715,676,693,696,681,700,701,709,729,717,711,688,693,702,707,690,664,614,536,429,382,432,367,267,229,210,207,219,256,395,381,402,415,400,413,432,420,434,415,422,426,422,437,469,457,465,467,491,473,492,518,521,532,536,543,528,538,561,563,549,542,571,541,555,590,565,595,605,568,534,590,573,597,595,559,597,596,604,590,568,579,579,572,576,553,579,542,568,586,578,568…
597,626,655,649,655,683,665,665,670,690,690,693,708,673,706,690,686,716,707,721,705,690,721,689,690,675,580,482,429,446,478,494,325,230,193,169,182,196,286,382,387,399,399,412,398,396,400,402,431,416,417,422,447,448,454,437,436,481,496,500,496,496,499,530,516,529,543,542,531,570,537,573,537,558,566,577,576,563,570,572,594,583,602,589,583,576,581,570,579,592,571,607,597,581,582,558,565,570,557,576…
602,644,643,656,644,663,655,650,712,698,652,705,695,719,698,742,696,742,727,727,712,695,718,706,667,628,534,422,465,602,681,514,265,229,190,178,157,167,187,319,378,387,377,382,366,388,384,396,401,402,402,434,409,419,434,431,447,445,469,444,475,479,481,500,512,506,523,519,544,561,519,542,562,569,575,587,553,566,560,565,568,577,573,591,574,559,567,556,593,558,561,588,585,563,559,591,580,568,592,559…
623,662,654,669,652,700,683,657,712,685,700,695,706,720,706,729,721,716,694,717,712,727,717,670,652,584,468,393,496,628,826,469,227,196,172,156,162,165,174,231,354,356,376,383,372,375,378,395,394,380,397,409,414,416,409,413,405,421,460,448,485,473,462,477,481,490,499,503,521,503,531,522,528,546,517,524,540,552,551,575,560,543,554,571,558,554,564,583,576,578,577,571,572,572,573,584,547,565,545,601…
620,620,677,664,652,671,656,690,662,702,692,716,701,698,723,715,708,728,726,728,717,709,706,667,633,583,466,378,451,601,603,407,272,192,160,173,164,156,162,220,338,361,370,358,356,380,376,379,394,384,402,425,386,414,412,404,417,421,417,448,453,439,442,466,489,475,483,474,511,522,489,523,527,520,528,552,560,543,578,551,544,529,559,548,539,548,576,575,563,547,563,571,570,592,566,587,570,565,587,570…
593,671,667,643,695,679,705,655,675,697,705,704,727,696,725,726,700,683,713,725,693,674,694,669,616,515,446,351,394,451,419,307,227,185,185,164,151,169,161,197,313,327,345,352,377,363,350,362,369,385,387,381,389,412,430,391,428,424,415,432,431,452,448,472,460,474,472,485,493,481,495,514,499,524,534,538,541,555,538,556,543,560,565,578,573,553,569,558,535,555,554,571,561,568,580,557,559,571,556,572…
625,628,646,664,675,671,662,694,667,680,703,735,718,719,710,722,705,742,707,711,702,685,680,648,559,535,440,388,391,369,351,282,223,207,209,174,174,157,171,179,272,282,286,314,353,378,372,368,354,379,384,371,380,404,390,407,408,407,393,419,409,422,450,424,424,463,454,478,452,473,495,498,502,516,522,514,528,524,549,537,541,525,544,547,554,552,559,566,555,576,580,563,549,560,569,560,551,586,568,564…
604,661,665,686,666,675,685,676,694,689,689,706,690,691,737,745,728,734,700,728,678,637,642,593,580,516,419,344,355,327,306,262,235,239,222,191,204,176,171,166,181,171,169,304,326,347,363,350,376,361,367,362,365,389,387,381,387,377,393,412,407,413,432,428,425,445,458,447,472,473,485,483,506,491,529,495,500,507,531,525,519,538,506,531,536,514,552,557,551,561,563,541,556,540,569,541,581,559,584,546…
612,638,653,681,677,671,688,688,696,702,706,732,695,756,703,752,742,738,707,679,572,544,633,582,521,505,380,336,332,276,249,244,242,220,215,204,171,173,159,171,181,185,180,207,319,344,369,355,366,351,383,349,370,388,383,389,406,417,412,419,417,442,430,427,425,449,456,450,440,481,466,456,486,501,500,500,524,498,507,534,513,503,515,515,535,571,542,546,528,524,539,545,570,541,553,550,552,549,567,553…
622,655,677,668,670,675,690,700,671,678,699,725,717,726,755,736,733,676,730,684,444,447,572,516,437,418,332,323,296,256,226,203,207,183,175,180,185,180,203,250,259,266,250,289,325,343,347,354,356,348,374,365,399,365,393,391,398,402,389,395,415,429,432,437,410,459,448,446,432,472,454,467,488,494,490,508,508,504,506,507,518,540,536,541,507,532,551,531,528,542,556,549,553,542,541,538,559,531,584,553…
593,629,642,669,646,684,681,665,690,716,696,722,730,694,744,739,727,708,716,619,577,459,523,408,379,377,383,345,304,238,218,193,186,204,199,197,238,263,314,292,328,313,307,338,330,345,355,340,359,367,368,363,387,382,384,389,381,390,398,420,401,403,415,412,421,422,441,453,443,450,470,450,499,465,479,494,525,475,510,528,525,510,544,534,544,523,550,537,547,548,531,548,552,547,547,548,552,569,559,541…
588,617,638,661,658,678,687,699,700,710,714,703,718,728,727,675,726,641,622,622,513,471,450,356,451,452,487,501,322,225,198,227,240,247,285,264,309,318,334,304,288,334,338,319,355,352,355,347,348,361,382,375,367,393,374,387,396,393,393,397,405,400,430,412,430,433,423,456,462,460,454,456,466,467,488,500,463,499,501,504,513,525,516,517,521,533,524,524,525,543,549,537,549,548,570,556,543,537,539,544…
578,618,634,648,639,663,685,684,694,700,722,712,704,731,753,640,735,671,592,623,485,342,361,397,435,392,381,351,317,242,194,199,306,264,306,304,315,314,339,343,286,280,352,351,339,332,356,368,366,363,341,385,367,377,401,389,398,403,417,407,416,392,415,435,411,432,448,443,466,476,468,482,482,487,476,478,481,473,489,494,512,526,520,522,526,514,531,542,530,497,545,529,524,527,540,545,543,558,563,557…
605,628,654,667,675,689,683,689,727,723,719,739,726,723,730,707,713,682,628,498,385,364,395,374,368,320,259,203,214,214,172,165,274,323,325,335,313,321,311,334,322,310,328,371,366,344,359,361,364,370,367,369,368,375,369,371,405,395,397,398,403,411,400,426,420,446,430,441,459,438,453,461,469,444,467,477,484,490,483,505,503,484,500,516,518,511,523,526,542,523,547,526,544,549,527,557,544,532,539,528…
610,606,651,649,670,689,673,702,709,694,726,723,722,691,727,739,706,723,618,426,355,403,379,334,335,204,224,198,175,175,172,142,246,298,303,335,339,322,338,328,298,299,340,349,349,369,356,360,375,334,353,364,363,370,381,389,400,398,413,410,414,428,410,433,426,424,410,449,451,463,430,453,464,472,454,476,481,476,481,503,484,501,508,482,525,517,535,511,529,539,533,538,560,536,538,522,543,545,536,532…
585,647,670,679,701,691,698,706,728,703,730,709,703,692,736,716,704,692,578,443,401,505,433,247,221,207,224,182,165,168,170,149,250,290,270,294,329,326,325,335,335,307,348,359,370,374,356,368,376,359,382,371,379,407,382,387,391,388,401,424,396,411,396,415,435,433,441,429,416,452,460,434,456,472,448,466,453,474,470,464,501,494,470,472,505,487,526,487,512,526,519,552,522,544,519,523,516,541,523,535…
598,661,642,693,682,665,667,707,715,704,716,694,745,722,722,720,700,623,544,439,371,495,359,212,200,230,243,172,156,163,158,155,177,265,272,286,292,342,311,340,336,345,352,349,391,377,368,373,381,371,365,365,384,406,407,406,410,396,398,428,406,422,420,393,408,424,408,419,435,438,447,455,438,444,458,454,465,449,471,465,472,445,464,485,476,504,501,506,528,531,503,521,532,528,536,529,498,512,527,537…
576,641,663,655,686,725,702,695,691,719,751,735,714,715,725,701,667,615,523,398,358,352,262,229,223,241,231,161,150,163,165,152,131,181,292,287,308,288,334,338,343,347,337,365,385,357,374,366,378,363,360,374,386,386,409,415,380,406,419,409,418,420,399,428,415,415,418,412,421,421,440,429,439,428,468,452,451,452,445,480,460,492,471,481,479,477,487,492,489,495,530,498,492,524,516,534,519,542,539,555…
629,644,703,702,695,696,698,688,716,693,715,722,690,718,728,691,641,601,550,441,333,345,284,270,283,260,230,162,143,155,150,148,163,170,264,268,300,325,305,320,350,357,333,333,370,356,366,359,377,375,375,357,388,393,408,395,397,395,388,405,387,421,418,416,417,388,406,407,416,405,424,435,431,424,439,434,452,461,448,468,452,455,471,466,489,471,486,507,487,474,484,503,525,491,514,534,532,541,537,542…
641,666,682,689,689,707,737,721,695,724,734,766,721,730,697,626,620,602,473,357,322,327,320,313,290,230,214,174,157,156,140,155,170,232,283,266,263,328,330,326,345,344,335,323,342,352,383,371,358,380,381,384,383,393,390,397,393,399,400,402,397,386,412,410,385,398,413,404,390,425,420,430,430,428,424,432,424,437,447,457,459,447,482,461,467,485,479,490,480,465,492,489,490,492,498,513,490,508,526,509…
642,669,677,679,722,716,700,720,688,686,718,702,737,669,695,640,599,594,529,300,324,332,300,293,245,232,197,152,151,158,128,189,259,255,299,283,322,318,323,334,332,335,349,325,343,320,342,347,323,385,355,376,383,362,386,384,405,376,401,398,383,400,409,399,403,383,400,414,397,428,408,407,412,430,438,446,428,443,437,444,476,459,460,447,464,463,453,471,505,463,443,485,480,508,492,528,508,542,543,510…
651,681,684,709,709,711,702,730,729,702,681,694,705,658,681,648,587,558,550,427,322,276,317,244,252,226,213,184,152,153,145,216,272,282,274,296,310,321,321,337,338,327,340,315,299,278,262,265,275,314,342,345,371,366,390,382,366,383,398,383,387,390,370,393,394,386,408,375,387,425,402,403,419,409,446,409,443,421,439,445,436,442,446,461,465,466,476,484,478,512,477,505,487,494,478,488,504,539,520,536…
649,696,718,691,713,689,716,672,720,721,726,713,684,724,695,663,607,593,564,492,446,349,275,292,296,256,216,204,157,153,157,180,227,191,254,306,301,308,312,327,349,298,252,224,202,191,175,171,168,170,291,322,338,334,338,375,370,351,361,366,387,365,382,390,399,397,409,406,406,408,420,390,420,409,415,430,433,446,456,412,415,448,441,436,459,468,468,473,465,458,480,467,481,483,500,523,514,529,545,518…
633,688,683,694,699,700,692,691,689,685,705,708,700,668,688,625,615,567,551,422,472,443,333,277,260,285,234,213,167,155,145,153,151,136,160,222,306,306,313,320,317,229,148,161,209,211,235,226,175,165,142,250,312,325,329,337,363,371,377,367,380,393,362,358,380,381,384,385,390,387,406,399,407,416,411,412,417,408,420,439,445,431,444,462,458,465,486,460,443,474,485,484,497,483,507,513,519,536,529,532…
662,708,689,694,691,702,745,725,725,720,706,729,710,671,687,641,646,601,554,439,428,461,414,336,324,257,244,233,202,158,179,158,168,151,143,138,212,305,301,319,252,161,158,175,212,279,280,240,216,186,166,153,248,316,338,340,375,344,366,363,371,370,368,355,375,388,395,393,396,389,409,399,398,402,410,409,406,431,421,429,420,435,432,472,448,465,455,446,467,476,483,477,512,473,497,495,509,520,500,501…
631,689,663,669,657,710,721,717,737,694,710,711,691,692,668,660,656,595,578,503,484,459,431,367,296,285,277,252,216,191,182,189,176,170,154,138,124,240,290,255,156,146,155,218,262,381,405,328,281,192,184,171,147,228,298,339,371,366,367,375,371,347,362,363,371,382,366,403,394,379,400,392,414,412,391,413,402,416,397,428,451,428,461,434,459,453,455,471,469,456,481,478,475,479,493,504,515,490,515,515…
652,704,686,707,682,672,718,722,694,704,689,685,682,675,695,635,648,629,587,558,495,453,450,391,296,311,313,287,243,218,217,199,167,172,156,150,143,146,218,193,136,142,177,221,328,395,492,338,293,185,163,164,161,173,300,330,343,341,332,344,358,368,361,355,400,362,374,392,398,372,397,398,391,397,400,383,417,382,432,416,394,419,443,449,438,437,426,438,462,469,457,502,487,483,487,479,489,485,501,494…
652,701,700,724,695,711,689,695,705,725,699,708,675,677,665,674,643,650,585,587,577,505,427,387,315,346,334,313,272,266,267,217,207,198,163,141,139,123,195,160,141,162,180,201,257,309,385,342,244,192,158,163,164,146,274,318,330,356,349,347,353,343,353,372,351,376,366,388,391,391,370,380,407,407,418,389,410,396,438,397,427,407,434,447,441,428,422,445,453,447,457,490,468,482,503,500,493,475,485,484…
637,714,707,727,703,719,698,679,689,705,699,687,718,690,679,639,623,625,627,573,580,503,434,308,325,347,343,337,297,282,273,289,248,222,161,146,141,141,144,153,138,176,181,219,241,289,320,274,254,201,145,147,155,148,224,304,348,332,351,345,352,362,362,377,369,368,359,386,353,371,359,383,388,369,391,387,403,395,401,425,413,413,418,431,432,437,416,433,432,450,474,472,443,470,447,459,457,499,478,465…
648,711,685,719,693,702,692,698,678,697,728,699,692,689,694,668,615,610,630,603,564,492,460,287,345,349,360,342,311,304,312,311,246,193,184,162,156,155,151,149,174,172,193,218,217,252,262,291,258,209,153,144,146,149,233,315,329,328,353,361,362,330,355,374,357,362,360,358,363,368,376,381,383,375,401,394,376,407,416,391,411,424,431,416,408,419,433,432,435,461,435,442,443,460,451,470,475,452,490,474…
662,688,698,687,701,716,713,696,685,684,686,700,678,689,643,663,652,619,600,593,565,464,461,333,320,339,323,339,324,320,300,276,213,199,188,168,162,159,154,152,172,186,193,199,218,227,231,257,283,219,154,149,155,145,223,311,343,328,347,344,349,330,346,361,358,368,342,343,346,362,363,376,369,375,387,376,392,392,371,420,418,414,415,408,411,416,412,419,434,424,414,447,461,471,446,499,463,474,466,450…
666,679,661,681,702,678,677,715,699,693,720,690,714,685,689,646,645,620,622,585,587,441,428,323,306,321,339,327,300,274,294,262,248,228,187,170,154,176,153,148,181,194,198,215,192,177,215,234,257,221,166,152,151,141,207,306,336,356,338,345,336,333,308,294,316,342,358,341,360,359,344,371,376,386,369,374,379,384,387,395,413,398,422,417,417,430,410,442,443,417,437,444,460,467,470,459,454,435,474,439…
670,682,696,683,704,712,723,715,703,688,697,682,709,692,675,647,638,627,589,609,556,537,495,374,278,312,293,292,288,258,269,265,246,237,190,170,179,203,240,139,173,196,220,188,204,174,188,213,226,212,186,165,163,147,225,307,328,335,337,320,291,243,214,188,187,210,285,332,331,349,349,353,365,358,378,381,372,374,409,406,412,416,389,404,398,408,418,400,428,435,443,443,432,450,441,454,441,452,428,436…
650,716,698,717,694,687,726,675,702,712,695,679,695,660,668,650,647,614,617,590,581,543,489,440,293,267,289,280,284,271,253,246,231,220,182,160,186,237,307,211,174,203,220,219,186,195,195,196,205,206,201,198,152,165,272,327,350,343,349,287,228,181,172,181,182,182,158,193,291,344,369,359,351,353,382,382,396,364,381,379,400,403,416,412,392,409,422,402,414,434,439,451,450,439,474,429,438,418,380,366…
638,686,701,670,709,708,694,694,729,714,695,719,683,691,669,642,648,616,591,572,559,524,530,486,409,297,238,234,251,256,231,229,221,190,184,157,211,216,282,319,195,209,214,209,190,185,181,195,183,195,178,167,175,206,314,341,347,331,329,248,180,195,196,158,164,176,180,157,157,318,356,348,358,376,371,360,369,381,378,393,361,389,400,402,386,402,428,414,405,421,443,437,458,455,461,401,393,383,305,242…
665,694,698,682,706,721,716,713,721,698,681,701,716,697,702,642,642,617,608,572,590,553,525,508,472,437,304,217,203,238,211,199,188,204,192,191,177,266,315,334,280,179,182,188,194,188,194,192,194,161,150,164,229,303,335,332,337,341,316,211,189,192,226,185,153,159,155,150,165,275,339,354,356,336,366,370,368,364,370,379,384,395,392,391,405,414,398,406,382,410,399,442,439,449,465,347,310,234,218,222…
667,696,693,698,704,689,681,710,697,677,723,695,674,693,672,650,633,651,626,571,557,546,546,515,479,433,404,351,312,227,215,201,214,294,284,237,267,313,356,319,334,301,228,196,175,173,192,165,179,158,187,239,292,346,335,337,345,338,325,204,222,238,240,204,151,167,158,152,154,280,327,346,351,358,357,358,351,375,381,365,383,393,400,388,391,397,375,390,392,388,415,412,430,417,350,291,229,245,244,239…
651,684,699,701,698,709,702,679,694,691,659,690,697,685,677,681,679,669,627,595,557,544,503,500,484,447,411,407,380,373,331,328,304,334,349,309,371,380,370,363,356,354,333,291,237,171,181,189,210,236,278,344,345,333,359,362,359,343,298,220,244,294,349,214,152,157,161,147,161,250,323,341,346,353,349,365,378,360,382,365,377,367,371,364,393,414,404,374,372,359,385,390,418,367,313,351,370,334,266,212…
655,667,709,709,676,691,689,676,704,687,712,685,669,684,661,668,664,671,640,596,568,574,549,507,493,481,478,445,432,419,386,376,365,379,383,313,346,383,355,378,383,363,369,344,347,312,293,347,326,326,363,352,360,344,377,362,360,342,279,224,270,383,343,195,159,138,176,174,149,229,315,341,337,348,335,362,358,377,351,350,362,366,333,343,349,392,385,388,383,376,367,380,418,321,298,639,567,289,254,208…
629,664,678,684,695,696,713,711,696,699,689,696,683,691,698,686,667,638,630,615,596,586,564,515,511,483,468,461,433,429,407,419,380,372,373,375,356,394,367,373,387,395,382,365,354,365,377,382,381,352,357,357,362,354,373,366,385,338,273,226,255,316,246,207,177,144,152,153,159,232,326,341,343,345,346,320,364,355,346,312,344,353,312,338,331,392,396,364,384,407,433,403,393,264,397,702,521,239,194,184…
619,682,700,674,683,702,694,692,675,687,703,716,716,714,649,660,643,643,656,609,611,581,551,519,535,535,486,454,463,446,428,410,431,413,404,387,391,409,399,388,382,381,360,367,360,379,397,384,389,358,369,372,376,372,376,387,361,383,317,227,250,280,245,232,210,191,161,157,168,230,337,344,346,343,328,327,346,352,362,336,290,327,345,341,327,373,376,356,369,367,416,378,383,216,421,568,478,284,210,185…
656,675,713,702,729,695,707,698,684,707,678,691,690,685,660,701,682,643,666,626,616,602,592,563,551,519,481,467,468,470,444,437,426,414,398,404,410,393,386,385,403,385,404,375,387,380,393,397,383,393,396,372,368,372,366,353,380,376,354,300,237,249,244,236,220,212,182,161,219,304,313,324,340,330,322,343,352,347,357,362,338,344,316,351,302,348,353,373,357,393,369,406,390,259,397,509,432,278,233,183…
639,677,688,705,690,673,695,699,698,675,679,685,636,692,665,658,673,641,660,621,586,620,605,556,538,519,525,498,469,473,471,466,429,426,408,426,408,399,388,417,406,388,384,386,405,389,380,417,371,390,368,375,362,398,408,376,387,368,364,372,299,247,257,222,202,209,196,203,262,331,314,323,327,339,327,352,348,344,310,346,336,347,325,349,334,368,359,374,370,382,349,377,365,317,415,411,303,246,216,177…
640,677,675,699,700,698,705,687,676,694,699,691,696,679,677,699,665,657,656,665,638,627,602,596,586,549,515,504,497,465,462,456,447,445,425,394,433,414,409,410,415,408,413,411,411,401,405,385,405,393,401,386,410,418,388,388,406,395,401,376,336,304,220,192,176,179,205,291,316,322,334,342,349,330,333,316,286,239,248,222,254,334,335,348,352,337,319,340,332,325,304,342,291,286,387,360,282,234,211,176…
632,672,718,696,706,670,705,688,700,676,716,687,661,695,676,686,691,655,638,652,633,634,604,596,562,540,557,533,498,524,485,471,452,458,425,437,428,435,378,418,413,406,417,411,409,405,400,394,383,411,390,397,421,413,404,417,424,376,399,394,393,366,360,315,278,271,267,315,335,334,348,360,349,264,255,196,229,186,174,186,174,158,218,317,339,336,260,279,220,230,209,246,243,248,213,266,213,216,204,181…
644,674,700,689,692,709,704,691,710,677,683,711,668,679,697,682,680,668,641,640,651,628,626,613,597,604,578,527,541,513,483,488,474,454,461,436,434,415,448,428,430,409,405,423,412,422,407,417,421,419,411,405,411,413,393,400,386,400,405,412,392,396,386,383,369,372,327,346,351,371,360,371,348,209,186,185,193,211,231,197,164,172,169,223,309,234,225,217,247,263,221,238,230,204,162,174,186,191,191,182…
626,717,733,714,708,679,710,714,711,702,699,693,691,678,697,687,662,665,682,675,647,627,650,623,628,564,590,564,554,551,530,501,478,475,487,483,453,442,430,452,440,405,438,422,408,423,412,413,407,410,396,410,398,432,423,418,414,410,408,396,407,391,386,397,374,374,377,362,311,360,380,362,293,226,212,238,271,384,230,206,159,155,173,148,248,189,200,260,312,356,271,208,176,178,152,192,161,148,153,157…
649,726,704,701,703,684,699,701,719,692,708,674,714,662,685,690,648,673,664,680,636,623,620,633,611,588,608,577,558,557,539,522,516,503,461,473,464,437,446,438,445,443,439,444,420,432,443,412,419,423,394,409,398,389,412,437,433,403,421,408,392,409,398,413,405,404,374,380,353,376,376,329,251,229,227,307,414,361,209,197,160,148,166,162,179,190,211,304,394,290,241,184,153,163,152,197,279,235,172,161…
635,676,709,714,701,725,695,708,702,688,700,678,709,700,667,675,683,638,669,633,648,644,648,610,630,587,593,581,559,550,559,534,528,489,499,500,468,463,474,460,448,440,463,432,428,441,439,417,421,413,434,428,441,438,424,416,407,400,401,424,408,416,416,420,409,374,378,384,371,380,352,311,267,252,266,329,358,280,226,189,191,178,176,167,155,193,250,324,293,240,233,202,159,178,152,162,290,318,310,256…
662,722,695,706,703,705,695,662,665,685,667,691,678,642,663,675,665,644,676,653,646,641,654,648,611,610,596,595,592,587,573,570,547,522,513,497,485,497,470,482,499,457,473,483,457,441,439,444,432,446,446,457,425,437,446,428,409,441,400,427,417,435,425,419,421,401,406,413,374,383,381,380,299,287,263,306,291,235,197,213,206,187,167,167,174,228,275,280,196,211,222,205,162,164,142,183,281,328,330,299…
641,694,697,700,690,712,667,678,660,686,677,678,661,667,661,672,673,655,647,664,657,636,644,598,636,606,570,596,599,584,574,572,568,546,540,530,514,482,491,494,476,470,459,465,469,438,449,445,453,450,469,441,439,449,431,431,433,424,442,430,419,425,439,422,411,413,424,400,416,411,393,389,357,267,265,298,285,241,229,206,186,179,173,155,197,231,268,253,216,215,225,195,182,153,138,188,299,296,310,309…
627,692,690,687,686,651,684,647,636,647,640,641,659,640,673,664,655,653,636,637,629,651,625,613,604,609,617,596,614,573,558,567,567,567,539,526,525,528,524,492,502,489,487,488,478,474,469,454,454,447,463,444,438,455,451,438,433,437,448,421,436,451,449,427,419,435,420,432,423,408,388,376,384,266,244,243,264,245,211,197,196,172,165,168,169,229,233,239,242,231,231,222,169,161,131,144,299,312,295,313…
658,685,697,705,676,660,665,643,647,640,626,617,617,620,648,639,612,644,624,625,619,630,631,623,597,628,639,596,607,580,574,606,571,570,543,571,543,539,535,508,513,500,479,488,478,495,482,479,481,472,462,460,464,454,455,448,454,462,436,463,421,435,415,419,425,433,430,443,420,438,426,407,418,365,259,232,205,220,192,189,206,178,165,266,219,176,211,227,218,235,232,198,188,160,154,135,264,293,288,295…
644,661,677,693,665,665,602,604,602,601,586,632,602,610,604,595,598,601,583,616,598,631,613,627,632,613,602,599,634,604,589,568,561,557,566,549,521,533,542,534,529,505,504,498,494,487,494,474,488,507,468,480,469,457,468,447,462,425,442,454,438,452,445,445,448,422,446,413,437,445,420,425,424,387,270,249,261,223,232,198,265,268,240,301,255,184,191,188,198,199,190,181,183,153,152,169,259,304,324,297…
608,698,651,631,620,627,591,593,583,552,596,574,550,554,563,581,589,613,601,609,619,604,597,610,607,606,624,623,582,608,583,635,587,575,564,564,546,552,524,540,531,521,514,497,507,499,477,473,504,468,495,472,476,479,462,493,451,453,453,454,458,447,439,446,428,437,425,407,420,442,440,414,418,437,398,337,353,323,303,297,326,316,311,318,312,322,291,227,225,222,225,191,239,218,271,231,289,309,308,295…
622,684,647,593,596,600,578,545,561,520,527,526,533,538,546,576,557,554,586,568,586,588,611,610,609,616,604,599,610,596,587,600,555,548,560,553,562,554,514,522,539,537,519,545,503,528,496,488,514,482,492,471,508,491,481,466,459,465,453,468,459,475,454,435,453,437,439,464,426,415,439,436,429,419,449,415,383,358,360,380,350,347,353,347,346,343,351,333,305,321,341,280,310,335,316,306,337,306,286,328…
625,644,587,551,583,545,532,521,493,490,521,515,499,503,520,525,523,535,535,551,576,571,572,568,575,619,621,595,609,592,560,621,595,568,584,574,564,556,550,533,552,533,526,554,522,536,520,529,505,515,516,507,503,476,489,452,490,453,472,450,471,464,434,449,463,429,452,437,442,423,431,435,439,427,446,424,396,376,373,368,372,370,370,353,357,373,347,349,339,343,324,330,307,312,306,334,305,332,293,316…
564,584,451,422,472,470,451,422,421,469,486,463,494,453,486,505,498,506,525,527,541,579,580,568,548,591,598,560,587,597,582,578,592,573,553,562,545,563,557,543,555,529,538,519,537,534,563,514,522,538,490,521,514,512,507,488,498,482,480,462,453,468,434,443,469,460,458,450,462,457,461,432,433,429,413,419,407,365,402,368,371,374,370,364,370,367,362,339,379,355,354,350,348,352,329,328,317,315,318,319…
484,408,299,271,295,301,308,337,401,426,442,424,424,456,468,476,463,492,485,518,522,537,545,523,577,569,553,574,543,606,572,568,586,544,580,574,574,547,552,583,555,535,554,538,546,530,531,542,531,554,514,510,525,493,501,516,513,496,479,487,488,486,433,454,461,442,451,448,478,432,472,434,464,404,422,396,407,395,414,411,391,388,370,368,369,376,379,354,352,353,350,361,322,331,346,314,293,326,317,323…
385,360,296,287,288,235,226,221,287,392,392,370,411,430,420,439,445,453,474,455,518,523,512,524,547,540,571,550,564,584,559,593,572,591,582,559,571,588,579,562,582,546,540,558,539,550,533,534,514,531,521,526,531,519,527,520,503,507,492,507,504,465,485,484,435,445,424,478,500,449,455,455,441,426,432,409,419,410,414,399,401,390,375,384,371,369,359,356,370,369,345,352,353,346,353,307,305,329,331,339…
338,392,361,280,195,197,196,223,202,312,340,361,378,412,410,416,430,414,425,452,458,449,452,509,504,529,539,504,547,546,555,540,551,573,571,575,553,567,532,544,558,547,535,532,553,545,548,540,537,563,541,529,516,519,519,522,514,502,460,481,520,499,487,449,458,475,465,472,473,492,466,456,414,439,457,403,419,421,420,390,369,372,401,396,387,375,383,368,368,361,368,357,353,347,349,334,314,321,335,330…
417,233,249,197,167,159,157,170,190,180,281,311,361,389,392,380,388,396,399,422,412,415,429,438,481,448,486,486,501,527,499,514,535,517,517,549,536,546,557,547,557,547,545,543,529,541,542,517,529,534,531,528,530,520,489,523,494,515,504,497,478,494,475,479,476,474,462,455,447,468,459,427,424,454,455,451,390,424,444,398,401,358,429,398,395,396,381,364,378,354,368,350,354,371,365,330,317,330,342,336…
692,223,187,162,175,173,152,162,157,158,197,294,328,355,365,372,380,368,386,385,389,403,390,413,400,413,434,436,432,449,449,446,463,474,481,519,489,505,530,507,500,517,522,499,506,528,531,515,516,515,524,528,489,495,509,488,515,488,488,485,506,484,492,495,505,490,485,480,504,470,454,422,442,443,482,487,407,420,420,428,404,401,411,428,407,380,369,380,385,390,382,363,376,359,366,365,356,324,357,364…
503,282,224,207,180,171,154,151,180,154,224,292,314,330,364,340,363,364,381,367,377,385,385,395,399,403,408,427,419,433,428,444,449,485,473,469,483,498,503,495,502,495,518,503,519,509,490,521,505,514,511,503,500,522,514,483,502,516,494,506,485,504,482,486,491,467,501,485,458,460,473,458,483,457,486,480,412,400,430,434,420,379,392,427,409,381,390,399,394,386,396,390,358,382,396,371,357,339,347,360…
415,238,195,200,194,167,154,164,159,142,222,282,279,340,364,353,337,341,358,347,363,362,363,381,376,372,389,404,392,391,391,413,423,407,437,419,434,430,451,477,467,495,474,473,490,489,497,513,486,488,508,508,505,468,478,509,507,518,481,501,480,486,499,497,459,457,462,500,467,476,475,470,474,457,452,451,439,425,445,431,404,433,448,421,421,407,405,398,409,415,395,399,388,354,336,290,356,394,337,330…
450,331,271,231,218,175,169,159,145,155,215,291,290,320,350,338,362,380,334,346,374,369,382,390,387,380,377,400,409,387,396,408,398,410,424,417,429,445,461,464,458,458,473,479,467,473,479,485,505,492,496,523,510,507,512,513,505,512,525,492,504,487,499,504,479,481,507,494,483,491,480,509,488,512,447,436,409,452,468,429,425,413,469,404,406,394,440,423,425,430,444,407,303,232,283,191,218,273,281,295…
234,296,263,242,231,196,169,151,140,138,223,300,305,320,339,346,317,328,339,363,366,362,373,383,385,376,391,379,382,370,396,404,421,386,410,418,436,437,426,439,462,466,467,449,504,468,487,488,498,509,513,503,508,505,487,490,504,515,501,489,497,499,514,510,480,495,506,497,482,490,457,467,486,484,498,464,481,430,489,473,438,442,455,417,428,403,434,410,446,444,414,310,265,246,277,271,186,172,157,140…
159,180,256,239,220,175,161,130,133,151,254,250,281,301,300,322,309,301,322,339,349,352,362,365,384,370,380,383,378,418,406,397,403,415,404,431,425,431,442,438,446,498,471,484,497,474,471,456,511,495,495,491,510,492,484,489,521,497,496,513,499,494,493,507,480,501,490,497,496,489,477,527,513,500,452,510,510,430,446,431,376,431,369,395,416,452,465,456,474,458,350,242,311,378,445,364,204,182,157,145…
177,170,202,245,209,178,152,129,170,218,269,248,230,282,293,259,236,201,213,306,336,350,352,356,376,370,369,365,374,382,395,399,411,407,426,435,426,444,429,447,467,461,469,488,466,492,473,481,483,501,470,474,491,498,511,515,513,502,487,503,500,495,506,502,493,486,512,513,479,478,499,509,507,540,481,531,463,438,289,360,266,385,281,306,349,442,483,443,473,428,304,283,418,545,622,340,201,168,153,146…
237,191,176,171,173,172,168,180,189,222,185,176,155,155,216,185,168,145,140,231,317,344,367,358,363,359,388,392,389,394,393,391,404,408,417,418,442,434,450,438,452,474,453,473,472,493,490,483,486,506,489,485,474,500,501,515,512,503,498,502,499,506,510,506,512,528,523,528,456,524,490,521,543,515,510,512,384,303,345,360,396,358,288,225,287,400,520,510,457,344,258,359,540,654,543,336,165,153,168,159…
345,325,283,262,222,226,203,199,170,139,133,150,138,143,155,157,175,173,165,171,287,325,352,350,371,359,385,396,383,385,383,410,405,413,403,425,420,450,417,431,421,434,448,452,481,475,495,477,478,513,505,481,497,505,506,524,492,492,506,476,528,494,507,492,505,520,532,538,476,523,496,512,516,543,515,456,355,452,506,433,323,277,213,199,193,262,434,485,424,291,283,438,630,861,569,296,161,153,171,148…
400,394,350,345,328,304,253,203,176,139,153,163,156,152,169,162,159,151,145,192,303,306,338,358,369,354,381,376,367,394,389,403,413,396,411,418,412,413,413,431,444,435,438,462,464,487,476,465,481,507,504,497,519,504,512,506,491,486,524,514,507,507,508,518,516,544,518,539,505,470,477,466,537,524,425,341,448,573,361,342,213,184,157,163,208,182,284,348,356,266,304,443,740,838,500,187,169,178,170,146…
436,404,376,375,356,305,225,254,246,176,185,187,133,161,170,160,159,163,152,229,308,315,325,362,377,352,377,400,380,387,390,396,405,405,421,416,425,411,425,435,437,455,428,455,484,488,449,462,478,496,480,493,492,539,520,505,510,490,466,516,516,523,545,525,548,507,540,518,538,510,573,380,359,444,302,317,408,472,324,350,193,176,163,150,195,164,319,362,386,230,242,340,463,547,302,192,147,168,165,151…
445,454,428,405,373,285,218,263,246,201,221,221,162,133,162,156,161,159,165,201,334,330,359,358,368,375,391,370,367,359,379,398,412,409,402,395,378,438,438,428,420,434,438,469,469,474,471,488,481,478,484,493,488,512,475,504,505,501,506,494,526,512,555,547,521,526,531,540,509,513,493,461,509,528,409,268,322,279,272,265,192,168,166,177,209,174,334,342,360,299,189,270,343,351,307,241,168,159,149,136…
454,464,465,442,371,250,256,242,256,246,229,240,187,129,151,165,140,147,164,170,314,336,353,349,337,375,376,382,388,389,402,397,380,386,394,400,406,396,426,424,426,443,433,436,472,449,459,478,491,485,483,506,508,510,498,515,520,512,489,517,548,532,544,535,546,517,548,506,513,416,396,580,529,484,476,312,244,272,282,250,210,183,179,203,179,172,287,327,355,305,182,227,268,290,277,258,215,167,147,130…
473,482,463,441,376,237,262,250,273,274,303,314,201,155,151,154,158,153,162,168,231,301,337,371,346,347,377,365,368,374,387,382,395,381,369,386,400,414,424,427,428,422,447,439,448,425,463,442,471,484,476,482,499,494,486,477,478,511,521,509,512,500,507,552,550,548,557,529,553,450,430,562,562,500,468,389,306,241,275,256,243,212,193,200,172,216,325,356,348,344,255,203,223,227,243,216,213,159,144,178…
494,513,463,473,389,232,280,259,276,302,319,362,219,148,148,146,166,158,165,167,204,258,314,351,352,349,385,363,370,364,370,397,402,381,395,415,402,398,420,421,432,412,409,430,426,428,460,456,451,467,487,495,488,491,495,494,471,512,520,511,529,508,543,520,538,560,564,538,548,525,548,522,550,532,500,455,439,281,248,261,237,228,196,183,214,283,337,358,344,365,341,320,205,210,169,165,185,143,179,231…
523,532,503,415,377,236,269,273,285,267,299,358,223,150,159,136,165,155,173,190,297,329,333,359,356,356,349,352,379,383,384,389,389,354,413,391,395,403,395,423,442,432,420,430,452,441,442,467,458,482,473,465,503,504,488,517,475,492,496,512,521,505,524,501,539,542,558,552,574,588,611,590,576,579,528,470,441,344,265,236,222,216,245,282,306,297,328,373,345,370,365,350,341,313,249,212,234,225,218,291…
504,533,515,482,393,231,299,294,271,276,294,307,261,188,173,149,157,179,168,211,325,332,341,344,358,378,363,370,366,386,397,385,386,388,396,398,390,392,398,415,414,422,418,441,405,421,424,440,449,467,471,485,487,493,470,489,479,494,490,489,495,524,540,518,536,536,569,542,556,551,560,563,552,523,495,436,422,402,394,325,302,297,342,362,353,334,334,378,361,328,362,354,335,344,333,312,317,315,310,272…
549,548,544,510,424,235,286,280,239,252,267,288,254,215,187,154,158,176,158,239,326,346,341,344,348,349,364,364,381,372,376,383,385,396,397,372,391,376,382,408,428,414,423,426,451,442,425,449,463,441,465,464,479,475,484,500,471,495,488,512,506,530,518,556,520,559,562,543,556,539,562,555,538,499,482,465,469,442,419,379,378,386,360,348,355,355,372,372,356,363,379,325,363,347,351,322,350,327,301,328…
554,562,548,529,478,316,264,281,249,240,238,255,231,207,184,165,174,164,192,288,351,359,377,363,355,370,349,366,350,370,388,396,399,378,384,403,396,398,410,400,419,394,411,411,417,417,445,442,461,475,456,465,477,473,465,472,501,482,512,515,517,527,529,559,540,557,534,570,542,534,549,566,557,505,518,475,506,474,414,365,380,389,368,352,342,393,378,373,331,364,374,315,353,374,356,356,341,335,339,344…
518,549,542,524,484,426,248,273,277,249,247,219,212,196,180,191,174,200,238,339,383,366,364,378,383,369,386,354,374,367,380,376,390,369,381,380,414,404,409,403,418,385,406,411,425,406,463,442,441,464,449,455,471,490,510,488,509,499,503,526,511,517,536,537,527,553,535,555,547,534,551,556,551,516,518,527,496,469,432,407,411,375,377,403,393,383,390,396,359,389,388,369,354,346,371,358,368,359,351,339…
540,576,574,531,493,476,417,302,237,243,240,208,208,177,174,187,200,289,317,341,370,361,364,355,363,378,364,385,370,376,369,375,374,363,380,384,403,392,406,405,391,419,429,424,425,426,418,433,419,448,448,489,459,465,484,499,480,515,515,489,522,507,532,513,543,531,524,539,552,551,548,549,531,519,523,518,477,492,477,430,435,420,420,404,377,380,393,378,414,392,410,377,379,379,377,370,378,370,363,347…
529,584,579,551,499,483,462,415,359,258,217,214,201,208,213,253,323,342,350,377,376,390,371,368,357,367,382,375,368,391,358,393,396,389,407,383,401,425,411,411,414,394,422,424,403,436,421,492,435,452,451,460,449,486,484,487,493,509,540,532,520,537,538,523,554,551,561,547,536,542,514,546,513,530,540,482,522,493,467,452,430,393,409,412,393,402,414,393,398,379,406,412,388,403,399,379,379,359,360,364…
565,580,575,535,535,493,468,455,445,386,303,278,284,309,340,362,371,349,366,374,385,364,355,394,381,380,398,373,373,385,360,379,401,383,406,417,385,402,395,413,417,415,416,417,429,424,431,452,458,432,460,472,464,463,508,492,504,483,503,524,533,531,516,547,544,551,549,539,531,560,558,548,524,520,550,542,495,477,451,448,438,453,427,420,395,432,420,401,425,421,394,381,397,417,403,398,387,380,357,373…
564,570,569,547,548,496,492,467,406,378,370,371,388,383,400,390,369,392,374,359,359,357,376,393,386,401,386,378,387,382,374,381,394,388,414,401,369,386,387,391,421,410,422,444,404,437,424,456,459,463,483,489,454,486,488,491,503,521,502,504,511,526,532,549,542,534,533,554,540,540,570,554,530,513,528,528,507,497,509,457,443,442,456,424,425,412,419,440,422,423,402,406,427,413,402,406,398,387,391,368…
563,599,612,580,572,521,523,491,451,431,410,417,427,409,408,389,393,405,400,383,373,373,381,376,389,382,362,386,400,369,372,377,385,410,384,399,397,395,409,407,410,418,429,430,448,442,450,446,435,456,457,471,481,459,476,477,502,516,515,516,511,537,550,536,540,563,550,540,528,572,582,528,529,526,543,525,541,491,509,505,511,505,455,472,421,439,446,468,430,437,452,425,433,426,424,433,410,391,407,387…
616,611,612,594,574,557,509,506,498,447,435,444,426,418,397,392,401,392,383,408,385,374,401,390,381,363,397,382,379,391,409,395,392,411,409,408,399,399,422,424,424,401,418,444,440,420,443,429,469,459,470,466,479,467,465,506,506,489,502,518,513,520,518,505,530,538,538,545,540,547,570,540,537,545,553,542,521,522,505,494,511,488,476,493,473,424,436,450,454,426,427,418,421,428,412,429,450,402,403,376…
585,620,584,585,579,529,540,496,492,474,445,459,450,404,434,400,421,398,403,387,399,378,385,383,394,374,390,389,391,404,408,400,394,408,405,385,409,391,407,405,399,434,421,428,440,440,450,468,465,452,449,467,479,494,474,480,481,484,490,502,513,501,537,516,531,529,553,564,567,545,531,544,548,560,560,541,506,540,519,446,512,497,483,487,491,434,482,462,476,448,471,457,435,438,436,431,443,399,416,420…
581,593,576,573,534,498,544,528,499,475,473,458,416,431,439,407,417,409,405,404,398,393,391,412,389,385,394,390,385,404,421,390,406,411,411,413,397,403,397,414,409,424,424,429,452,440,446,464,445,481,472,468,496,473,477,486,478,518,514,517,535,528,521,554,566,535,533,557,546,561,527,564,571,589,580,549,555,542,528,531,514,489,499,516,491,478,499,505,491,496,482,456,450,482,463,405,456,448,427,436…
565,599,605,575,602,550,547,535,518,506,488,470,448,437,445,429,429,404,426,407,411,407,406,403,394,398,396,395,401,410,393,406,393,412,407,396,437,429,403,410,444,433,429,426,455,442,450,457,461,457,477,477,476,479,482,486,494,502,489,497,539,509,526,550,547,554,546,542,541,574,554,555,568,563,562,548,564,573,539,541,552,514,503,541,514,552,509,492,531,490,502,494,472,473,471,457,445,467,461,409…
567,601,606,583,578,581,576,547,509,529,479,477,487,467,448,443,445,433,422,421,420,397,414,428,410,408,407,411,403,394,393,396,373,413,412,406,397,439,423,444,440,453,413,464,452,432,443,469,457,479,459,460,482,490,492,489,514,510,500,521,519,529,548,547,536,550,570,553,565,550,565,552,547,576,589,550,568,596,567,575,550,564,539,563,528,559,533,540,541,495,514,502,482,498,489,484,463,454,459,456…
582,587,625,588,577,587,563,552,513,520,513,494,487,484,433,478,423,464,430,438,418,401,423,413,421,415,404,412,435,424,418,405,428,414,409,416,423,424,438,435,462,436,460,430,462,457,460,456,493,463,435,412,464,494,498,505,512,503,533,551,550,528,546,547,566,548,561,579,549,572,557,567,584,571,540,586,529,553,597,565,587,544,537,616,552,549,560,527,510,476,482,491,484,462,474,479,503,453,487,500…
576,619,600,587,578,568,566,557,539,522,529,508,490,479,488,481,438,455,429,411,434,443,435,419,423,424,421,421,406,404,420,410,426,427,432,424,438,414,422,446,438,434,450,462,467,456,455,452,475,480,443,478,504,505,481,483,507,505,530,532,516,548,523,521,544,554,553,549,550,561,565,541,573,573,601,520,577,591,578,567,605,582,611,596,598,546,477,395,401,338,340,420,442,438,452,454,484,472,500,477…
591,607,609,601,580,600,571,564,554,536,535,520,502,517,499,504,464,468,460,454,473,446,448,420,438,434,435,432,435,417,447,409,439,428,421,450,429,439,439,445,480,479,446,432,457,470,469,473,474,477,468,481,469,500,508,512,510,524,535,533,565,535,538,540,581,548,572,552,553,540,531,570,565,582,602,567,612,553,597,594,608,622,590,533,438,362,358,291,277,236,198,259,366,391,436,429,465,500,515,497…
561,575,610,611,605,589,579,544,575,550,554,519,537,541,499,506,498,468,464,470,461,460,445,457,449,443,435,437,451,440,418,455,436,441,412,464,457,429,431,454,458,461,454,484,441,451,468,477,492,491,460,482,498,480,499,537,502,546,525,520,544,546,535,530,553,562,556,567,544,530,565,585,553,583,603,587,571,573,625,592,594,598,564,522,340,293,334,365,225,227,224,213,185,236,333,376,417,418,498,458…
587,635,606,608,585,605,575,569,560,553,544,548,523,526,513,505,491,479,479,476,450,471,449,459,460,465,442,437,451,432,438,428,439,462,449,446,447,467,455,461,456,449,463,462,460,456,464,461,492,488,495,503,509,503,524,514,503,544,522,537,513,558,566,553,550,537,574,562,568,544,564,573,570,579,573,588,629,615,630,594,610,578,586,396,294,395,515,418,201,190,169,179,199,172,289,346,379,389,435,469…
589,607,610,593,588,599,597,571,580,573,560,572,541,535,536,520,503,510,493,511,478,495,459,462,454,463,466,448,446,445,459,442,444,451,451,469,454,468,464,450,466,477,460,469,481,457,490,508,483,480,530,494,483,508,513,517,520,527,547,580,544,551,565,550,559,592,551,571,596,568,578,571,557,575,591,595,594,597,600,609,590,575,448,276,329,374,553,248,250,197,160,169,200,193,213,304,356,394,421,458…
591,581,622,580,620,607,596,608,561,564,561,558,556,575,554,511,536,495,516,494,518,494,462,474,468,468,487,470,473,480,453,472,441,486,441,467,461,458,470,467,470,464,490,482,482,478,495,479,469,527,482,504,515,511,517,526,538,528,535,559,553,546,551,542,549,555,586,569,576,598,583,605,608,574,602,603,609,555,564,587,591,478,331,261,238,358,473,264,297,227,160,161,183,207,182,270,364,364,385,389…
599,591,607,597,602,612,590,622,564,580,578,569,571,529,549,538,519,538,521,521,515,510,510,485,476,469,487,471,477,467,504,449,464,459,480,453,457,471,469,457,475,486,478,488,489,490,507,501,491,517,511,526,521,544,529,524,520,551,562,553,552,587,553,592,548,589,595,590,561,579,585,583,587,597,596,554,580,521,618,587,538,594,436,253,209,270,344,292,299,215,186,151,177,179,187,237,315,354,349,379…
595,591,603,628,596,602,590,579,583,580,564,573,566,561,535,515,527,529,559,519,528,531,533,500,511,499,517,489,490,472,483,468,469,485,476,482,458,458,475,481,478,484,494,495,515,499,480,518,509,517,513,527,529,539,535,531,556,543,569,586,569,560,552,566,572,598,569,561,540,583,603,597,606,637,587,582,593,613,617,618,601,554,409,273,203,198,311,294,220,245,179,187,190,181,154,230,311,315,296,298…
586,620,617,612,638,575,600,593,582,579,585,581,560,552,560,566,568,537,545,512,538,530,508,511,503,487,512,525,489,483,491,507,498,480,478,510,496,490,508,490,507,495,489,507,494,488,520,505,518,520,519,529,526,543,537,550,559,551,537,536,555,551,575,580,591,596,586,580,572,594,607,598,613,602,640,615,577,611,614,596,555,508,433,241,246,216,296,288,253,245,199,183,197,195,162,277,334,349,320,338…
583,614,599,600,601,595,576,606,568,600,586,594,561,585,539,540,544,576,565,535,568,522,517,507,511,515,507,494,526,494,500,486,509,488,489,495,496,509,500,517,510,490,522,523,501,530,520,506,498,501,534,538,555,540,547,569,538,582,537,583,577,568,564,557,626,613,621,592,577,602,628,605,589,587,611,662,623,605,609,589,583,536,503,393,238,201,316,289,235,231,218,219,209,183,184,310,368,357,368,351…
577,619,619,602,608,606,613,610,588,583,589,550,578,585,570,566,577,567,585,526,546,533,553,524,526,524,526,490,509,525,515,502,523,507,495,504,491,515,501,517,509,512,505,494,503,522,517,542,552,527,533,562,530,541,559,558,530,562,567,588,574,574,609,589,598,614,608,639,608,613,631,615,588,610,618,649,625,619,600,591,586,549,544,523,381,217,292,260,242,221,230,208,181,173,258,347,338,338,386,324…
572,607,605,613,601,597,612,579,603,585,584,592,574,571,576,569,564,535,558,558,543,582,551,527,530,526,519,522,527,528,527,528,534,494,495,523,507,498,514,529,505,515,519,516,526,524,516,528,537,523,536,564,539,529,569,558,548,569,585,570,609,606,581,601,589,614,603,611,604,601,618,634,623,610,639,624,628,608,613,598,583,530,565,542,490,226,249,268,219,214,201,197,237,300,331,353,366,368,365,337…
584,598,639,605,616,600,589,607,600,609,617,610,579,580,600,583,570,558,556,582,543,563,569,547,554,540,522,534,519,534,523,516,507,506,526,530,523,521,536,549,537,530,528,531,548,552,530,557,550,538,551,529,576,544,575,563,566,578,545,586,622,583,596,604,587,616,629,625,647,632,649,607,616,624,611,603,618,626,598,590,566,547,557,525,494,370,225,231,200,193,247,332,318,354,358,355,376,379,377,367…
600,605,611,591,609,613,594,606,584,587,584,593,586,588,568,559,589,561,562,568,582,558,554,572,534,556,529,542,549,546,549,523,520,505,536,526,550,524,532,527,512,531,513,549,543,534,547,545,565,572,544,527,553,568,569,555,593,586,612,582,577,614,601,624,591,603,623,617,654,627,601,627,612,618,638,612,614,619,593,601,574,594,509,498,470,414,393,367,276,272,332,395,358,380,370,371,386,404,381,379…
599,608,641,599,604,595,598,587,600,604,585,607,589,607,565,584,562,573,569,594,572,534,557,558,565,582,530,527,543,554,538,537,549,554,539,529,529,547,527,529,561,538,514,543,528,529,554,549,540,540,561,566,559,565,573,590,563,581,564,593,580,623,607,619,597,630,625,639,618,609,636,617,616,641,636,624,615,618,628,610,597,570,518,534,518,465,456,421,384,398,384,405,379,394,376,368,365,367,394,417…
585,600,629,624,630,628,603,594,597,613,578,603,611,595,601,590,586,594,600,573,578,587,553,569,545,549,525,539,561,540,542,553,562,562,542,554,541,546,520,552,546,554,563,553,555,577,594,549,542,561,592,566,586,547,574,590,570,591,586,569,595,609,614,597,620,633,598,634,586,617,627,632,634,639,645,623,626,605,605,629,595,578,533,510,481,497,465,459,424,386,398,406,409,412,392,367,394,385,384,404…
591,616,592,608,601,613,607,601,587,589,617,606,637,594,602,595,575,604,583,595,582,574,588,551,572,560,564,554,556,550,557,553,539,558,548,544,535,572,560,551,560,558,579,563,545,550,531,549,575,573,567,573,586,609,575,591,592,617,608,606,602,624,607,617,617,618,622,625,625,632,636,640,652,640,647,656,615,602,596,594,595,567,547,495,532,493,486,416,423,414,411,425,401,420,421,399,389,414,421,399…
593,634,634,614,626,631,591,574,623,623,586,579,583,605,616,607,595,575,587,610,577,598,596,586,560,564,580,574,571,569,574,575,541,556,584,547,555,556,564,568,574,567,547,557,579,554,559,571,551,569,574,577,583,572,583,598,608,583,591,602,605,610,595,611,593,598,648,605,606,629,643,621,625,612,582,604,625,607,605,601,582,567,554,527,530,509,482,484,448,442,431,397,411,413,429,425,408,434,397,426…
587,631,603,628,631,624,616,605,610,590,582,594,608,596,602,583,594,575,607,588,598,588,573,566,569,584,597,564,594,569,604,576,562,539,566,549,585,572,557,565,572,576,573,585,575,577,600,576,581,610,606,568,594,579,612,603,578,618,605,593,592,594,620,597,605,602,631,648,631,629,647,610,619,633,625,599,597,616,625,600,602,574,552,537,519,509,505,463,468,455,452,426,425,423,424,433,433,425,399,431…
575,636,624,614,623,621,574,621,632,604,621,588,605,602,620,592,561,609,589,593,592,615,598,568,575,591,574,580,581,566,564,597,566,549,583,579,580,586,586,553,574,572,580,590,546,590,594,610,571,592,597,610,588,603,615,610,604,602,598,605,608,624,636,617,627,644,632,626,637,655,654,626,617,643,637,632,620,604,619,599,594,587,539,548,514,502,483,498,491,481,463,454,420,439,428,426,417,430,432,467…
565,613,634,609,623,633,599,609,612,591,600,581,612,617,624,591,612,602,579,586,587,574,559,592,604,567,567,570,563,566,586,556,587,581,555,558,577,612,554,568,548,579,564,587,576,588,575,596,583,613,599,624,589,598,589,605,602,602,607,622,627,645,627,604,629,619,599,643,641,647,643,630,650,638,623,613,644,611,620,601,596,592,559,568,536,519,526,534,509,491,447,455,472,459,463,449,459,432,447,464…
580,612,631,592,615,621,624,618,603,638,617,591,610,586,608,601,606,590,604,607,584,605,582,586,598,578,598,572,582,585,612,621,580,578,572,571,582,583,556,563,567,618,573,578,608,594,584,570,596,603,602,581,621,613,617,592,614,613,619,644,632,628,639,624,624,644,635,640,622,638,620,632,634,634,648,614,630,637,609,623,576,568,563,578,524,540,506,503,504,483,459,490,486,466,450,461,450,465,476,476…
625,642,616,615,618,634,616,618,643,601,602,631,601,599,593,625,607,620,613,606,586,596,627,598,575,639,602,585,576,588,598,598,610,568,570,560,584,579,571,565,574,578,611,598,567,595,591,601,628,612,598,600,581,607,608,591,596,606,607,622,636,634,620,633,619,627,635,628,621,619,627,656,625,629,627,642,613,608,622,625,617,588,596,550,539,557,504,525,479,480,462,496,514,452,465,481,454,471,465,481…
586,645,620,608,642,634,645,632,633,613,606,622,595,619,605,605,617,605,606,611,594,609,625,602,590,583,575,580,594,614,594,579,588,591,576,574,591,596,600,600,597,589,612,602,572,580,607,600,629,587,609,611,608,611,633,605,647,620,606,608,629,642,627,651,648,636,660,636,656,642,628,659,641,617,642,647,641,607,636,601,620,614,567,599,554,537,564,548,512,495,478,507,489,495,492,490,490,485,477,495…
597,647,648,623,623,609,665,640,612,613,598,629,622,628,595,626,617,611,608,605,601,590,604,620,577,598,610,587,583,595,579,575,590,594,575,600,586,572,601,590,626,594,576,610,632,615,605,621,594,608,619,616,603,612,613,637,640,606,621,631,616,633,647,642,646,662,641,641,630,636,640,622,629,609,640,617,606,641,630,601,591,600,590,614,554,543,545,547,550,527,504,507,506,503,468,491,491,484,504,501…
566,638,608,638,602,641,623,620,646,613,596,594,617,617,619,590,621,609,606,608,592,599,615,642,626,605,599,619,598,588,580,595,584,613,573,578,581,582,587,612,613,611,579,597,604,587,598,621,634,636,624,609,604,614,632,638,610,645,640,626,643,645,626,639,627,640,644,632,648,652,612,614,651,644,651,631,632,624,621,635,612,595,600,553,561,564,583,542,547,540,495,508,529,493,498,522,510,486,505,491…
578,620,609,661,635,627,626,635,641,635,617,631,621,613,638,617,631,620,615,613,591,609,613,622,625,608,599,586,619,589,594,579,595,611,581,581,584,609,600,599,606,608,616,631,620,595,623,600,605,633,626,626,620,620,638,612,622,657,643,677,613,659,628,634,638,651,656,668,633,625,632,634,631,605,625,618,635,619,603,624,611,585,572,576,589,574,571,581,522,554,542,524,507,516,523,509,503,495,517,502…
586,633,631,629,627,627,639,648,607,659,610,618,599,620,605,612,608,625,611,635,648,627,585,608,614,599,600,640,600,583,594,590,621,631,596,597,592,616,604,595,622,625,590,615,627,615,626,623,600,619,616,615,618,584,610,592,633,629,654,627,636,644,629,615,633,674,670,651,643,652,624,659,634,686,635,618,628,639,619,592,599,622,593,580,596,583,581,560,557,552,528,538,519,515,509,526,524,520,514,496…
598,660,624,642,635,643,644,656,605,620,617,635,652,628,598,611,619,641,633,604,623,617,597,614,606,579,616,613,607,630,613,579,593,595,591,588,616,609,635,599,588,598,620,591,618,619,624,629,616,624,646,638,635,658,611,611,611,636,636,644,630,642,631,620,654,635,624,642,638,635,634,642,645,614,623,632,625,624,615,621,601,623,602,627,591,601,581,563,563,564,537,528,547,525,525,539,494,504,532,516…
591,640,644,635,618,648,649,651,627,636,616,629,656,637,635,602,611,606,613,615,584,621,623,635,610,600,610,607,624,607,620,604,612,580,603,623,599,601,611,599,610,620,605,604,613,602,611,613,628,638,603,634,654,611,622,637,636,624,632,615,626,630,645,636,621,606,651,666,647,646,635,670,642,651,621,667,631,635,642,624,632,608,614,593,606,583,585,580,565,562,576,549,535,543,540,555,515,511,523,538…
618,648,626,649,622,610,630,648,652,624,621,621,639,639,615,619,635,641,621,623,614,622,627,599,618,593,628,610,618,628,612,628,600,569,602,602,603,614,616,635,619,622,621,623,627,642,624,629,632,619,622,634,619,621,630,624,605,655,677,645,633,636,636,625,631,628,670,638,623,641,638,630,631,616,637,617,634,625,632,641,643,648,629,594,597,594,606,571,581,556,569,549,545,548,528,526,550,525,513,503…
584,645,634,629,613,631,648,642,620,606,611,628,607,617,626,613,609,636,623,632,637,633,598,654,624,609,609,613,631,628,607,617,623,613,603,599,617,597,589,620,630,633,615,606,624,621,623,615,632,622,638,625,602,591,634,648,630,636,636,647,633,646,654,629,661,653,641,666,641,669,662,639,631,630,681,612,617,633,627,642,630,631,625,601,628,602,584,594,563,564,569,568,546,538,526,549,529,543,517,534…
559,619,615,651,630,639,642,648,628,627,631,606,615,638,623,622,649,604,629,614,611,645,640,624,627,623,647,625,613,594,608,609,636,608,611,617,616,613,608,598,607,624,614,605,649,614,615,647,636,595,647,645,656,625,664,648,636,627,635,680,642,656,674,645,666,637,682,664,646,662,636,649,639,646,632,629,631,637,645,637,627,615,626,628,606,612,591,602,586,593,567,530,541,557,564,549,561,549,536,511…
558,611,636,608,597,636,581,627,634,640,636,635,651,641,626,638,624,620,614,620,642,619,627,616,631,596,634,645,623,613,637,632,596,634,630,632,612,604,620,642,612,618,611,615,622,619,656,639,612,624,653,641,653,634,643,642,654,671,642,685,661,649,639,656,688,638,656,641,662,634,627,655,616,636,658,663,648,639,638,642,628,625,632,601,579,633,599,603,612,591,561,549,576,576,558,543,543,541,556,547…
603,636,631,621,630,611,627,622,617,625,611,629,646,635,582,631,605,643,621,630,641,656,625,630,610,641,593,625,608,617,632,611,607,592,630,623,617,604,621,641,641,623,607,618,630,599,645,636,631,643,633,623,631,638,658,621,669,648,636,679,662,640,628,653,657,649,655,649,665,647,639,655,677,648,638,647,658,652,660,658,637,623,634,641,605,616,596,611,581,579,593,592,572,573,558,595,553,559,578,532…
585,631,649,622,620,635,582,643,613,640,600,644,639,638,630,608,625,628,632,640,647,638,605,626,615,654,611,622,648,642,622,651,633,620,626,613,610,620,642,630,645,653,640,606,649,635,654,633,634,645,625,645,630,661,605,643,626,641,666,639,654,660,664,637,664,670,648,671,638,642,654,643,618,648,653,641,642,642,653,630,640,614,618,630,609,600,634,596,619,578,585,582,597,560,559,590,572,556,572,541…
592,628,616,637,619,623,610,656,625,643,599,614,625,624,623,611,617,624,607,616,628,630,623,646,627,623,634,653,649,643,620,641,607,640,611,618,619,645,600,618,642,653,626,650,634,648,674,604,644,619,637,634,616,623,660,651,629,631,634,640,646,663,636,641,681,674,622,655,638,643,700,653,668,634,659,664,656,644,629,647,633,632,629,616,635,634,600,583,610,598,598,589,593,583,588,590,591,572,571,544…
582,651,624,636,643,622,635,609,627,621,625,634,661,652,632,637,637,621,671,599,643,634,642,662,620,625,664,642,664,619,606,626,624,646,634,663,668,643,624,638,623,641,640,634,619,631,651,675,647,632,649,621,634,658,617,630,636,634,638,630,613,651,655,676,665,694,667,663,640,675,648,636,644,649,631,644,662,657,596,628,650,624,623,648,614,626,618,599,614,632,605,613,581,605,554,582,564,567,548,554…
590,594,608,635,626,634,618,640,622,622,619,627,626,635,630,636,646,627,625,629,622,606,607,615,636,613,641,634,627,618,633,643,601,670,601,627,641,630,632,621,609,638,627,623,645,630,672,647,668,621,618,640,617,649,642,664,650,650,651,633,630,668,659,640,635,674,648,661,618,654,635,643,631,645,653,651,660,660,645,640,639,662,628,629,632,603,599,600,607,590,596,603,585,583,579,580,572,559,554,566…
587,604,633,654,609,637,619,636,634,623,601,614,619,642,635,622,642,632,637,623,602,647,631,595,645,623,628,617,623,615,624,627,601,639,629,619,618,619,654,616,647,617,634,619,647,640,663,641,660,653,624,640,661,642,661,639,652,642,623,658,642,634,665,673,633,638,663,655,647,626,637,643,639,631,682,665,639,637,632,652,628,637,632,614,603,626,615,627,622,603,575,606,596,592,598,593,580,598,577,588…
585,637,622,619,631,645,615,648,609,625,615,592,580,592,611,613,621,645,619,632,618,632,662,620,629,626,607,645,613,631,628,640,619,623,613,644,638,640,634,645,651,632,628,619,638,653,618,655,638,622,625,656,684,658,650,631,660,644,646,666,639,656,657,663,659,660,667,623,667,661,649,670,640,646,646,633,648,642,637,631,619,649,629,623,623,641,606,644,628,650,609,618,598,598,584,576,590,580,572,570…
566,628,633,635,601,632,616,618,633,642,638,631,619,603,661,605,635,625,630,614,628,615,618,652,611,637,621,626,646,629,607,617,635,599,663,637,645,634,642,634,628,616,651,599,662,649,629,657,601,648,632,611,657,631,645,638,659,627,656,653,679,650,653,638,652,650,660,637,642,661,608,635,642,642,639,619,627,651,657,668,615,643,636,644,630,638,618,617,615,616,578,620,606,610,613,578,570,583,569,549…
583,630,618,643,610,626,629,600,614,608,585,623,635,601,620,617,632,627,610,601,629,623,664,605,614,641,645,649,608,647,631,622,617,628,623,634,608,609,666,647,623,650,660,633,631,622,639,652,623,651,637,659,625,638,643,623,642,641,658,661,653,633,664,633,654,653,630,650,626,668,637,640,652,632,653,654,664,625,646,658,621,631,604,618,645,631,615,646,601,618,610,597,633,586,599,591,590,585,567,582…
573,626,636,628,632,616,640,618,632,626,636,643,615,603,619,632,637,657,630,600,601,614,625,638,636,650,625,630,633,619,638,602,632,627,621,637,648,627,652,610,656,650,654,647,628,628,651,642,634,643,614,635,643,632,658,655,656,653,638,645,641,667,671,644,665,648,672,646,663,639,642,662,637,640,650,643,639,658,638,625,609,623,631,604,626,627,624,618,620,610,627,591,597,601,620,603,584,579,563,583…
589,613,619,635,640,618,644,623,642,649,620,607,632,617,613,626,642,618,644,623,627,633,603,628,614,658,653,622,642,640,643,635,643,626,634,606,649,625,615,647,623,637,624,618,634,610,627,658,628,640,645,621,634,588,649,658,633,623,658,649,663,665,628,644,663,648,647,646,669,664,640,645,672,644,658,638,628,631,616,626,629,637,611,643,622,639,635,623,634,620,619,621,638,618,616,612,601,606,591,589…
568,619,614,616,640,608,594,616,630,616,627,639,621,591,635,652,623,631,614,622,635,621,639,635,621,610,613,653,624,633,659,634,634,634,635,640,592,604,616,619,635,617,635,644,634,647,658,645,620,639,652,637,633,663,659,646,656,640,646,662,658,645,665,668,645,652,631,636,643,659,643,654,658,646,641,647,662,648,644,662,649,646,631,672,635,637,631,635,636,631,606,612,638,621,619,598,617,610,595,597…
596,617,645,637,604,652,607,620,615,620,640,616,640,604,644,608,626,630,638,605,621,639,618,623,613,624,626,619,635,623,618,632,640,625,609,638,617,636,607,617,630,644,616,643,612,634,630,631,635,625,652,633,661,634,644,672,653,654,636,666,658,632,642,656,628,662,631,644,649,632,662,649,639,664,644,661,673,634,642,627,608,670,612,650,625,654,643,623,641,613,605,615,630,620,614,598,588,600,576,565…
597,626,602,617,632,611,636,642,620,611,631,618,632,625,627,620,634,623,604,597,659,631,637,630,651,639,628,604,632,652,631,625,621,635,609,621,634,622,651,639,620,633,630,631,661,638,656,633,615,632,644,665,660,645,618,657,646,671,665,643,664,664,644,657,666,654,664,655,648,671,680,666,629,653,667,665,650,623,641,636,643,620,642,655,659,623,644,628,634,617,622,621,612,614,627,604,608,604,555,560…
595,615,635,617,607,634,644,628,600,632,628,617,635,618,622,605,662,634,612,620,637,634,662,648,626,629,642,650,607,638,610,650,642,652,631,592,628,627,634,621,623,643,652,640,626,636,652,622,632,646,647,639,650,635,643,609,639,649,630,642,638,668,675,634,651,658,685,662,641,649,668,650,621,639,657,671,654,664,640,638,656,639,644,655,656,657,640,611,632,646,607,621,603,596,616,587,610,601,593,619…
589,613,611,590,613,665,623,621,611,606,611,640,631,650,650,631,646,596,630,640,654,641,662,642,633,638,628,646,624,616,636,614,627,628,630,618,638,646,605,649,670,612,619,635,620,658,636,601,661,652,641,628,632,641,658,627,632,626,633,647,656,628,641,677,651,676,658,628,661,666,665,647,667,661,656,670,641,629,645,646,631,635,638,641,649,642,644,649,637,637,606,628,654,616,610,633,632,590,601,591…
584,610,616,620,637,636,620,632,627,625,624,620,636,608,637,630,630,618,649,654,625,611,623,608,605,622,648,644,594,661,621,628,616,626,647,629,658,626,616,625,638,610,616,644,626,629,620,647,638,628,651,621,641,628,637,640,655,642,654,631,658,634,655,662,667,676,645,674,629,659,667,638,659,649,653,620,657,644,661,665,629,641,629,655,644,643,649,600,643,619,634,634,636,627,627,618,621,580,594,591…
560,611,610,625,623,616,635,615,656,652,642,648,630,618,638,629,626,611,606,642,628,649,623,616,616,628,606,641,626,614,636,614,620,641,619,620,648,655,626,615,636,631,670,606,597,631,656,606,648,621,653,631,648,633,673,667,652,670,633,657,668,637,675,671,667,670,654,648,653,653,638,658,614,649,640,675,633,654,662,637,609,646,636,642,620,670,617,633,632,634,632,650,626,639,587,606,630,611,605,588…
590,606,621,630,630,626,620,623,622,613,616,647,642,617,614,652,648,619,637,626,637,638,620,622,625,642,610,611,631,628,608,637,623,659,632,607,590,605,648,635,629,663,615,611,628,647,642,659,652,639,662,653,642,639,661,667,630,633,666,654,659,659,640,654,639,635,678,658,640,678,664,670,650,651,643,644,649,627,653,656,636,639,615,603,634,626,649,618,625,624,643,656,645,614,623,632,614,597,609,635…
569,605,617,612,620,620,609,626,603,633,634,609,651,622,629,624,623,615,640,604,626,626,652,657,651,621,641,624,639,664,615,631,618,628,622,621,607,607,624,653,641,629,652,634,645,620,645,660,659,627,641,658,655,667,649,656,664,651,654,659,648,655,659,684,630,666,642,672,647,648,666,653,659,659,654,662,626,658,640,661,648,644,653,633,654,655,630,633,613,622,621,609,636,630,629,619,622,606,590,598…
568,599,603,616,626,630,611,628,596,650,633,623,630,622,620,640,631,631,610,628,648,634,638,626,629,647,608,622,633,626,627,642,624,635,646,661,643,620,658,645,633,634,632,639,652,644,640,677,665,611,654,647,650,647,644,640,642,637,667,660,645,664,645,663,667,658,671,657,657,634,694,656,680,670,646,641,642,674,653,667,665,666,656,666,652,647,673,639,653,625,630,632,605,570,588,648,628,616,613,592…
587,595,630,608,628,608,592,618,623,602,652,616,624,624,624,616,629,619,624,631,646,626,606,630,619,630,623,621,602,643,631,641,604,664,619,640,624,617,630,652,637,640,632,659,610,642,645,617,652,631,636,639,656,645,638,652,661,656,668,640,675,656,679,635,664,665,629,654,641,659,665,663,668,652,650,649,633,655,642,662,665,631,673,669,636,654,645,621,667,645,654,621,601,610,623,619,648,605,586,575…
590,591,631,602,597,617,597,629,612,619,626,632,616,615,617,611,602,630,630,640,629,632,625,626,625,620,641,640,616,645,643,617,646,627,629,631,616,646,618,628,643,633,628,637,648,628,645,657,646,619,648,652,629,650,647,656,664,642,661,626,647,646,683,663,667,680,647,653,647,639,671,663,680,645,670,659,641,655,630,658,651,636,656,655,649,619,644,637,644,642,630,620,623,604,644,613,652,625,608,608…
589,616,612,599,627,603,616,621,609,621,617,615,617,633,613,625,642,641,653,588,611,616,640,627,620,635,629,598,637,633,620,642,629,628,601,630,616,613,655,617,642,645,639,633,627,665,630,655,640,634,667,656,650,664,655,649,657,668,650,662,649,653,641,628,655,653,667,672,671,655,663,665,659,660,654,670,656,660,652,665,671,639,674,639,633,637,641,681,612,629,608,656,651,609,601,630,596,605,602,600…
568,597,627,614,622,647,639,619,626,607,626,622,629,632,625,612,623,625,644,611,599,608,635,616,632,633,647,611,640,617,620,613,626,652,634,644,634,614,632,616,633,649,631,618,612,625,638,647,640,643,642,651,640,602,673,664,663,660,642,668,656,671,686,672,660,680,660,671,646,655,670,673,652,672,655,646,664,653,668,660,676,646,623,623,641,647,663,663,656,641,649,633,636,632,637,626,628,649,601,617…
583,609,608,595,593,604,596,615,634,629,618,626,611,644,641,608,620,604,612,597,592,608,627,628,655,623,630,647,620,651,628,605,613,620,625,646,633,643,617,638,612,617,619,632,608,621,633,627,652,622,663,650,654,649,666,655,649,670,679,665,681,686,645,678,682,677,667,673,667,656,644,688,648,684,656,630,663,630,639,665,630,656,639,603,625,656,612,627,640,630,619,638,631,620,631,595,626,596,623,622…
578,597,624,603,626,635,599,609,615,606,623,628,613,632,602,631,607,631,619,614,630,617,633,624,641,625,624,655,665,656,629,623,637,620,630,593,638,625,640,657,634,643,638,640,648,636,648,637,641,680,669,635,658,656,647,661,669,666,669,665,668,730,718,714,682,671,663,658,679,661,654,636,666,644,670,643,659,663,660,641,633,655,646,624,653,641,628,628,635,652,667,627,651,635,649,632,607,631,629,612…
580,613,595,636,596,626,602,627,607,624,640,629,613,615,622,610,623,631,633,610,654,641,623,630,638,613,621,648,644,628,605,627,624,621,607,628,639,632,622,619,621,632,617,636,646,631,598,652,647,659,629,663,630,665,647,648,667,665,689,709,701,707,699,721,669,692,701,658,657,674,656,657,678,663,650,659,616,648,662,648,643,633,660,673,637,641,639,636,642,628,650,637,627,632,630,650,625,642,614,623…
553,618,624,634,634,623,626,608,604,613,621,626,646,611,614,617,603,622,623,609,641,616,600,635,631,646,643,676,661,643,638,649,642,651,616,642,626,626,622,638,641,639,635,671,607,612,635,630,638,638,644,637,674,652,668,679,674,669,691,693,664,729,677,527,557,575,610,605,679,673,641,670,699,641,653,634,680,653,686,666,650,646,658,667,628,657,664,644,644,627,614,614,637,645,627,620,611,634,633,609…
560,624,622,631,629,601,584,621,643,616,591,627,621,635,610,617,628,608,597,625,625,644,631,633,623,643,641,649,653,638,638,623,635,646,652,616,656,635,620,617,621,608,657,631,663,633,625,646,666,695,638,628,642,653,642,650,683,720,669,690,674,606,464,378,384,382,382,474,500,567,661,667,657,682,640,662,632,661,659,680,670,659,617,638,658,639,642,641,635,630,623,630,628,649,632,614,609,632,604,626…
579,600,614,627,625,571,598,595,613,607,614,631,590,620,616,611,593,624,619,623,623,606,614,638,620,623,616,668,609,645,627,618,637,671,637,630,637,641,623,625,648,656,615,666,615,642,644,642,623,652,636,651,637,677,676,659,670,689,693,662,742,449,404,497,410,354,292,273,276,351,476,601,599,611,607,632,624,636,644,661,628,634,636,621,657,643,610,655,643,625,624,611,627,647,614,614,598,597,634,618…
555,628,623,626,626,622,606,636,596,621,609,616,624,624,589,619,616,606,640,625,637,643,637,620,612,640,650,631,630,615,633,632,631,623,676,650,645,616,657,630,633,625,628,633,622,620,648,660,663,648,663,640,659,699,695,672,672,676,717,700,604,415,518,347,337,256,214,214,225,215,300,421,431,483,511,542,584,591,589,605,630,612,603,627,640,646,638,645,614,630,615,633,617,617,633,621,633,625,603,623…
592,598,612,605,647,627,624,640,630,619,613,633,651,606,617,620,615,632,617,615,620,636,636,617,602,625,617,613,603,632,622,640,636,651,616,640,635,653,637,633,650,664,626,642,636,672,652,673,645,660,666,690,685,725,709,691,743,698,666,705,460,439,463,376,300,228,196,140,201,202,269,338,372,389,428,443,453,471,502,524,555,558,572,550,559,600,587,589,614,598,588,619,637,598,603,617,617,639,612,604…
567,603,637,611,609,630,628,590,588,619,613,613,617,626,620,640,627,628,635,609,647,620,639,621,624,613,649,631,644,649,651,658,633,625,619,653,636,645,639,651,671,640,680,677,652,673,688,646,658,670,666,731,709,756,692,646,744,686,692,701,358,414,388,322,233,229,205,154,171,186,202,321,365,373,399,394,413,407,457,444,446,471,488,513,536,537,561,530,553,592,579,580,579,585,595,594,591,600,584,624…
568,593,592,602,616,619,622,599,617,615,610,612,612,621,623,609,623,620,623,677,622,621,622,623,636,610,629,612,636,622,625,636,652,660,649,616,611,675,657,667,660,638,653,683,668,676,685,688,676,704,729,714,726,716,660,592,697,682,670,612,408,368,318,267,260,222,194,164,158,167,157,269,353,365,366,400,390,402,407,418,436,436,445,446,466,462,514,499,518,541,524,564,573,558,556,578,570,595,580,610…
562,632,615,626,624,611,601,609,591,623,641,618,609,622,627,614,618,622,642,660,630,631,602,640,619,630,644,629,638,652,635,638,639,648,670,651,634,675,653,673,647,672,685,686,676,700,730,652,707,703,755,746,762,740,754,663,707,675,616,631,432,279,331,278,271,260,222,200,176,161,172,270,338,352,379,396,368,398,409,406,409,409,436,431,436,458,460,478,505,498,508,521,535,560,536,548,539,562,568,578…
550,595,621,615,624,636,609,629,632,595,601,592,585,631,620,608,626,609,618,620,633,649,631,658,627,639,656,653,626,644,662,632,673,653,658,681,669,647,671,667,671,668,695,676,699,682,672,682,742,762,768,752,678,598,572,603,575,574,519,599,470,362,277,285,273,252,242,193,190,152,211,353,376,345,364,384,390,399,399,402,409,412,413,421,442,451,457,466,484,482,525,515,548,532,535,540,557,549,558,560…
590,599,595,604,602,649,587,624,635,619,591,620,619,622,625,614,656,629,612,623,638,628,626,637,636,625,635,646,638,640,650,649,633,642,665,666,646,660,662,685,669,670,658,676,683,692,704,715,778,731,672,460,423,385,377,396,341,524,626,594,536,438,315,238,231,228,206,191,168,193,257,344,373,353,365,359,365,358,380,386,396,404,390,428,448,433,459,463,479,472,493,491,548,532,551,535,549,548,552,553…
572,632,628,631,608,610,607,616,604,622,634,616,627,628,606,658,636,628,639,644,640,623,613,632,633,640,640,635,650,654,659,632,668,654,657,690,656,670,659,701,663,679,689,683,703,720,699,728,737,684,406,407,419,394,384,410,389,408,586,586,580,477,368,258,229,209,174,190,224,308,341,361,366,350,366,388,369,376,376,380,386,422,424,402,431,445,454,453,461,472,497,505,505,504,515,532,519,549,583,536…
544,632,588,625,626,640,624,627,624,590,589,585,607,612,604,625,634,613,616,614,637,663,644,634,650,634,661,621,648,630,641,667,639,646,651,661,681,704,670,641,693,664,675,689,680,686,724,743,703,441,427,518,415,274,242,248,271,223,301,433,508,493,450,384,368,318,304,300,329,362,365,360,368,371,355,376,387,375,389,388,419,418,408,424,435,439,444,465,456,487,477,502,500,542,515,518,548,540,544,547…
578,612,603,603,601,609,603,610,624,626,607,628,633,629,628,628,667,624,608,637,617,644,632,650,621,646,652,638,646,628,661,640,683,681,653,658,652,707,689,651,664,673,683,690,689,681,717,752,660,427,530,507,281,193,161,144,174,178,174,303,389,388,430,444,401,391,401,355,357,356,374,362,366,384,389,374,359,385,374,384,389,415,417,421,437,449,440,456,441,460,485,479,505,512,511,522,525,540,532,561…
582,596,634,622,631,627,624,597,624,610,628,606,626,619,627,647,637,639,619,632,624,633,610,650,647,620,647,648,635,630,641,636,654,668,649,653,681,675,675,683,664,676,696,705,700,719,670,728,570,406,407,311,244,199,178,136,136,170,153,253,349,297,286,388,407,384,358,354,375,355,365,373,378,356,381,393,363,397,394,403,413,398,409,412,420,425,414,455,471,460,469,489,475,517,516,508,527,541,522,551…
546,608,614,624,619,619,634,615,640,634,633,633,648,624,616,640,621,649,641,643,637,633,658,648,631,660,633,644,653,668,683,652,636,684,655,663,645,662,677,684,688,714,692,702,708,714,618,668,376,381,330,258,257,211,187,153,137,146,160,186,308,309,357,372,363,373,378,388,372,383,382,377,373,362,392,377,380,371,399,393,389,412,426,420,423,428,449,436,443,454,457,477,489,498,513,533,514,557,526,527…
607,645,627,609,628,622,631,639,626,602,610,633,629,659,604,652,631,622,658,669,646,635,643,639,636,631,661,633,636,682,661,699,624,650,689,674,659,692,689,700,701,685,698,749,692,699,657,528,331,353,300,265,263,229,184,154,129,153,150,186,306,327,329,354,359,304,355,374,389,385,379,392,374,378,395,393,386,386,418,392,398,434,424,440,421,437,444,437,466,458,462,484,472,490,484,507,517,494,528,524…
579,624,628,629,630,642,627,636,622,626,667,620,630,621,610,677,662,629,655,656,638,638,664,626,665,646,638,663,662,643,662,668,668,692,666,673,676,677,675,727,690,713,715,693,708,665,629,584,290,355,292,263,252,216,191,158,148,156,144,161,297,313,343,315,338,350,342,364,378,369,372,419,370,380,383,385,382,393,397,415,403,391,443,418,434,402,429,451,438,460,439,443,469,466,488,511,502,526,513,528…

## Sheet: Control_Si
113.99,182.67,0,0,0,0,103.63,137.23,0,177.03,128.57,65.239,23.561,0,65.606,66.115,90.148,10.106,0,25.785,30.287,0,0,0,0,230.67,0,52.6,0,0,0,179.41,31.301,0,0,91.726,164.72,0,143.31,0,41.355,1.1637,0,134.25,15.385,41.786,0,0,0,263.06,6.9395,14.965,0,126.23,5.4765,53.797,117.53,287.54,123.6,202.09,0,0.34515,0,105.54,118.89,0,105.57,53.507,0,0,0,0,106.99,64.163,4.1349,18.123,0,0,122.47,0,0,0,77.706,…
0,0,59.373,0,150.22,17.894,69.101,0,22.36,200.82,47.024,0,61.094,9.2796,108.11,0,0,0,0,0,159.39,128.26,228.76,0,0,130.52,207.11,207.87,0,47.875,29.776,106.38,30.829,0,116.98,0,0,222.45,0,0,58.592,0,0,107.99,0,0,16.756,0,133.83,0,0,290.36,170.57,220.31,0,186.41,122.69,166.04,83.765,0,0,0,38.022,124,31.588,0,0,285.15,0,204.46,50.535,0,100.41,0,167.14,34.934,0,0,143.96,366.01,227.45,29.089,131.14,80…
0,6.2771,0,111.99,0,0,59.338,0,18.722,0,0,0,0,0,0,0,0,38.716,78.564,0,80.949,130.2,98.462,0,0,0,116.41,67.485,0,0,0,0,0,136.35,0,15.076,46.711,0,40.071,0,0,0,61.373,0,0,103.66,0,0,0,32.402,68.617,79.67,45.962,146.18,6.1121,0,12.728,0,0,21.482,0,95.672,0,52.651,19.868,76.342,92.966,0,0,76.698,0,33.757,51.915,0,0,0,0,25.212,0,25,0,0,72.217,26.63,0,0,0,58.692,6.3102,0,0,234.86,5.0715,68.627,22.718,2…
0,93.854,0,0,146.52,132.02,0,133.83,0,22.147,0,0,155.43,0,0,0,82.834,0,0,18.523,115.11,71.054,39.88,0,0,38.233,12.832,197.24,82.99,96.134,60.052,110.6,15.765,107.96,5.1188,227.43,0,7.9763,60.588,127.82,0,0,0,41.743,0,0,72.596,0,7.6011,0,107.72,91.113,84.841,13.256,35.788,0,0,139.19,73.913,0,9.6476,0,70.846,0,0,0,0,0,206.83,0,0,0,70.46,0,0,79.157,0,28.502,40.322,0,0,0,43.293,0,90.511,170.06,45.57,…
190.03,0,68.644,53.625,123.67,57.365,19.628,0,9.5719,0,0,0,129.05,0,124.13,6.6615,1.0549,0,0,0,130.15,48.332,88.355,4.4689,0,71.059,0,0,0,55.309,164.86,263.17,10.37,10.504,0,130.37,0,0.84098,158.57,1.399,0,0,0,120.23,0,0,0,0,86.768,0,112.09,0,0,120.67,7.7412,126.35,0,0,190.67,170.67,0,172.35,223.7,7.341,100.12,0,68.746,0,0,85.981,44.158,19.977,1.9227,122.34,0,86.598,0,0,0,30.379,0,76.798,14.541,0…
164.8,98.562,0,244.5,0,23.601,12.912,75.899,56.125,0,0,60.22,81.064,175.73,230.21,42.528,185.87,133.61,0,0,0,84.382,250.23,28.451,14.685,0,0,0,7.1389,0,0,0,16.047,0,0,35.428,123.96,56.815,0,146.63,0,0,153.63,118.31,242.97,37.299,58.126,0,0,0,59.42,14.924,42.113,0,190.46,95.21,0,6.3829,0,0,0,47.36,0,0,54.602,61.012,109.09,18.34,0,17.487,95.482,163.3,0,76.245,0,47.195,112.05,187.39,0,0,0,43.904,76.…
1.9661,30.001,54.222,107.51,22.869,25.62,282.28,22.034,50.334,0,197.03,15.808,16.885,242.27,148.97,0,0,126.78,82.126,0,0,78.364,122.86,120.15,160.38,25.179,108.56,66.949,0,0,0,84.173,0,249.35,0,0,0,146.95,208.91,0,68.721,85.466,64.878,53.527,0,0,0,25.633,156.93,0,72.177,100.37,127.95,7.6796,129.02,178.33,13.083,10.558,91.469,0,71.006,18.68,161.85,0,50.869,0,30.064,0,61.142,31.785,249.03,0,237.63,…
28.304,46.975,0,0,0,74.154,0,50.488,31.81,137.45,0,0,0,64.329,0,73.335,0,116.33,0,0,0,161.17,0,3.619,0,27.768,0,0,0,34.966,6.2751,136.98,0,0,21.886,0,0,69.134,19.996,0,32.422,0,0,0,0,231.12,0,0,0,0,0,12.451,0,0,10.292,0,0,0,0,108.44,0,0,102.82,0,58.125,0,43.658,0,265.26,46.108,51.438,34.892,0,0,78.349,14.352,241.85,246.18,0,148.46,163.87,0,0,94.757,16.049,0,0,244.14,88.773,0,58.061,172.77,163.75,…
11.707,0,0,98.246,38.871,0,178.87,76.304,0,87.61,0,133.53,0,0,90.332,0,0,140.23,69.082,135.81,0,98.601,0,0,171.03,0,0,78.245,95.372,76.508,203.28,0,54.126,0,0,0,0,0,7.2738,0,101.75,0,15.141,0,0,0,11.564,16.541,0,52.045,57.941,120.49,125.88,0,3.5674,64.786,66.492,0,46.433,0,15.364,84.413,26.209,0,0,0,64.525,0,74.505,84.608,0,0,0,0,11.467,0,196.12,45.887,52.322,30.558,52.195,112.44,13.204,70.91,194…
0,0,54.861,0,316.91,48.869,66.016,0,64.412,92.214,42.541,121.51,233.64,108.19,0,0,0,271.78,0,110.97,31.129,119.87,82.744,0,67.196,115.95,25.166,30.04,0,0,0,189.34,0,0,107.22,40.562,0,0,0,13.369,0,0,0,0,0,0,4.167,0,0,0,229.45,166.17,0,15.787,0,73.452,0,0,0,0,8.3112,0,0,0,140.27,64.788,0,0,0,0,10.629,42.224,0,163.29,119.08,0,0,139.51,0.54133,0,0,108.26,15.281,119.53,0,0,81.224,0,181.95,0,0,0,0,0,0,…
26.34,0,0,0,0,65.336,0,154.78,0,0,54.015,0,0,91.473,0,187.37,81.874,0,17.276,17.024,116.16,0,47.492,128.13,0,89.194,422.01,0,54.541,0,0,0,0,159.64,0,0,0,110.51,17.139,54.087,0,0,0,0,0,12.073,0,0,21.572,189.52,0,28.965,7.2784,13.242,86.73,0,3.032,0,0,0,0,21.769,35.253,0,13.893,0,128.16,0,0,20.557,0,0,0,0,0,0,36.682,0,66.224,51.115,0,0,8.5379,0,96.08,0,0,58.322,0,0,49.335,0,0,0,0,149.22,53.872,22.4…
0,0,0,2.2806,317.81,95.537,18.679,264.27,279.02,55.459,13.199,17.218,54.107,0,0,16.095,40.021,0,106.71,87.735,0,184.4,165.26,0,124.88,188.77,0,53.486,0,0,0,33.437,0,176.94,39.671,0,0,28.235,0,0,63.205,8.5599,13.891,202.53,0,0,0,16.128,60.837,25.818,78.895,0,0,112.92,18.194,209.7,0,0,0,75.346,111.6,21.945,0,68.307,45.827,149.43,0,116.34,0,0,0,53.922,42.383,42.605,0,59.931,0,0,0,221.52,139.94,127.6…
135.78,119.71,0,0.54082,0,0,0,134.98,76.269,57.29,61.848,0,57.22,1.8952,0,28.841,0,0,0,8.9632,5.2567,0,0,48.392,0,0,45.683,114.76,0,0,154.02,0,167.28,33.26,0,0,0,65.339,0,0,0,0,31.091,84.957,0,3.6273,0,0,0,36.281,0,0,0,0,0,0,0,0,53.728,0,0,0,179.42,45.781,94.409,118.98,81.074,0,0,10.708,0,0,52.634,0,57.744,44.48,0,0,39.706,2.2134,54.749,33.137,14.647,164.44,83.295,40.102,51.027,0,0,0,104.4,0,163.…
0,36.167,0,13.413,37.021,0,0,25.735,0,0,48.568,0,90.771,0,16.969,39.408,104.48,0,113.02,44.277,0,0,25.88,0,158.45,70.216,0,47.151,0,0,0,0,107.88,100.34,199.57,94.612,0,13.972,115.24,121.79,47.12,0,0,0,26.13,0,56.807,70.521,0,0,0,203.86,21.283,0,75.723,0,23.516,0,0,0,12.496,166.89,0,0,14.904,120.19,44.479,211.16,0,71.714,0,0,0,25.591,0,21.462,0,0,115.27,0,53.994,82.518,0,0,0,178.99,0,77.194,92.01,…
16.725,0,36.89,0,111.23,113.28,55.547,34.793,0,0,63.778,190.82,106.11,27.894,0,163.95,36.721,218.1,36.225,95.243,204.58,30.189,123.48,0,16.322,0,226.87,17.284,30.501,0,66.833,110.35,94.947,0,0,10.932,0,0,0,11.665,0,49.993,49.814,0,241.61,0,6.6778,92.175,36.891,0,27.803,0,0,0,0,61.077,0,102.3,0,0,106.3,0,53.676,116.67,0,0,93.691,108.74,53.858,0,0,179.62,0,46.421,127.21,152.74,0,0,0,0,0,0,113.9,11.…
0,38.484,0,106.08,0,136.88,0,105.07,0,0,0,0,42.884,0,0,0,0,79.579,203.7,0,89.688,0,0,0,1.0605,0,36.442,0,0,119.24,0,21.642,37.984,104.49,0,136.11,203.1,0,5.4218,0,19.043,24.718,0,29.343,162.32,0,119.33,121,96.698,0,0,7.9601,0,56.439,1.1164,34.839,0,0,11.404,125.53,0,0,138.27,0,7.7536,20.595,0,0,47.301,0,0,61.214,52.989,0,0,0,0,105.45,53.663,0,63.746,0,0,0,25.813,35.842,3.3143,72.82,0,0,111.58,0,0…
165.83,0,119.29,21.492,0,0,0,93.388,164.4,33.878,0,180.36,141.49,0,131.92,11.437,0,57.255,90.919,0,0,0,59.106,0,0,183.27,0,0,116.23,0,39.108,0,33.811,0,31.248,154.12,0,27.048,0,41.367,0,0,0,0,0,0,155.7,0,0,172.67,279.46,0,0,0,32.637,151.28,0,0,149.14,30.995,0,0,0,0,0,223.2,131.06,179.47,99.001,0,64.798,0,0,42.862,59.157,46.688,16.109,0,0,69.796,0,97.947,9.8659,12.768,0,63.61,13.589,0,62.955,0,103…
0,41.108,127.64,0,20.705,0,0,80.629,0,0,0,0,43.55,0,44.995,32.675,0,3.3164,102.6,0,161.78,201.47,371,0,0.61567,173.21,0,94.045,105.41,0,0,0,112.92,0,0,13.038,0,0,0,0,0,0,0,0,103.48,60.159,135.05,0,0,0,49.259,0,0,157.61,0,0,177.7,0,0,126.16,0,238.17,4.2122,158.32,0,0,0,0,45.202,0,0,0,123.43,20.703,94.086,137.27,0,6.2811,0,0,0,0,0,27.943,21.034,36.082,0,38.395,0,39.403,0,40.73,279.4,179.66,40.063,0…
3.1763,0,0,0,0,0,0,0,0,0,77.3,0,0,56.493,0,0,229,101.19,33.963,0,95.228,0,39.625,71.197,0,0,0,3.9297,31.909,34.955,0,0,0,134.71,0,0,0,149.75,0,0,24.991,9.6187,3.0847,23.837,0,0,0,0,0,0,85.091,0,57.302,0,19.289,0,0,25.333,15.982,0,66.331,3.3607,0,20.11,170.41,254.75,14.646,41.426,0,17.482,77.905,0,0,41.27,226.18,0,87.757,0,0,152.34,0,13.444,26.418,0,70.607,35.704,61.809,0,0,0,236.91,0,0,0,0,0,30.6…
0,0,0.12614,0,0,0,0,0,89.518,0,48.272,87.248,68.429,17.169,0,0,0,0,112.22,7.6257,152.99,0,0,0,71.237,0,0,0,0,175.67,37.259,94.442,0,0,79.699,0,30.539,0,62.692,0,0,0,4.0939,0,193.89,81.956,82.443,151.42,0,115.76,210.39,82.858,100.39,116.03,47.802,22.844,132.58,0,2.6422,0,0,0,47.682,0,62.27,37.622,0,59.7,60.614,126.06,0,31.219,37.346,0,0,0,158.76,47.965,0,0,43.499,32.013,4.1713,0,0,0,54.544,0,0,0,2…
39.635,101.12,0,0,100.76,0,8.0662,0,0,0,48.401,0,0,27.985,0,235.95,0,0,168.32,0,0,0,0,0,0,0,0,77.216,0,57.144,0,0,44.029,0,7.8059,8.2454,10.558,18.01,35.669,0,0,0,0,15.99,161.49,0,0,0,42.755,0,0,7.6502,115.94,0,62.448,0,0,42.797,46.829,0,256.83,0,86.218,0,135.07,128.86,50.415,0,0,0,77.651,0,0,0,0,0,0,14.973,0,0,12.01,0,0,0,0,258.23,102.34,164.95,0,0,0,185.64,11.453,28.529,0,23.279,17.994,62.661,0…
0,82.923,128.03,0,0,0,38.493,48.58,267.72,196.31,44.762,61.446,0,0,0,0,75.871,122.73,0,0,123.49,157.12,0,22.551,2.4603,164.56,0,63.176,93.887,90.58,35.834,0,28.159,25.65,53.25,0,24.831,50.135,80.388,45.718,0,0,0,206.72,0,0,0,0,0,0,0,44.208,0,0,10.671,123.15,0,0,0,184.85,0,0,0,239.75,0,0,166.25,33.863,191.46,235.34,0,8.0362,213.1,0,86.873,0,0,0,0,222.67,42.733,0,0,0,69.667,0,0,0,0,0,0,0,0,156.18,0…
0,176.74,160.2,0,0,102.33,0,0,0,171.3,0,63.913,292.16,117.61,0,34.89,0,0,120.83,48.565,108,56.887,0,205.56,58.568,0,0,193.74,0,67.741,0,0,42.028,58.727,0,0,0,17.627,147.59,19.481,41.842,13.174,0,42.612,0,0,0,0,59.166,0,24.319,0,0,0,0,88.019,119.77,81.861,180.02,35.226,27.094,0,15.137,79.944,101.09,27.484,0,0,110.35,84.673,0,0,0,0,35.717,0,0,0,15.729,0,0,0,0,0,0,0,0,0,0,15.304,0,0,0,0,127.64,0,162…
0,0,29.083,160.32,0,0,0,15.978,0,199.1,0,0,0,20.892,0,61.535,0,0,0,0,42.095,0,54.609,34.369,0,0,27.343,27.797,0,11.54,78.755,0,0,93.329,0,54.81,77.364,0,0,102.16,0,0,0,0,0,0,0,78.534,0,0,0,0,53.828,47.446,0,14.236,94.546,0,0,0,50.246,25.78,0,0,0,56.222,119.08,64.465,70.737,168.06,0,0,55.757,0,0,115.59,14.629,0,0,92.95,0,211.04,0,0,85.93,0.0024672,29.092,0,0,0,0,0,0,0,0,0,0,10.231,9.6854,0,225.8,0…
0,0,32.011,61.747,95.268,0,0,140.58,0,0,32.342,1.8989,0,0,0,11.139,0,0.013713,0,139.97,0,31.882,0,39.862,72.864,146.06,0,34.927,146.73,158.44,0,0,0,0,41.288,0,70.282,0,59.561,141.32,0,0,35.865,0,0,12.036,0,29.925,0,0,50.827,0,0,0,98.294,55.277,0,0,145.66,0,82.605,0,0,113.99,0,29.787,55.97,42.961,102.92,0,0,0,64.072,104.72,0,0,326.08,36.342,0,0,0,0,84.322,0,19.345,0,0,57.648,0,0,3.6401,125.4,0,125…
0,7.4801,0.54967,92.15,0,0,63.391,0,0,0,0,0,0,0,183.14,125.81,133.71,0,0,51.316,137.19,0,17.334,0,98.444,0,0,0,0,73.685,65.406,0,71.449,78.575,0,0,0,44.293,71.332,0,12.981,0,23.798,50.821,0,0,0,216.36,66.919,3.0925,222.75,95.537,43.088,0,68.28,0,0,0,0,0,0,0,8.4257,0,0,0,0,189.67,0,0,371.95,0,0,0,0,0,0,0,64.364,0,23.323,20.966,0,0,0,0,0,0,7.9135,0,225.06,162.27,0,0,0,0,18.801,87.225,0,0,208.67,66.…
92.167,11.622,67.108,0,0,0,0,0,193.77,0,0,2.2065,0,0,0,0,0,0,0,0,0,0,0,14.343,0,0,44.732,0,131.46,185.75,0,49.317,1.388,0,0,14.498,0,0,0,0,0,0,0,0,43.481,44.955,0,110.21,0,93.504,26.377,0,0,2.3856,159.03,0,0,0,0,0,0,0,0,0,0,0,0,0,0,0,0,114.39,0,0,62.306,0,43.189,0,0,0,0,87.332,0,0,0,62.411,0,0,0,144.62,0,30.694,43.292,0,0,0,0,0,0,0,0,0,6.3371,0,0,0,145.77,45.251,0,46.663,48.639,0,127.26,0,138.63,…
14.892,0,0,0,0,0,38.084,110.55,53.974,216.77,0,0,0,0,0,0,0,0,21.018,0,92.774,0,37.468,0,161.27,0,0,75.823,96.593,0,0,0,20.22,0,85.687,67.032,132.88,45.016,0,0,0,0,0,0,0,73.521,140.73,0,0,0,3.8673,0,0,37.846,0,90.714,0,60.497,99.846,0,0,0,215.13,0,0,0,132.15,0,0,19.686,28.098,0,308.12,0,0,129.55,0,0,0,13.313,0,0,0,0,0,0,0,0,5.9335,29.14,77.734,0,0,29.5,127.85,0,0,0,383.21,0,0,14.576,0,0,0,29.589,0…
0,0,0,0,0,0,0,0,75.678,0,0,0,0,0,0,47.52,0,0,0,145.42,0,0,136.57,14.208,14.904,0,0,0,66.836,0,0,84.718,115.04,0,0,0,0,0,80.755,0,11.071,0,143.97,0,0,0,24.721,0,0,0,0,0,2.1112,0,0,0,136.64,0,0,0,0,0,0,0,0,0,0,0,60.221,0,18.323,0,18.803,0,0,0,48.187,0,0,0,0,0,0,85.454,0,0,0,0,0,0,0,172.14,0,9.8459,8.1514,0,0,34.356,178.07,0,0,63.724,72.688,0,7.3541,71.697,0,0,0,139.5,0,0,107.76,0,0,0,0,105.62,25.58…
156.5,0,0,0,0,0,0,73.992,0,3.5873,0,80.678,0,87.948,75.011,31.7,0,51.29,104.93,0,110.93,32.107,68.271,0,0,0,0,36.955,168.38,13.483,176.02,0,0,0,0,0,0,0,0,0,0,0,0,0,297.64,0,0,0,0,0,0,34.57,50.211,71.129,0,0,13.109,0,0,0,0,99.561,0,0,159.23,58.47,27.424,0,103.65,0,16.72,27.838,0,0,0,0,0,0,0,202.29,0,65.947,0,158.38,0,0,0,0,0,0,19.876,194.75,135.27,0,0,4.2485,49.733,0,1.557,0,2.8422,0,75.191,0,9.50…
0,0,0,0,30.67,0,59.765,0,0,0,0,0,0,0,0,227.33,0,0,124.34,0,0,0,0,121.22,13.233,0,0,5.5584,0,0,0,0,0,0,0,1.1309,0,0,0,0,0,21.501,41.713,0,0,0,127.88,0,63.372,24.429,0,38.448,0,0,14.037,0,0,0,24.254,0,0,0,39.842,0,0,0,178.74,5.866,0,0,0,76.495,0,9.6765,0,0,90.085,0,0,0,74.739,6.5267,0,0,126.21,0,75.778,57.268,0,0,109.83,0,0,0,0,65.305,0,0,0,0,61.567,0,0,0,38.329,33.048,0,0,0,0,0,0,0,0,208.27,0,204.…
0,0,0,192.47,0,0,0,9.4311,0,20.838,0,0,0,85.692,0,0,36.273,0,24.363,0,24.68,0,0,93.777,0,0,0,86.427,0,40.41,39.047,53.845,0,0,168.94,139.95,0,0,0,0,35.055,0,0,0,20.514,0,0,99.863,0,0,0,0,0,0,0,0,104.66,0,0,7.8803,70.978,0,131.33,0,0,44.878,0,0,0,0,0,16.561,0,0,0,0,16.896,6.8714,5.3851,87.687,0,0,0,54.848,0,66.802,0,19.135,112.65,0,0,57.515,0,38.831,32.631,133.31,0,95.409,0,8.2138,55.327,0,0,0,0,0…
0,0,0,25.357,54.84,0,0,47.305,45.885,104.56,24.11,0,59.485,0,0,8.3784,45.599,0,20.598,0,0,0,0,0,0,0,9.2656,0,0,0,205.03,139.69,0,0,29.04,0,51.488,0,65.609,30.412,0,0,108.52,0,0,27.968,0,0,0,0,66.283,0,0,0,0,130.26,0,0,0,0,77.154,15.531,57.03,0,0,0,0,71.667,6.9813,0,0,0,141.78,7.1647,15.519,32.602,244.73,0,131.64,0,10.189,0,0,61.818,0,97.251,136,10.599,57.807,152.28,62.521,0,4.7349,93.045,0,0,0,0,…
126,0,0,71.334,0,1.8755,32.349,0,81.225,0,0,0,16.525,0,0,0,0,0,6.6808,0,0,0,0,0,0,10.497,0,0,108.25,0,0,163.26,0,0,0,0,60.378,0,41.381,0,0,0,0,167.9,0,174.69,180.11,0,0,0,0,113.48,0,0,0,72.9,0,20.771,0,51.261,0,60.904,0,0,8.31,0,0,0,0,52.121,0,0,119.1,0,0,0,0,18.996,0,41.228,250.75,0,0,210.74,0,0,0,103.2,0,0,14.947,0,0,0,285.63,13.586,96.539,197.96,0,37.406,165.46,0,0,111.51,0,35.48,16.156,168.67…
0,0,0,0,0,11.468,49.871,7.806,0,0,0,0,0,0,0,0,50.011,0,0,10.497,0,0,0,0,0,99.813,53.251,2.8971,0,0,0,0,0,171.42,5.5274,0,90.69,42.945,0,54.369,90.935,0,117.8,0,0,0,0,177.51,6.8442,0,0,48.734,213.76,42.539,101.22,0,14.003,0,32.678,0,3.5432,2.8855,0,2.5684,0,0,72.186,2.5658,0,0,104.24,87.192,59.163,0,0,85.796,0,0,35.698,0,53.258,0,46.353,0,0,214.14,98.216,0,0,0,13.395,9.5202,0,0,0,0,82.851,141.96,1…
0,0,168.98,67.164,0,0,0,0,2.8411,0,133.06,0,0,0,0,2.2755,0,0,0,0,0,1.5428,43.371,0,175.28,117.53,0,0,0,0,265.63,146.02,60.831,0,0,151.78,32.981,0,10.681,0,0,32.266,0,78.548,0,243.37,66.649,0,0,0,0,13.963,0,79.072,26.603,0,0,0,0,49.641,27.993,0,1.0694,50.982,188.28,0.99626,0,0,0,0,0,0,39.992,0,0,0,117.11,0,0,131.55,21.092,0,0,130.72,26.566,0,214.69,0,0,0,0,31.303,0,0,0,0.57579,62.731,0,0,0,83.44,1…
38.181,0,0,0,0,0,0,0,0,0,60.056,0,105.05,0,0,0,0,0,0,0,11.864,73.3,0,166.89,8.2259,0,0,0,0,5.4594,7.4236,0,0,0,4.9165,16.778,38.356,0,25.673,0,0,25.388,0.15613,0,0,152.86,0,0,0,90.841,0,117.32,0,19.37,0,99.473,0,221.57,0,0,0,0,0,71.028,0,0,0,0,0,0,92.487,0,20.171,0,0,41.643,156.43,0,41.199,0,13.921,4.0139,0,0,0,152.1,0,87.627,114.47,37.559,0,22.47,0,0,133.16,0,0,0,90.321,158.03,0,0,0,0,0,0,199.19…
0,63.504,0,0,27.609,0,134.04,0,66.042,183.29,0,38.669,9.6848,0,157.22,203.25,200.35,19.604,0,0,100.57,0,0,0,0,0,0,0,0,19.649,163.77,0,129.09,0,31.416,26.764,0,0,0,0,0,0,0,0,0,0,0,0,0,65.828,0,0,0,0,0,0,0,133.55,52.206,32.383,0,77.733,2.8221,0,40.696,0,0,0,0,212.08,0,0,0,0,71.975,0,59.666,27.597,0,45.532,2.7047,129.94,30.791,53.501,0,0,22.185,0,0,0,0,0,72.167,149.45,0,0,124.47,0,0,0,0,0,0,0,43.879…
0,0,0,0,46.583,0,0,0,0,0,0,17.369,0,16.107,0,0,31.095,0,0,0,86.937,0,0,119.61,0,0,22.7,102.04,0,29.673,0,0,22.274,0,0,0,0,0,58.659,71.313,48.71,0,0,0,0,0,0,0,0,0,0,32.774,0,0,50.815,0,0,127.92,85.351,0,133.14,0,72.801,0,0,150.29,0,0,0,0,72.253,0,0.69573,0,0,0,0,0,17.803,0,32.01,0,0,0,101.82,223.3,0,0,169.31,55.591,204.55,0,0,118.93,0,0,0,0,0,150.01,0,199.08,144.53,0,0,217.35,0,0,0,0,0,0,207.02,0,…
20.15,0,0,0,0,0,0,0,0,0,0,0,0,0,15.48,50.026,0,37.113,155.69,0,0,0,15.085,18.439,0,0,0,0,0,0,0,7.0374,0,0,0,0,47.941,16.916,19.698,97.258,88.743,0,153.02,0,0,0,0,0,0,99.462,121.56,0,148.66,48.36,0,0,0,0,0,0,0,0,0,0,0,80.521,75.21,95.77,0,0,0,88.643,0,30.224,0,0,0,0,0,0,0,0,0,83.231,0,0,0,0,48.546,0,0,156.44,0,0,0,0,0,88.856,57.648,43.587,0,42.675,173.4,65.068,54.105,0,0,0,0,0,0,99.046,0,0,0,0,0,0…
11.055,0,112.07,0,0,0,25.025,0,0,0,0,0,154.66,0,165.66,0,4.0081,158.77,0,0,0,0,0,52.375,0,20.773,0,44.08,0,0,0,109.69,24.73,0,0,0,82.305,0,0,0,0,0,3.2198,14.277,0,0,151.55,32.89,0,52.829,96.551,41.753,0,89.186,0,148.95,0,56.016,0,0,0,0,0,0,103.9,0,8.127,0,168.82,87.39,0,0,0,56.115,0,166.25,0,0,0,0,0,0,70.62,54.568,26.122,0,0,176.57,0,0,17.185,0,203.62,0,0,95.963,2.3113,0,0,134.9,0,125.52,0,5.6051…
0,0,40.499,0,0,0,196.72,0,113.89,0,0,0,29.114,72.492,0,90.779,0,0,61.551,99.624,183.34,15.656,0,0,0,0,0,0,24.879,0,158.46,33.949,37.474,0,0,0,51.473,0,0,0,3.5545,0,0,0,0,44.458,116.79,16.926,0,0,0,0,0,0,0,0,42.795,0,0,0,0,0,175.44,0,0,0,50.611,0,0,0,0,0,0,0,0,0,90.691,0,0,109.8,198.42,51.947,41.013,0,0,40.58,0,151.62,0,0,0,117.13,0,0,0,0,0,73.812,162.93,125.94,49.129,24.256,81.983,205.98,190.45,0…
41.721,0,0,0,0,0,0,0,0,64.001,0,74.716,0,0,91.389,0,0,26.214,0.96844,0,34.499,0,0,0,0,0,0,0,0,0,0,0,30.34,8.8319,46.502,0,0,0,0,0,0,0,110.44,0,0,0,0,0,18.324,122.79,0,75.748,0,0,0,0,191.99,0,0,0,0,91.52,99.068,12.209,109.36,0,0,0,0,0,240.38,0,0,0,85.853,0,216.56,76.673,106.76,88.2,143.21,0,0,0,142.94,54.369,0,0,68.217,0,0,0,0,0,38.109,0,59.998,0,0,74.591,0,0,263.62,95.512,0,0,0,0,18.277,162.21,85…
0,0,17.539,291.33,0,0,66.061,0,0,0,0,0.11673,164.56,0,0,38.769,0,0,0,0,0,0,0,52.328,0,0,168.65,0,0,0,117.96,0,89.002,0,0,0,0,0,0,0,0,0,22.53,0,103.07,0,0,0,0,0,0,127.42,0,0,0,41.262,0,0,0,0,8.7308,0,0,0,0,50.165,120.18,0,48.132,0,254.88,29.9,0,0,0,0,101.99,12.456,0,47.133,0,0,0,100.74,0,0,0,0,0,38.632,95.628,0,25.276,0,0,17.644,0,137.97,0,22.536,0,170.03,248.02,0,115.87,0,0,0,0,142.65,0,0,0,0,32.…
0,97.878,106.33,23.792,0,0,0,58.268,0,41.971,0,39.632,0,0,34.979,0,0,0,0,49.734,0,0,275.7,0,0,0,0,0,19.377,0,4.3868,19.048,0,110.98,0,52.558,0,0,0,0,0,0,0,0,138.31,0,148.33,0,0,0,18.733,0,83.121,211.54,0,0,0,0,150.4,0,0,0,0,0,0,0,145.75,0,63.086,0,0,0,86.345,83.5,40.408,0,0,0,0,0,0,0,0,0,0,1.4937,0,0,0,0,110.71,221.19,2.4103,0,58.349,0,0,207.6,0,0,87.847,0,0,259.84,0,0,13.45,52.889,90.361,0,0,0,0…
79.465,13.979,10.083,0,0,84.187,0,0,0,0,1.3396,0,0,56.481,77.132,0,0,0,0,0,60.402,0,0,73.513,0,78.67,0,0,35.808,213.69,0,53.633,0,0,0,119.6,0,0,0,0,0,0,0,81.482,0,0,0,0,0,0,0,0,0,0,12.692,0,0,0,0,155.09,0,0,0,243.87,0,0,67.766,0,0,131.6,0,0,0,0,12.635,0,0,0,0,0,51.448,21.526,0,31.065,0,47.595,0,0,143.81,0,0,0,0,0,0,128.88,0,62.207,0,0,16.476,14.629,39.698,0,14.515,22.679,0,29.962,84.535,0,23.532,…
0,0,0,0,0,0,0,0,0,176.91,0,42.819,91.991,11.141,0,0,0,102.15,0,0,25.943,0,0,0,0,2.8811,0,0,0,0,0,0,44.47,0,0,191.17,0,8.0312,0,135.01,59.029,11.042,0,87.341,0,0,39.159,0,9.0947,0,0,0,45.191,172.37,0,0,162.14,221.89,0,14.977,28.801,0,0,0,0,104.33,0,33.185,0,0,0,0,82.996,0,0,10.652,0,0,72.965,0,0,0,0,150.9,0,0,28.559,63.953,65.238,0,42.772,0,44.27,1.8314,0,126.07,0,34.202,0,61.606,0,55.419,154.17,3…
0,0,0,0,97.911,0,4.7838,101.47,0,0,0,0,0,240.46,0,9.3843,42.287,0,0,0,0,197.71,0,0,2.4615,0,0,0,0,0,63.683,0,0,2.5956,0,0,0,0,0,0,0,0,0,0,0,0,0,0,65.374,5.64,0,215.26,0,0,0,0,0,0,22.275,5.5942,0,0,5.353,0,0,109.79,0,0,0,0,0,0,0,0,72.386,58.005,0,0,8.3918,22.148,0,0,0,0,0,90.981,6.3922,0,0,0,0,0,0,0,0,0,105.5,0,0,113.73,0.92869,159.5,41.689,0,0,0,84.383,269.76,0,127.87,0,128.93,0,0,0,0,0,0,21.86,2…
0,0,0,0,0,59.962,52.927,0,21.259,118.45,144.01,83.717,0,22.863,0,96.82,0,108.7,32.95,91.297,0,0,87.102,97.537,0,0,0,46.94,0,0,0,20.503,18.737,0,0,0,0,0,0,17.351,0,0,0,0,53.414,175.24,0,0,6.4826,18.932,0,167.11,0,0,0,0,46.365,236.27,0,10.971,0,58.88,0,0,0,0,0,0,40.643,0,193.72,0,0,0,0,0,0,22.391,0.58289,0,0,0,0,6.4783,136.04,0,0,0,16.736,16.216,0,211.65,0,143.08,8.1265,0,165.84,74.039,0,0,0,0,0,0,…
15.565,0,46.09,55.005,50.974,0,31.792,0,0,0,94.406,123.9,0,0,14.465,0,94.288,90.745,0,53.397,0,24.068,0,104.81,0,0,0,36.691,0,0,0,0,68.648,0,0,0,0,0,0,0,0,135.08,0,0,0,9.3447,0,0,0,0,0,148.75,0,0,0,0,0,0,0,0,0,0,20.348,0,61.192,0,68.777,0,0,31.85,0,64.22,0,0,0,16.161,0,0,76.559,0,2.9446,0,66.091,0,0,13.493,0,0,0,139.43,0,0,0,0,10.241,0,0,0,115.32,0,158.03,0,0,59.676,0,0,2.6072,0,24.95,0,0,0,347.7…
0,0,200.53,0,99.41,0,0,0,23.934,90.924,26.793,0,38.067,65.286,109.32,0,0,0,0,64.721,0,114.08,10.366,0,0.66579,0,104.48,129.98,0,0,0,0,98.139,137.66,149.94,0,3.7792,0,0,0,0,70.164,32.668,0,0,0,0,0,0,0,0,0,101.15,207.56,0,1.8932,0,0,0,36.614,0,0,0,0,0,0,116.6,0,82.288,0,0,0,104.27,59.104,0,0,44.079,77.114,0,0,0,0,119.49,0,0,0,2.987,0,0,0,0,103.2,22.971,0,168.13,53.107,0,100.03,7.5712,0,0,91.122,0,0…
0,0,0,0,44.81,0,0,0,46.72,0,53.155,0,0,85.803,116.21,0,0,0,75.327,1.6018,0,0,0,17.869,0,25.551,0,0,0,131.45,29.213,164.34,0,157.08,0,0,0,0,56.748,0,0,0,0,0,94.803,0,0,0,39.872,14.021,0,0,0,0,39.78,0,0,0,0,0,0,10.639,0,0,49.901,137.39,150.33,114.74,0,8.7834,0,106.27,0,0,30.754,66.12,0,23.679,0,0,94.335,30.119,8.1061,141.22,0,92.486,0,0,0,25.747,0,0,0,0,0,0,0,235.46,0,0,0,52.586,107.14,0,0,23.815,0…
0,0,21.967,82.125,0,22.147,0,0,112.59,0,0,31.478,73.886,0,53.19,84.686,0,0,118.2,0,0,0,71.661,61.133,51.596,0,0,0,62.541,0,0,0,0,0,0,0,34.548,25.773,0,0,0,0,0,4.441,0,113.64,43.019,0,0,55.142,0,0,0,75.67,0,0,0,0,0,0,39.902,0,0,0,71.644,0,36.089,34.543,0,0,0,0,0,107.78,0,0,0,61.945,92.508,43.548,0,0,220.98,0,0,0,0,0,0,0,64.555,0,45.614,0.98766,44.87,0,0,0,0,0,61.715,0,0,0,0,0,11.406,0,9.7057,0,67.…
0,0,42.743,34.449,79.485,0,8.4445,0,0,0,22.517,0,0,0,0,0,0,0,0,0,0,0,118.09,0,86.88,68.344,1.8851,26.544,81.018,94.108,0,0,178.79,0,0,22.567,60.078,71.452,0,0,134.63,0,1.543,6.7307,0,0,90.545,178.06,0,48.573,0,39.913,0,0,0,0,33.865,0,0,109.79,33.221,0,0,0,0,0,0,0,0,0,32.348,0,0,0,50.514,47.696,0,158.52,39.079,27.914,0,10.369,68.021,0,0,0,0,0,21.655,18.525,135.13,0,0,63.744,0,0,59.125,59.057,31.27…
0,0,0,130.94,0,0,0,37.649,0,0,0,0,0,0,0,0,0,0,0,49.566,0,0,97.939,0,0,0,97.187,4.1625,0,0,0,231.27,0,0,0,0,13.586,0,67.037,0,0,0,0,0,21.502,36.731,0,0,0,0,0,125.96,59.592,119.56,153.5,0,67.036,156.8,0,0,109.69,0,0,0,0,0,0,25.442,15.313,0,134.14,0,0,0,111.7,80.503,0,8.7714,0,5.3521,14.844,0,19.416,131.79,0,0,0,0,0,103.94,0,0,91.715,0,22.545,0,0,105.55,43.638,0,42.224,181.21,0,136.92,61.232,0,28.27…
0,0,23.476,124.06,0,0,0,0,147.22,0,60.355,77.784,0,0,0,0,0,0,9.4966,0,0,0,0,0,0,0,26.848,0,0,233.25,0,78.681,0,0,59.587,0,0,0,0,0,0,111.37,0,94.329,0,0,320.12,0,0,0,0,109.81,0,0,0,0,158.63,0,75.049,0,38.6,0,0,0,0,0,0,73.622,0,114.21,0,0,0,0,0,0.087575,0,0,0,0,0,0,0,0,0,0,0,0,41.367,0,180.55,121.51,15.968,54.692,0,108.04,0,0,0,63.032,31.078,0,0,0,0,0,45.096,0,0,34.022,0,0,0,0,15.85,114.4,0,0,111.7…
0,0,0,0,0,0,0,0,0,12.573,213.33,0,29.951,50.188,57.93,0,0,0,0,0,84.447,113.71,0,0,17.483,0,0,0,0,0,109.09,0,134.16,0,0,0,0,0,0,0,0,4.2964,35.725,0,0,0,0,0,0,193.23,0,63.389,0,0,211.76,44.109,281.98,0,109.76,0,0,0,0,140.29,0,101.49,0,0,0,0,0,0,0,0,0,0,0,156.58,0,0,44.008,31.479,0,0,0,0,271.16,0,0,0,0,0,0,0,0,0,56.531,0,194.34,0,0,0,0,0,0,0,117.55,18.281,0,0,106.73,0,0,0,0,4.5645,0,38.018,0,0,80.57…
0,0,0,0,0,83.682,72.276,76.196,0,31.46,0,0,121.04,0,0,0,0,13.585,0,14.118,0,0,0,0,0,0,1.4521,0,0,0,0,0,21.569,0,0,0,19.964,30.532,0,0,0,0,6.1053,0,0,0,0,0,0,126.43,0,10.71,0,0,13.322,56.682,0,152.21,32.014,26.196,0,0,0,0,0,74.676,1.0131,0,0,0,0,0,84.44,68.446,0,170.35,183.75,0,0,0,0,68.928,0,30.962,158.96,0,0,0,0,0,0,1.2541,0,0,58.801,0,0,0,0,0,0,179.12,0,0,7.8444,222.31,0,107.71,0,48.829,0,0,0,0…
0,0,0,0,18.199,174.72,0,0,0,116.16,0,0,88.918,0,0,21.108,0,0,0,0,0,0,91.044,36.786,0,8.5,0,9.0337,0,7.7822,65.049,0,0,0,0,0,120.27,0,11.318,0,0,0,0,0,0,0,51.903,117.01,0,120,29.816,0,72.461,52.419,0,140.95,0,24.612,0,0,0,31.192,77.476,165.78,13.904,0,0,0,26.788,0,0,0,0,111.56,0,186.77,0,34.34,0,0,0,0,110.1,0,0,0,13.052,0,4.3989,0,101.78,0,0,0,127.15,0,86.261,1.0638,75.571,0,0,4.7675,35.388,0,0,0,…
0,124.87,0,0,61.824,0,104.61,0,0,0,0,0,0,0,0,0,111.8,0,0,217.69,0,24.619,99.647,0,0,13.527,145.44,0.69336,53.636,0,0,0,0,0,0,84.574,0,0,0,31.773,24.059,0,0,0,46.996,0,0,0,0,0,0,0,0,0,21.655,0,1.3102,0,0,0,97.349,23.232,0,0,0,45.698,0,0,0,0,35.796,0,0,0,0,0,0,0,114.41,0,40.445,0,0,0,0,84.533,0,103.07,16.195,164.61,0,0,0,71.748,0,0,0,0,0,0,0,0,27.802,0,0,0,0,0,0,52.733,112.1,207.27,0,207.55,0,0,0,9…
0,0,0,0,0,62.856,0,0,0,0,0,0,0,0,0,54.779,77.045,48.616,3.7713,43.907,125.33,0,0,83.735,3.0762,0,0,80.823,43.045,0,0,0,0,0,47.181,0,9.1368,0,126.83,32.427,55.115,55.148,0,0,0,135.93,73.692,49.119,0,0,0,33.548,8.5772,0,0,0,0,0,233.78,0,0,71.644,67.835,0,0,0,0,0,124.97,8.6918,0,0,0,77.942,0,0,87.688,0,0,0,0,0,0,2.6932,0,84.029,0,0,0,0,0,0,0,0,0,0,0,0,0,27.835,48.295,36.765,0,0,0,0,0,0,125.95,65.871…
0,0,1.725,0,151.1,0,119.6,68.897,22.011,0,65.178,0,0,161.56,0,0,0,111.63,0,94.797,34.972,0,0,0,0,0,35.097,0,0,34.636,0,129.77,17.544,0,110.43,0,0,0,0,31.257,0,0,0,119.91,0,0,0,39.345,0,0,65.647,52.502,0,0,0,64.91,0,0,0,113.74,49.114,0,0,0,70.321,4.4911,0,0,47.975,80.904,114.27,0,0,0,0,0,0,174.95,0,102.03,0,0,0,0,0,0,68.315,134.05,0,0,0,0,0,0,0,0,27.396,0,0,115.23,0,0,0,121.27,0,0,129.83,46.279,0,…
0,0,0,0,3.06,0,0,0,0,0,0,0,0,107.46,0,0,0,0,107.56,0,0,0,170.68,0,108.16,0,0,24.84,0,52.535,18.645,0,0,0,42.041,0,70.571,1.4268,0,9.8801,0,23.866,0,0,0,0,0,71.724,0,15.856,72.093,0,9.8648,25.618,0,0,70.772,94.549,0,0,92.156,0,0,0,0,0,27.418,0,0,0,0,92.872,0,0,39.587,4.2003,77.578,0,160.3,0,0,0,65.495,0,0,0,0,0,0,55.83,131.94,0,0,0,0,61.601,107.15,0,0,0,82.064,0,0,11.599,109.46,0,0,0,0,0,32.864,32…
0,0,0,0,0,0,0,0,26.819,86.834,67.355,0,4.8002,0,0,108.14,266.65,0,0,21.057,0,55.431,0,0,156.94,0,0,0,0,0,0,0,0,63.721,0,0,0,0,179.4,0,134.53,0,0,0,8.6514,98.115,0,0,0,0,0,30.04,0,10.151,0,6.2762,0,87.43,0,22.789,0,88.091,0,0,21.188,0,0,0,0,0,8.714,0,0,0,39.127,77.267,0,0,0,0,0,0,0,0,71.496,0,179.3,0,0,55.004,33.253,48.059,292.78,0,0,0,0,32.55,0,106.3,26.083,112.13,0,0,0,0,0,0,65.608,0,0,98.386,0,…
16.216,0,38.41,27.824,0,0,0,0,0,0,0,0,0,67.309,84.692,0,60.576,0,0,0,27.248,0,4.252,0,0,0,0,147.61,23.609,54.025,0,0,0,0,0,43.277,221.66,177.75,0,0,0,0,0,0,110.9,0,0,0,0,68.566,0,0,154.47,5.5464,0,0,215.84,0,0,0,137.54,0,0,0,0,70.781,0,47.245,26.415,27.902,0,23.477,38.461,63.77,0,0,125.25,0,0,0,0,66.444,58.652,70.8,0,0,0,0,0,0,0,0,0,0,0,0,0,7.5244,0,0,14.812,24.274,57.317,0,31.846,34.574,0,0,37.1…
0,0,0,58.077,193.12,0,3.6759,0,0,0,15.785,0,48.46,0,0,0,0,0,161.95,0,0,0,13.558,165.26,28.687,113.8,0,64.295,0,84.328,0,0,0,0,0,0,128.74,9.2751,0,0,0,0,0,0,0,47.053,96.132,20.856,30.675,0,0.055514,0,10.797,0,0,0,2.6944,0,0,0,0,150.98,81.91,90.48,0,0,64.287,0,0,31.285,0,16.406,26.951,74.232,24.985,55.96,52.156,0,0,128.74,0,0,33.937,126.56,0,88.794,0,0,0,0,137.6,56.269,0,0,0,113.93,0,0,0,193.73,0,0…
99.777,0,0,0,0,0,0,112.59,160.06,0,0,0,0,0,0,0,0,0,0,49.371,0,155.82,78.243,0,80.1,0,0,0,0,86.835,52.596,0,0,0,161.58,0,0,0,0,0,64.581,0,0,0,0,0,0,0,62.234,0,239.12,27.034,0,0,0,0,0,110.42,17.299,104.48,50.028,3.6628,130.47,27.684,0,162.01,74.181,51.749,12.897,93.52,0,0,24.257,0,122.43,0,0,0,0,0,0,0,0,0,0,81.716,0,100.74,38.278,0,65.785,0,25.498,0,119.23,0,0,0,0,0,13.115,0,0,0,0,0,16.694,0,0,32.8…
0,39.074,0,0,64.831,0.82495,0,0,0,0,0,0,0,0,4.7972,30.972,0,0,39.059,29.539,0,43.147,101.71,0,29.057,17.413,0,0,0,0,0,0,0,179.13,14.38,111.51,170.58,0,0,0,0,64.699,76.896,0,40.402,68.737,0,0,0,72.041,0,0,0,94.771,0,0,82.006,13.677,29.255,0,122.58,0,70.801,0,0,91.325,0,27.178,3.1928,7.3694,40.7,0,0,0,7.5664,0,0,0,0,129.94,107.06,0,0,0,0,0,0,0,0,0,0,0,0,0,99.992,155.15,113.1,0,0,0,37.366,0,0,0,0,0,…
0,0,0,0,0,0,17.939,98.055,144.29,0,96.531,0,0,0,0,0,0,15.615,206.54,0,0,0,0,0,0,0,0,4.6214,0,0,0,72.515,55.611,72.921,0,0,0,0,0,17.682,0,0,0,0,0,8.8055,86.836,152.9,0,0,0,0,0,33.146,68.333,233.78,0,0,0,0,48.163,118.06,0,0,0,2.3462,29.905,0,52.237,0,0,12.56,48.353,0,0,64.529,0,0,0,48.69,0,0,18.263,0,0,0,0,0,0,205.55,29.824,0,70.262,0,0,0,0,36.351,177.31,0,8.6134,189.91,0,93.518,0,0,45.641,0,61.138…
0,0,110.49,44.01,92.259,0,0,0,0,0,0,0,0,214.4,0,0,0,0,0,0,0,0,0,35.461,0,0,0,0,0,0,49.853,0,0,6.1318,0,0,0,0,0,0,0,58.35,17.236,0,36.783,0,0,0,0,0,0,0,0,0,12.277,0,0,0,0,0,82.894,274.1,0,0,0,0,0,0,78.794,0,0,0,0,0,0,0,60.778,0,3.151,0,0,0,0,0,0,0,0,0,0,0,0,0,0,0,0,0,0,0,0,126.45,0,94.276,0,31.706,0,85.258,11.653,0,0,0,0,0,0,0,160.19,0,13.004,0,0,13.746,8.2864,58.12,0,0,0,0,0,0,0,0,81.708,0,78.312…
0,0,0,0,26.954,60.242,44.415,111.89,0,0,0,238.73,12.185,0,33.506,74.29,0,0,16.402,0,0,0,0,54.849,0,0,0,24.905,0,0,0,0,0,0,0,0,160.6,0,0,0,33.156,0,60.596,0,227.92,51.621,0,0,0,0,0,0,40.766,0,36.147,80.371,0,0,0,0,0,0,0,0,0,35.165,0,0,0,0,0,0,28.407,0,0,0,0,0,84.207,40.143,0,21.813,0,0,0,0,0,0.17934,0,0,0,55.064,137.85,5.5645,0,0,38.998,0,0,0,26.668,0,0,224.97,26.004,42.166,32.474,0,0,0,26.715,0,0…
0,0,0,0,39.816,0,11.696,0,0,10.541,0,0,87.651,0,0,0,0,5.3256,0,0,0,0,0,6.8987,0,52.438,0,93.166,0,0,0,0,0,17.026,0,0,0,35.422,0,0,0,114.51,118.24,0,55.428,87.453,13.172,0,0,0,0,90.62,0,0,0,43.982,0,88.486,0,0,0,0,141.69,26.476,198.68,87.45,0,0,20.626,0,0,0,0,0,63.593,0,24.553,0,0,8.0261,0,0,0,74.333,0,34.305,0,0,0,0,0,0,0,214.83,18.176,93.307,0,0,0,0,99.307,0,0,0,3.7176,0,0,48.864,74.559,0,70.76,…
0,0,0,0,0,0,0,0,16.438,44.377,0,14.193,28.675,0,0,0,23.963,9.3327,0,0,88.643,0,50.831,19.309,0,0,0,0,99.051,0,0,0,133.97,81.993,0,91.342,0,0,0,34.984,0,52.854,0,0,77.082,0,80.432,113.71,0,0,124.07,15.269,0,0,0,0,0,2.0519,0,0,0,70.024,0,32.964,0,5.404,151.68,96.526,0,21.556,196.53,9.5071,0,49.792,0,0,206.79,0,0,0,0,79.939,0,0,19.04,0,0,0,159.39,0,0,0,0,51.468,0,306.65,17.657,0,0,0,0,0,0,18.982,28.…
37.155,45.053,39.233,17.886,27.924,0,0,0,0,0,0,0,0,49.478,0,2.3607,0,0,157.12,16.506,0,0,0,0,0,0,0,0,135.25,0,51.806,0,0,0,0,0,0,0,77.628,23.118,0,0,0,0,0,0,50.582,149.39,0,0,0,0,88.194,0,2.4045,2.637,0,0,0,0,0,0,3.1297,0,0,0,0,0,0,0,0,0,219.23,19.455,0,51.251,0,0,0,4.0886,0,12.465,0,123.95,0,0,0,0,0,34.281,0,0,0,42.137,0,55.927,0,0,5.553,0,0,0,0,0,0,45.082,4.5196,26.391,0,0,0,0,0,0,55.669,0,0,10…
17.482,0,10.256,0,20.833,0,63.441,0,0,78.338,43.714,0,0,0,0,24.641,28.897,0,0,0,0,0,110.12,0,0,0,0,0,0,0,0,9.9377,0,0,25.499,0,104.47,1.616,0,0,0,0,0,0,0,0,0,0,0,37.011,0,33.853,104.16,0,0,0,0,62.891,0,0,0,0,0,0,0,0,0,0,58.666,0,0,0,0,36.917,58.405,15.174,32.026,0,0,76.966,0,0,0,0.20671,0,0,0.47005,0,48.598,0,0,0,71.111,0,64.294,0,0,0,0,0,3.7211,0,0,0,0,0,0,0,0,0,0,8.7779,0,0,210.92,16.296,0,0,13…
0,5.0908,0,0,22.984,0,45.601,0,0,0,0,0,113.57,221.62,56.834,138.81,0,0,0,19.583,0,58.976,0,0,0,0,0,106.75,0,0,0,33.55,0,0,0,0,0,11.825,0,76.995,83.486,0,178.74,0,107.7,106.05,0,41.033,0,0,81.587,0,0,0,0,0,0,0,66.796,1.6322,0,0,0,0,0,0,0,0,0,0,0,0,0,0,0,0,107.81,0,5.7674,0,0,0,0,0,0,0,0,0,0,0,165.21,0,0,0,0,0,0,0,0,0,0,61.545,198.42,23.239,0,0,0,13.956,0,67.269,0,0,0,0,0,0,0,0,131.85,0,0,0,0,29.54…
0,0,0,0,0,0,0,70.238,54.88,0,39.253,0,0,57.386,0,0,0,0,0,55.972,0,0,0,171.5,0,0,57.436,0,0,0,0,0,0,0,68.154,0,0,184.58,0,92.007,0,0,72.067,95.096,0,0,1.9524,48.086,0,0,21.664,0,0,0,0,46.071,45.698,0,12.174,11.594,30.998,0,0,0,0,0,135.5,0,0,74.387,0,0,0,0,0,47.976,322.08,0,0,0,0,0,0,25.979,0,73.9,0,0,0,0,0,0,0,0,0,10.229,0,0,0,0,58.565,0,0,5.8161,0,0,126.12,0,0,0,0,0,0,17.664,0,0,231.02,94.002,0,0…
28.121,0,0,0,0,120.82,198.39,0,15.022,1.4925,0,0,61.301,48.021,0,0,0,133.2,0,0,0,37.525,0,0,20.154,104.18,0,86.833,0,56.001,0,36.359,35.108,0,46.028,98.526,5.3303,140.99,59.377,0,53.133,0,0,0,0,0,81.164,0,0,0,0,0,0,0,37.147,0,0,43.895,0,136.13,0,8.0952,0,0,8.826,0,225.36,0,67.465,0,0,100.15,0,0,125.8,33.767,0,0,0,0,0,0,0,0,0,2.5509,0,0,22.328,0,107.04,0,0,0,148,168,12.829,0,0,0,0,43.774,0,0,0,0,0…
28.495,0,16.856,59.132,36.924,6.1715,0,43.027,0,0,74.508,32.011,0,131.91,0,0,0,0,0,0,0,20.424,0,0,208.61,0,0,50.879,0,0,0,137.31,0,0,30.276,47.05,0,0,11.344,0,0,25.722,0,0,0,38.921,0,12.511,0,0,51.384,30.599,129.77,0,0.17386,0,0,38.871,0,0,0,42.855,0,0,137.4,66.981,0,0,0,0,0,7.2777,0,0,0,176.04,0,0,0,0,0,86.428,0,0,0.67783,0,0,0,0,0,0,0,0,0,0,7.1221,43.782,12.471,0,0,0,0,0,0,66.337,0,0,47.723,0,0…
0,39.694,10.03,0,0,166.88,0,93.051,0,128.58,0,0,138.14,0,0,0,37.159,125.22,0,5.3529,0,0,0,88.624,0,225.06,8.7771,0,59.167,0,0,0,0,0,0,0,77.755,0,65.019,0,0,55.943,0,59.891,0,0,71.47,0,0,0,24.324,17.969,44.175,0,0,0,0,115.62,0,74.878,0,0,0,0,0,0,0,165.99,0,0,0,0,0,0,53.202,0,70.363,288.01,0,23.604,126.12,0,11.065,0,0,0,0,0,0,0,0,23.617,0,0,0,0,0,0,0,34.222,0,146.58,0,0,0,0,0,0,14.565,108.71,0,118.…
0,82.109,0,62.857,0,0,0,48.095,0,0,11.565,11.116,29.633,63.619,0,0,0,178.73,124.32,0,19.106,0,0,13.704,61.534,0,0,5.4028,3.7107,60.246,0,0,0,0,0,0,0,11.174,0,0,0,0,0,196.13,0,0,0,14.445,0,0,1.0873,0,59.842,0,99.808,0,54.665,0,0,0,0,0,1.3578,0,6.5693,145.9,79.515,6.5474,0,0,0,0,14.722,0,177.18,0,0,45.469,0,0,0,0,84.126,99.405,0,95.933,0,0,0,0,0,0,157.15,53.32,0,173.58,0,0,0,94.827,0,0,0,91.477,117…
64.468,76.124,0,0,9.1419,49.488,0,64.187,0,0,2.1859,0,0,0,0,143.86,0,116.53,192.48,221.68,140.47,82.278,24.261,0,0,0.52982,0,0,136.38,0,4.6467,151.01,0,138.79,53.864,60.446,0,0,0,0,20.896,0,0,0,191.81,115.42,0,0,0,0,108.85,0,81.222,17.892,0,77.629,0,0,0,0,26.474,0,4.0305,0,46.598,0,27.096,0,0,127.52,0,0,10.352,89.277,0,0,65.948,82.343,0,0,0,0,112.86,94.257,0,0,185.77,0,0,0,0,0,0,28.652,0,0,203.59…
0,0,0,0,72.188,111.68,67.91,0,0,0,13.79,0,0,19.795,0,0,97.87,141.57,62.825,0,0,75.992,119.6,0,16.338,0,99.172,0,0,37.431,0,0,51.119,0,0,9.2429,204.62,0,0,14.637,0,52.618,0,0,0,0,0,0,0,51.794,0,0,0,0,0,0,142.63,21.341,0,0,0,16.912,12.561,0,0,8.0925,17.028,0,0,0,84.826,0,53.114,0,0,0,0,15.882,0,0,0,0,5.6771,0,0,0,50.688,79.065,0,0,106.97,0,0,0,0,0,0,0,0,38.074,0,0,0,118.78,0,0,0,0,0,0,0,0,0,0,0,0,0…
0,65.317,0,0,0,0,94.672,62.414,40.087,0,0,0,0,25.868,0,42.801,0,0,0,78.678,0,0,0,68.719,55.615,239.98,107.1,0,0,127.12,0,155.9,52.908,0,42.345,0,0,0,0,0,0,0,0,0,0,0,0,0,37.474,0,0.11106,0,86.879,0,203.51,0,40.378,0,0,0,0,0,32.674,0.45004,1.8444,111,0,0,0,0,0,73.1,52.184,0,0,0,79.675,4.6788,0,0,23.096,0,0,0,0,0,2.5297,0,0,0,10.324,48.891,0.29778,39.014,0,0,0,0,105.84,33.448,20.89,0,92.616,93.683,1…
91.425,0,38.471,0,0,77.471,102.12,94.65,0,0,0,0,17.764,0,0,0,0,0,0,0,0,104.09,0,16.541,53.958,78.209,6.1499,0,0,0,147.94,0,0,0,35.656,132.15,87.094,0,0,97.272,0,0,0,0,0,0,0,0,39.812,18.675,0,0,0,49.301,0,0,0,0,0,81.554,0,0,4.1283,0,9.2708,0,0,0,0,0,0,0,0,0,0,0,17.356,0,0,0,65.839,0,0,33.011,0,0,0,0,0,0,0,78.461,0,19.477,0,0,0,0,0,34.655,0,0,0,0,0,21.458,0,41.702,0,0,0,10.044,90.867,0,0,0,0,0,205.…
0,0,0,0,0,0,59.823,0,0,7.5245,172.88,0,0,84.234,0,28.589,0,0,0,0,0,0,0,0,0,0,0,86.388,35.743,0,0,0,186.28,71.963,74.084,50.089,0,0,0,0,0,176.25,0,0,11.526,0,0,0,0,0,0,0,0,0,75.277,0,29.623,0,0,156.18,0,0,0,0,0,0,10.229,0,0,0,0,0,0,0,0,50.32,0,45.407,58.74,0,0,0,0,35.905,31.65,0,55.191,0,0,0,0,0,9.7545,0,0,0,0,0,17.166,0,0,0,0,0,190.27,9.4762,0,96.717,0,0,0,0,0,0,0,0,0,0,198.44,0,0,0,0,11.424,49.0…
0,97.475,0,0,0,28.119,0,0,0,0,0,0,52.77,0,0,0,0,39.9,0,0,0,0,0,0,147.84,49.737,0,0,0,0,0,0,0,0,0,133.19,0,0,43.036,14.261,2.568,0,85.57,22.805,16.601,0,0,0,0,61.769,0,0,0,0,0,0,0,0,0,0,0,61.925,0,0,34.825,8.6315,17.013,0,8.3697,0,0,80.054,0,0,39.618,0,0,0,0,122.57,0,0,0,4.632,0,27.531,115.28,0,117.48,0,0,0,57.861,9.8149,0,0,0,0,0,0,0,125.46,0,0,42.38,0,40.475,0,0,0,66.859,0,0,0,118.32,0,0,0,0,0,5…
0,0,0,95.737,187.36,0,0,104.04,0,0,0,0,0,0,0,0,88.184,0,0,0,0,66.254,14.745,0,0,0,0,0,0,0,0,0,0,45.462,192.38,0,0,0,9.4444,0,0,0,0,6.3228,0,76.839,5.164,0,0,0,0,78.458,39.982,0,0,0,0,145.21,63.677,0,169.38,0,0,0,0,0,0,0,0,29.025,103.87,0,0,0,0,248.65,0,0,0,0,0,0,0,40.315,0,0,0,38.071,0,0,0,0,0,0,0,0,0,0,0,0,0,123.68,0,68.789,0,97.559,74.393,0,0,0,0,0,0,0,7.0778,0,21.28,0,0,0,0,0,38.711,0,0,29.851…
0,201.57,0,0,0,0,0,96.709,0,0,0,0,0,4.2972,0,0,0,0,0,0,0,0,72.879,0,0,80.66,15.376,0,0,0,32.88,0,0,0,65.644,97.784,0,0.35074,131.93,0,0,63.012,0,0,0,0,0,0,5.7774,0,0,158.89,0,0,21.179,0,4.3462,40.761,0,0,0,21.864,0,0,0,0,0,0,0,0,0,0,34.77,0,0,0,0,0,0,0,0.27963,0,10.331,0,0,264.32,33.608,0,17.052,0,54.294,103.06,0,131.01,0,0,102.64,24.582,39.725,0,47.74,0,0,0,46.356,0,152.64,0,0,0,0,0,0,0,0,0,374.…
53.587,9.2686,0,147.46,0,73.449,0,0,0,6.4779,0,114.65,41.336,0,0,0,25.343,0,0,0,0,0,0,0,43.721,0,0,0,0,0,0,0,0,0,0,0,65.739,0,0,0,0,35.177,32.326,0,5.794,0,11.988,0,0,0,107.83,0,0,0,0,0,14.848,0,0,0,202.29,6.5985,0,0,142.93,6.326,29.841,0,0,0,0,0,0,0,0,52.386,0,11.093,45.851,0,0,0,0,0,211.22,0,0,58.28,158.4,0,91.166,224.22,56.164,0,0,0,76.74,47.45,0,0,0,74.067,0,0,0,0,0,0,130.77,0,0,29.079,82.396…
43.481,0,0,0,0,0,0,0,176.82,0,0,106.2,0,0,3.0318,92.907,0,0,0,0,72.002,0,63.688,0,0,0,0,0,0,0,0,28.274,0,93.546,0,0,110.36,0,3.8271,0,0,0,0,0,8.0923,0,57.926,0,0,33.867,0,0,0,0,17.197,179.97,0,0,0,120.29,0,0,0,0,91.873,0,67.298,60.287,0,52.161,0,0,0,0,0,0,0,32.171,115.43,0,0,0,0,0,0,0,0,0,0,0,0,0,124.99,29.995,99.853,0,38.918,10.784,202.11,196.95,0,0,0,0,0,0,0,0,51.274,0,89.187,0,0,0,0,0,0,0,0,10…
0,0,28.771,74.506,0,43.598,0,0,0,0,0,0,0,0,0,0,0,0,0,0,25.37,0,0,0,0,6.0503,59.948,0,87.764,0,3.9513,0,10.614,0,0,21.92,0,0,0,0,68.335,15.169,0,0,0,39.12,0,0,0,0,24.655,0,0,0,0,0,0,0,40.593,0,41.666,0,0,0,0,0,0,0,2.9764,0,4.8345,77.666,0,0,0,0,0,0,0,3.5604,0,0,0,44.968,0,50.474,0,3.1821,229.33,0,0,0,0,0,0,0,0,0,0,0,0,0,225.03,203.9,0,0,0,66.385,0,0,184.01,0,0,129.8,12.452,0,78.421,0,0,0,0,98.167,…
0,29.679,56.352,0,0,0,0,0,0,37.619,0,118.07,0,0,0,0,0,48.071,0,0,0,0,125.69,0,0,0,0,0,13.904,78.158,0,0,0,0,1.0977,84.677,0,0,0,0,0,0,11.468,67.952,24.202,0,20.465,0,0,0,0,74.838,0,37.789,0,0,0,0,0,44.756,0,0,0,0,0,0,0,0,0,6.3867,0,29.6,0,0,0,0,0,17.277,0,0,0,0,0,17.261,0,0,41.075,0,0,0,0,0,132.46,234.55,0,74.556,0,0,0,0,0,94.773,29.895,0,0,0,169.9,67.872,6.9502,0,59.95,0,141.87,0,33.756,8.284,15…
0,0,0,0,0,0,0,0,111.2,0,0,0,93.747,0,0,0,0,0,0,0,0,0,0,0,0,0,0,0,0,0,0,0,0,0,47.894,0,0,0,0,0,115.8,1.4257,0,0,7.7067,14.381,0,89.072,0,115.38,0,0,0,0,53.692,12.176,0,0,0.97615,121.82,0,0,108.95,110.59,17.686,0.98096,4.0383,0,0,0,54.12,0,0,10.603,0,93.208,17.755,0,19.05,0,0,0,0,0,0,0,0,0,0,0,38.588,58.987,0,0,0,0,0,124.65,0,225.49,3.0929,0,0,0,0,0,0,17.484,0,0,0,0,0,93.13,200.4,212.04,129.75,24.6…
81.326,0.99139,108.43,36.631,0,144.66,0,0,0,70.512,0,0,0,224.5,0,7.1564,0,102.4,1.1167,43.265,99.088,31.067,0,0,0,0,35.036,0,0,0,135.31,0,7.62,0,0,84.045,0,19.518,0,0,96.911,0,24.333,0,0,0,24.308,35.768,0,0,0,45.447,0,88.893,0,0,0,0,0,0,0,0,83.036,49.315,0,34.351,0,0,122.63,0,23.221,38.722,22.929,0,0,111.14,0,0,0,0,0,0,0,0,116.24,0,135.62,95.229,0,0,50.595,50.792,0,0,32.124,36.764,0,0,93.085,0,0,…
5.5682,99.349,0,0,0,0,0,16.133,20.928,98.611,0,31.266,0,0,0,0,0,133.48,0,0,71.916,120.71,129.57,0,0,0,0,0,0,0,0,0,0,0,182.95,0,0,0,0,0,0,62.554,13.446,3.5273,0,53.349,27.457,0,0,149.83,88.334,0,0,0,0,116.69,130.14,0,69.038,0,0,0,13.752,0,36.395,0,37.964,96.469,0,0,18.164,27.241,0,0,0,14.684,0,69.166,176.78,0,0,0,25.163,0,0,0,0,95.981,110.41,217.99,0,0,0,3.6359,0,0,0,0,22.988,0,98.941,91.268,0,16.…
1.813,0,0,0,0,0,97.043,44.059,0,0,0,0,36.709,143.78,67.191,0,85.381,0,69.805,0,0,23.075,74.995,0,0,0,64.198,0,0,0,0,0,0,0,0,0,0,0,0,0,0,0,0,0,0,30.28,0,0,0,0,44.078,0,0,0,0,0,8.0026,18.272,7.9985,0,0,0,0,0,47.368,42.378,45.468,0,18.409,0,0,0,0,0,0,0,8.159,29.823,0,0,193.29,0,80.656,0,0,26.288,0,0,0,0,0,0,0,66.809,0,0,0,0,0,0,0,0,0,0,0,24.49,251.79,0,0,95.673,0,0,0,35.4,0,0,0,24.266,0,0,0,0,0,0,50…
0,7.9776,0,148.4,0,18.564,123.35,0,0,0,0,0,146.42,0,0,0,86.676,91.078,95.289,0,0,0,65.729,0,0,0,0,0,0,0,36.843,0,0,75.617,0,0,0,0,0,94.524,0,6.8686,0,0,0,0,0,0,0,0,78.251,0,0,0,0,0,0,0,0,0,0,0,0,0,0,37.76,0,0,0,0,0,0,0,0,0,0,0,99.33,0,0,8.7123,0,54.993,0,0,0,3.195,0,0,0,0,0,0,0,0,89.273,0,0,0,102.01,0,0,0,0,0.5448,0,0,0,0,0,0,0,0,20.684,0,0,0,0,0,201.67,35.407,0,0,21.808,54.716,22.24,0,87,0,0,0,0…
102.46,0,0,0,0,0,40.303,35.034,0,0,49.054,110.82,0,0,0,0,0,0,0,0,0,0,0,102.01,0,88.114,0,0,0,0,98.675,0,0,0,221,0,0,0,0,0,0,0,76.214,0,0,0,0,0,19.549,51.922,0,0,0,0,0,0,38.196,0,0,0,0,0,22.415,66.049,0,0,0,0,0,0,0,58.27,0,0,0,69.351,0,0,0,0,0,0,0,124.5,0,0,0,0,0,0,12.053,0,0,0,0,69.924,67.821,0,0,0,0,95.757,58.213,57.084,71.49,0,0,0,0,0,0,0,65.823,158.36,0,0,0,19.651,0,0,0,0,0,0,0,0,0,0,0,5.4897,…
0,0,0,0,0,0,0,0,110.44,0,151.23,140.87,0,0,0,32.248,0,0,0,0,150.06,69.597,0,0,0,43.782,11.327,117.95,0,0,0,0,0,0,0,107.83,0,0,0,0,0,0,0,0,0,27.017,16.236,0,0,24.207,0,0,0,0,0,0,1.3922,0,0,0,59.493,72.909,100.23,0,29.438,0,0,0,0,0,0,0,39.911,143.57,2.5293,0,0,0,59.263,0,0,0,0,0,0,0,0.43709,0,0,0,0,0,0,28.3,0,0,0,29.981,64.595,38.369,0,126.94,0,0,0,0,0,0,0,233.95,0,192.72,43.702,70.723,0,0,0,0,0,0,…
0,0,156.31,0,107.99,0,75.685,0,0,0,0,0,0,9.4058,11.123,0,0,67.513,0,0,138.31,0,0,0,0,0,0,0,0,0,0,102.65,0,35.44,107.53,0,36.1,0,0,0,0,61.733,0,0,0,0,0,0,0,0,0,90.179,60.656,0,0,0,0,17.255,0,0,0,0,19.992,115.54,0,39.145,0,0,0,0,0,14.566,0,0,0,79.042,0,0,0,0,0,0,0,0,0,0,0,72.833,2.1605,0,0,1.995,6.8388,0,0,38.658,50.931,151.99,0,0,0,29.068,68.666,40.751,0,31.117,0,0,0,73.663,0,0,0,0,0,0,0,54.467,0,…
45.048,61.504,0,0,157.18,50.044,0,0,0,0,0,0,0,0,0,0,113.49,64.421,0,0,0,241.65,0,0,0,106.21,3.7326,161.59,0,0,0,0,52.728,8.1294,74.914,125.74,0,0,0,0,0,0,0,0,0,0,124.83,0,19.128,20.68,0,0,0,0,19.313,213.61,0,0,0,0,0,0,0,36.17,75.056,0,0,0,4.6504,0,0,0,0,0,0,40.484,0,0,0,0,0,0,0,0,45.138,0,0,0,0,228.49,0,2.8422,39.673,14.469,22.961,0,0,0,0,0,0,0,0,29.903,0,0,0,0,0,169.62,0,0,23.729,116.51,0,0,67.0…
24.257,0,73.844,0,0,30.594,0,147.62,0,193.96,0,0,0,0,43.309,0,0,0.54331,0,0,0,0,0,0,0,0,0,70.542,0,77.246,0,0,22.677,0,117.98,32.493,21.996,0,0,0,0,0,172.87,0,79.882,281.04,21.538,0,0,1.1595,71.521,74.962,0,0,0,0,59.242,0,0,0,0,0,0,0,0,34.394,5.4074,0,0,0,0,0,0,0,42.078,0,0,0,0,0,0,0,108.73,0,0,0,0,0,0,0,0,0,36.286,0,0,0,200.98,62.768,0,0,0,0,50.355,91.04,132.59,0,0,0,200.45,0,0,187.22,167.65,0,8…
162.64,0,38.531,0,0,0,40.212,0,0,0,0,0,0,0,0,0,16.731,12.74,31.256,0,0,7.1644,60.766,0,0,0,0,0,0,0,52.367,0,0,0,76.687,0,0,0,20.909,0,62.943,0,0,0,35.151,0,0,0,0,13.306,70.118,203.59,0,0,3.5885,25.144,101.39,0,33.456,0,0,0,230.27,0,0,0,95.836,48.224,0,0,0,0,0,0,0,0,0,0,0,0,0,0,32.325,0,196.41,0,0,0,0,58.475,0,66.672,0,0,0,0,39.104,21.085,0,0,10.048,41.867,0,0,0,0,0,0,0,1.1102,0,0,0,99.527,0,0,0,0…
0,68.715,0,0,0,0,0,11.822,0,11.021,0,0,8.4151,0,0,0,0,71.696,4.5787,0,12.482,0,0,71.491,0,0,0,0,0,184.01,132.75,0,0,0,0,0,0,0,0,0,0,0,0,0,0,0,0,0,0,26.646,0,0,0,0,19.426,3.3957,0,49.083,49.816,62.172,0,0,0,0,0,0,0,0,0,0,1.5693,60.384,0,0,0,79.884,0,0,0,31.244,0,0,12.264,0,289.97,0,0,0,126.74,0,0,0,0,0,0,0,0,10.282,0,0,0,138.05,0.32364,77.226,0,0,10.365,0,0,5.8072,144.77,177.73,0,0,102.83,63.071,0…
0,0,103.79,0,0,0,0,0,0,0,0,0,0,117.9,0,0,0,0,17.711,0,0,10.482,63.912,0,0,0,0,0,0,0,0,0,0,0,183.74,0,0,0,80.454,0,0,40.345,0,0,0,91.166,60.367,2.4308,0,0,47.152,0,0,0,0,0,0,0,0,1.2558,64.774,0,13.156,0,0,0,43.963,0,3.0076,0,110.82,0,78.726,0,21.188,0,0,0,0,0,0,213.59,0,0,14.945,0,0,1.8957,0,0,0,15.98,0,0,0,136.15,133.63,0,195.03,0,0,0,0,0,86.213,0,56.33,0,113.6,0,0,0,0,76.145,0,44.302,185.77,101.…
0,93.873,0,0,0,0,48.791,0,0,0,0,143.39,126.89,137.93,0,0,70.413,15.397,72.15,0,216,0,0,70.479,0,0,0,0,0,0,0,0,21.59,105.85,0,12.736,117.71,9.4219,57.593,0,0,16.465,101.76,0,95.202,33.328,0,0,55.659,0,0,0,112.43,0,36.691,0,0,0,13.326,0,0,0,0,61.718,0,0,0,0,0,0,0,71.89,0,26.699,0,0,0,0,0,0,0,0,0,0,0,56.38,0,0,0,0,0,225.88,52.783,9.067,163.05,0,0,0,93.839,0,0,0,35.526,0,0,96.116,0,0,107.19,0,0,0,0,0…
0,0,26.933,0,0,0,0,0,0,0,0,0,0,12.173,0,0,0,0,42.249,0,0,0,21.622,14.363,92.367,104.75,0,0,11.909,0,24.353,0,27.913,41.045,0,0,0,0,0,171.14,32.675,0,0,0,0,65.32,0,0,0,0,0,0,0,0,88.763,0,0,0,0,0,0,0,0,14.94,0,0,51.031,0,0,0,103.93,0,0,0,0,67.787,1.7972,0,0,47.724,0,0,0,0,0,63.818,62.862,0,0,0,0,0,0,0,0,0,0,0,0,0,23.15,0,0,0,0,0,0,0,0,0,0,31.362,0,0,0,75.899,0,0,0,0,0,0,0,0,25.101,0,37.993,204,0,0,…
0,0,0,0,0,0,0,0,0,0,0,0,0,28.161,0,227.22,0,26.73,0,187.43,87.431,0,0,119.46,0,0,0,82.228,0,0,0,0,0,0,0,0,53.41,0,0,0,0,50.636,0,109.63,0,0,32.383,17.305,0,0,0,0,0,53.293,94.408,0,50.98,0,0,0,0,0,0,0,0,0,105.18,17.105,0,0,0,0,0,0,30.449,0,26.574,0,0,15.359,0,0,0,0,0,50.573,0,0,0,0,0,22.77,0,88.868,0,0,0,0,0,73.731,0,0,143.2,0,0,139.09,121.54,0,0,112.29,0,0,0,0,134.32,0,0,97.851,0,0,0,0,0,0,0,39.5…
0,36.011,0,0,0,0,0,0,0,0,0,0,0,0,0,0,0,0,0,0,0,0,15.588,0,0,0,0,0,0,0,0,0,11.217,0,50.72,0,0,0,4.8799,0,0,0,0,1.2838,68.483,88.058,0,0,143.84,0,0,0,0,21.853,0,0,0,0,2.86,40.552,0,0,0,0,0,0,0,0,0,0,0,0,0,0,0,0,0,0,73.631,71.261,0,0,0,0,0,0,0,0,1.4638,77.397,0,0,30.9,0,0,0,0,0,0,33.276,0,130.63,0,162.46,0,48.153,0,0,84.738,0,0,0,0,47.214,138.08,10.477,0,0,70.753,84.589,146.19,0,0,0,0,0,0,0,24.952,0…
0,0,57.256,0,0,15.562,0,13.739,0,0,10.55,0,0,0,0,30.525,0,18.867,0,0,0,0,17.088,24.263,16.219,63.174,0,0,0,0,19.983,0,0,28.659,0,0,0,0,0,0,24.047,0,0,0,0,78.345,24.213,0,39.111,0,0,0,0,0,0,28.163,0,0,29.918,0,31.705,0,23.309,0,0,0,0,0,0,50.315,109.61,23.756,0,0,0,0,0,0,0,0,0,0,0,0,0,0,0,0,34.29,0,0,159.12,0,0,0,41.228,0,0,0,0,145.35,149.23,67.614,79.918,0,0,0,25.872,0,0,0,0,0,0,0,0,153.3,0,0,68.6…
0,0,0,183.38,0,0,126.43,0,27.629,0,12.507,0,79.544,0,0,21.509,0,10.339,0,0,0,0,0,0,0,0,0,0,0,0,0,89.472,0,0,0,121.14,11.98,146.25,51.65,0,0,119.33,0.35881,0,0,0,0,0,0,0,0,0,0,0,0,0,56.886,0,0,0,0,174.71,0,63.269,0,0,0,0,250.28,17.423,0,0,0,0,0,0,0,0,0,0,0,0,0,0,0,0,0,0,0,59.434,0,0,0,0,0,20.189,0,0,0,7.0649,0,0,0,0,59.035,0,10.995,150.32,0,0,13.822,0,0,0,0,74.449,0,15.545,0,0,0,0,0,0,0,0,0,9.8007…
0,0,0,0,0,36.212,25.535,0,0,53.035,0,213.14,0,0,0,0,0,0,0,0,0,24.684,0,0,0,0,0,0,0,38.754,0,0,0,0,32.537,0,0,0,0,0,76.366,116.83,34.26,0,0,0,1.4191,0,0,0,0,0,0,0,45.145,0,0,0,0,0,0,0,0,36.982,117.95,166.98,25.88,0,0,0,27.99,0,0,0,0,0,0,0,0,0,231.04,86.446,8.2082,0,0,53.216,0,44.791,130.21,0,0,0,0,0,0,0,0,0,0,0,0,0,0,0,12.803,117.84,0,61.846,0,0,70.2,0,28.886,0,0,0,0,0,0,0,0,0,0,0,63.429,0,0,0,0,0…
0,0,0,40.757,0,0,0,0,96.791,53.653,0,0,0,0,0,0,13.421,0,0,17.21,0,0,0,0,261.65,0,0,0.076433,0,0,0,62.85,0,0,0,0,0,0,0,0,15.943,0,0,0,0,0,0,56.075,0,44.388,64.713,0,0,0,0,0,0,0,0,10.597,0,0,0,0,0,0,0,0,0,77.846,97.277,0,13.874,0,0,0,0,0,0,0,0,0,0,0,32.349,0,0,75.08,124.27,0,24.782,0,0,93.437,61.644,0,0,0,0,124.17,0,0,0,0,0,0,0,57.98,0,122.95,0,0,26.425,0,0,0,0,0,0,0,153.9,0,191.96,74.395,50.066,0,…
1.1305,0,0,0,0,0,0,0,0,0,0,0,27.317,0,0,0,0,0,0,0,132.46,0,0,0,0,0,0,45.952,0.97182,0,168.67,0,0,0,0,0,51.634,39.439,82.372,0,0,0,52.087,0,0,135.19,0,0,0,0,0,0,0,0,0,0,0,0,0,0,0,42.065,125.74,0,0,19.185,0,37.419,0,0,0,0,55.079,0,0,0,142.4,0,0,0,0,202.95,0,70.619,0,0,0,0,0,0,0,0,152.52,0,0,0,0,0,0,0,55.071,0,0,0,48.299,84.676,2.8164,0,0,0,111.64,7.3454,0,0,0,44.97,0,0,0,0,0,29.032,0,0,0,22.906,90.…
90.994,0,0,0,0,94.385,0,0,0,0,76.296,0,0,0,0,0,0,0,0,0,0,0,28.832,0,0,0,0,0,0,0,11.312,0,0,0,0,0,0,0,0,0,47.078,0,0,0,9.6894,0,0,0,84.904,0,14.456,213.41,53.216,0,0,0,33.278,0,29.833,0,0,0,0,0,0,0,180,0,0,0,0,0,0,0,0,0,0,23.035,0,0,0,132.31,113.57,45.792,0,0,0,0,0,0,0,0,0,33.571,0,0,25,22.419,0,28.005,0,0,0,115.92,0,0,0,0,0,0,0,0,0,50.648,0,0,0,0,57.474,0,0,46.081,112.82,53.011,0,0,11.193,0,125.6…
0,0,0,0,0,0,0,0,65.352,0,0,0,0,0,0,0,0,0,0,0,0,266.1,0,19.689,6.7316,169.28,127.12,0,0,0,0,0,29.155,0,0,91.753,0,26.618,0,0,0,0,0,0,0,0,86.087,0,0,0,0,0,21.897,32.767,0,0,0,0,5.0719,0,0,0,0,44.133,63.361,0,0,31.581,0,0,0,31.849,0,27.435,31.639,0,0,0,24.843,0,0,0,0,33.954,0,0,99.071,0,10.729,0,0,15.9,0,0,87.174,141.12,0,27.973,0,0,0,125.26,0,0,118.66,22.483,0,0,0,2.3196,0,85.86,0,24.226,20.704,0,0…
11.611,0,0,0,0,0,28.975,0,0,37.778,40.579,0,0,0,107.27,0,0,11.784,0,0,0,0,58.903,0,0,0,129.15,0,0,24.924,0,3.9002,0,0,0,0,66.608,0,0,0,0,0,0,52.526,138.54,0,0,0,0,0,0,24.978,0,90.671,0,0,0,0,0,0,0,0,0,0,0,0,0,15.596,0,0,0,140.73,0,0,0,0,0,0,0,0,16.149,80.561,0,0,0,0,0,81.667,0,0,0,143.65,0,0,0,0,0,3.7921,0,0,17.859,0,0,0,19.467,0,0,0,0,56.719,0,0,0,6.4026,0,0,68.015,147.95,0,0,0,0,0,213.2,0,52.90…
0,0,0,34.439,31.417,0,0,0,0,0,214.72,0,0,0,32.263,0,0,81.023,40.692,0,0,93.25,0,0,0,0,0,74.884,0,0,0,0,0,0,0,0,0,0,0,0,0,21.289,0,0,0,0,0,0,0,115.13,0,0,32.852,0,73.998,0,0,0,13.978,17.63,0,0,0,0,40.424,69.252,15.851,0,0,30.226,0,0,0,0,0,164.02,0,225.52,0,0,0,0,0,0,0,78.195,0,55.619,68.883,0,0,0,0,0,0,0,0,0,0,1.1052,29.715,55.669,0,80.565,98.113,0,0,42.42,70.547,73.713,0,138.18,0,19.487,0,0,0,0,1…
0,0,0,113.34,0,68.028,0,0,0,0,0,253.87,0,9.6421,0,0,0,0,0,0,0,0,0,0,0,13.16,0,0,0,16.149,0,0,0,0,21.331,0,0,0,29.446,0,0,0,0,0,0,0,0,0,0,0,0,139.09,0,0,0,0,0,4.4118,242.44,0,0,0,11.073,0,0,15.807,0,0,0,0,0,75.997,90.686,0,126.57,0,32.006,0,0,78.728,132.6,119.62,262.47,0,0,0,0,0,54.923,0,0,0,0,48.042,220.23,1.1046,0,96.89,74.908,0,0,20.185,0,0,0,61.276,8.9582,0,119.09,0,133.4,0,0,74.143,0,0,0,0,0,…
67.218,1.6688,0,0,0,53.981,0,0,0,0,0,0,0,109.93,0,0,0,0,0,0,0,0,45.036,0,0,0,0,0,0,0,52.871,0,0,9.5584,0,0,0,54.56,19.925,126.65,31.261,0,0,56.6,0,0,0,0,22.6,52.957,0,0,0,0,0,0,0,0,45.346,0,0,0,0,47.316,48.361,55.217,0,0,0,36.124,0,4.0119,143.66,71.791,0,260.41,0,0,0,0,0,0,5.3005,0,275.31,78.184,57.166,0,0,0,0,0,42.618,49.29,0,0,0,0,0,0,0,0,0,98.965,185.23,0,43.054,0,0,0,0,0,109.84,104.1,0,0,70.9…
0,0,0,0,0,0,0,0,0,0,86.46,56.772,0,0,96.242,23.687,0,0,0,0,61.706,0,18.489,0,0,0,1.1343,0,0,35.011,0,0,0,0,0,0,0,0,0,0,0,77.463,0,0,0,0,14.038,0,0,54.02,0,0,45.756,50.627,0,0,0,0,262.15,2.7877,0,0,22.23,0,33.834,0,52.092,0,44.802,86.156,25.684,0,0,0,0,0,0,0,59.313,0,0,0,0,22.318,0,0,45.317,0,0,0,0,0,0,0,0,0,103.85,0,0,0,14.866,0,0,0,0,58.595,159.16,0,0,0,79.293,0,0,0,0,0,34.68,89.512,0,62.849,0,0…
50.691,0,0,0,0,0,89.028,0,0,0,18.86,0,0,12.016,3.5261,18.651,51.54,78.512,0,0,0,0,41.343,193.51,0,0,0,144.18,36.3,0,0,0,0,0,18.725,0,13.239,0,97.651,0,119.78,0,0,0,53.316,0,105.54,11.593,2.0352,3.1748,0,0,0,0,0,0,0,99.888,0,0,0,0,0,0,0,30.809,123.49,53.523,0,62.817,0,0,94.277,29.152,0,0,30.215,0,184.21,0,3.6659,25.866,0,63.274,0,0,155.53,0,0,0,40.239,0,0,140.08,166.98,0,0,0,0,0,0,0,0,0,0,0,161.28…
0,0,5.654,0,0,35.737,0,140.13,0,0,0,0,0,134.85,0,0,0,0,35.277,115.06,109.25,0,0,36.196,0,47.364,0,0,0,0,54.515,48.533,0,70.012,0,0,23.312,0,192.37,51.371,133.77,0,0,81.517,0,0,0,0,15.291,15.436,0,0,0,0,33.418,0,0,0,0,0,125.01,0,0,0,96.478,0,111.47,0,0,0,76.036,0,159.54,0,30.426,0,0,0,0,0,0,0,0,0,0,0,0,10.506,0,0,0,0,141.69,42.941,15.647,0,0,63.069,0,0,48.676,0,0,11.495,0,0,0,0,0,0,0,0,0,0,0,0,0,0…
0,0,0,164.65,98.803,0,0,6.7008,0,0,0,0,0,17.804,0,51.829,0,160.27,0,0,0,66.795,0,0,0,0,53.255,0,0,0,0,0,0,0,0,0,0,0,0,0,0,31.684,0,12.248,0,0,0,0,0,0,0,0,54.008,0,0,123.45,63.302,0,0,155.42,85.029,0,0,0,51.305,16.725,35.258,103.33,0,0,0,0,0,0,8.6979,0,0,0,14.028,0,16.195,0,0,0,0,0,0,0,23.343,0,0,0,0,0,0,0,0,0,0,0,0,66.564,27.839,0,0,0,0,0,0,137.15,0,0,0,0,40.609,156.01,0,0,87.249,0,0,0,0,0,0,0,0,…
0,0,0,121.25,0,0,0,0,0,141.24,0,257.5,0,0,0,131.98,0,0,0,94.635,0,16.087,0,44.79,0,0,16.16,0,0,0,0,0,0,5.7059,28.436,21.786,0,0,0,0,0,0,95.235,0,0,0,18.68,9.1425,0,49.994,21.477,0,0,0,197.88,0,0,0,0,19.794,181.17,0,0,0,0,107.36,0,0,0,0,0,0,0,0,0,0.57518,0,0,0,0,5.2987,0,0,0,0,107.36,0,0,0,0,0,0,190.04,0,0,48.995,0,0,0,0,0,0,0,0,0,0,0,0,0,0,0,0,0,0,20.041,0,0,0,189.94,0,54.857,0,0,0,0,172.42,5.965…
0,5.3264,0,0,0,0,86.616,0,0,22.115,20.3,124.57,0,0,0,21.531,0,0,0,51.592,0,7.5606,0,0,26.348,0,23.331,0,0,0,0,0,85.562,36.996,0,0,0,42.63,0,0,23.955,0,0,20.946,0,0,0,0,0,0,90.254,96.291,76.706,0,0,41.327,0,0,0,0,0,0,0,0,17.096,76.332,0,0,0,0,135.56,0,0,0,0,0,0,0,0,0,36.631,0,0,1.2519,0,26.313,0,33.116,39.142,0,0,0,0,0,0,0,1.4325,0,94.987,0,0,0,0,0,0,0,161.79,88.269,0,0,104.17,0,156.68,0,0,0,0,0.6…
0,160.34,0,0,100.42,0,0,56.687,0,0,0,0,0,24.408,0,0,0,35.589,0,0,0,0,19.704,45.543,0,0,0,0,0,0,0,25.204,0,0,0,61.591,0,0,33.27,0,0,0,0,43.222,0,0,42.365,107.1,0,0,0,0,0,0,0,0,0,95.542,92.283,0,0,0,0,0,25.109,95.557,78.637,0,0,0,0,28.28,0,0,0,240.06,126.96,0,0,0,0,24.232,45.838,0,22.633,0,0,0,124.29,0,0,0,0,0,0,0,0,0,203.8,0,0,0,0,0,102.09,19.413,0,0,54.06,0,0,0,0,0,0,0,0,69.701,0,0,14.488,56.118,…
0,0,0,0,0,0,0,0,51.446,0,0,65.838,0,0,0,0,152.33,0,0,0,0,0,0,83.609,0,0,0,0,0,0,0,71.331,0,0,31.423,0,0,0,0,0,0,0,0,0,0,0,0,6.4356,0.5177,0,0,0,0,0,0,91.85,0,0,0,16.883,0,0,0,56.738,0,0,0,0,1.8668,0,0,2.2546,0,0,0,36.853,0,0,0,0,0,0,0,0,163.66,19.252,0.94464,0,0,0,0,0,0,14.089,0,24.652,109.24,47.171,0,0,0,0,0,0,0,0,0,0,127.08,0,47.901,0,0,0,88.852,0,0,0,0,0,0,0.030445,5.0135,0,0,0,0,0,0,0,0,0,0,0…
0,0,0,0,0,0,176.33,0,0,88.549,22.38,66.368,123.2,0,24.53,29.507,0,0,0,0,2.0733,0,0,0,0,6.6735,0,0,0,0,0,0,0,0,0,22.287,0,0,0,0,11.057,0,0,0,0,55.92,0,0,0,0,0,28.525,103.03,26.599,36.767,0,0,0,0,0,0,0,0,0,125.17,0,11.631,0,0,0,50.776,28.887,0,19.642,0,45.313,0,0,0,0,66.149,0,0,1.1107,0,142.49,0,0,0,16.962,0,0,0,59.017,0,0,0,0,73.297,0,0,0,133.13,0,0,0,0,71.821,153.07,104.46,0,20.179,0,113.02,97.65…
0,0,286.12,51.626,17.191,33.709,0,0,87.142,0,0,0,0,0,0,96.672,46.728,0,0,0,0,0,0,0,0,0,0,0,0,0,0,0,0,27.913,19.703,0,0,0,0,6.2959,0,0,0,71.03,0,0,0,0,0,0,0,0,38.061,0,0,81.617,25.827,7.9393,51.886,4.0375,0,0,0,0,125.21,0,0,138.2,0,71.21,135.81,250.59,0,28.961,119.51,25.236,146.65,12.212,0,59.599,0,0,0,33.364,0,0,0,0,0,0,0,0,0,0,0,0,0,69.558,11.219,0,139.73,0,0,0,0,3.7871,0,0,0,0,0,0,112.11,241.84…
3.0413,0,0,9.1874,0,0,0,0,0,0,0,0,0,16.333,0,0,0,0,0,0,12.414,0,0,32.063,0,0,0,0,0,0,85.783,0,0,207.7,0,0,0,0,11.825,0,20.941,0,0,0,136.96,0,0,0,55.547,167.55,66.027,0,0,12.343,0,0,0,0,0,12.944,208.67,89.721,0,0,0,0,0,17.161,0,54.64,0,0,0,0,0,0,0,0,0,0,0,0,0,0,0,50.682,0,0,0,0,0,123.05,0,0,0,0,36.437,0,0,0,0,0,0,0,0,0,0,0,51.044,92.861,81.006,0,0,0,0,10.219,0,0,0,65.597,0,0,0,0,0,0,0,0,0,0,143.39…
0,0,56.345,0,0,44.51,0,0,0,29.035,4.674,73.511,0,3.1355,92.803,123.43,0,0,0,0,0,0,134.8,0,0,0,0,0,0,37.065,0,0,0,27.579,0,11.542,13.554,0,14.87,41.284,0,0,0,312.88,0,93.807,36.486,0,0,80.739,0,0,0,0,0,0,0,0,0,0,0,0,0,0,0,0,0,0,0,69.313,0,0,0,0,0,0,0,0,0,33.954,0,0,0,3.406,0,148.86,0,0,0,70.159,31.171,129.63,159.2,0,0,0,0,121.34,0,0,0,0,0,25.455,0,0,48.492,0,51.769,0,0,0,0,0,0,0,0,23.138,0,68.544,…
143.75,0,0,0,0,0,0,0,0,85.39,0,0,0,303.27,0,0,46.129,0,0,0,37.092,0,73.842,0,0,0,88.784,0,0,0,0,0,126.85,0,18.626,0,0,0,23.198,0,28.012,0,0,0,22.836,0,0,0,37.203,0,0,0,21.197,0,0,201.33,1.409,0,0,0,9.2549,0,0,0,0,0,0,0,132.28,0,0,0,0,0,127.81,0,0,63.405,168.04,25.331,0,0,51.173,128.61,0,0,125.23,0,123.24,34.867,82.114,0,0,0,0,0,104.8,176.65,133.81,0,12.52,0,0,0,90.948,16.4,0,0,73.509,0,159.72,207…
0,0,0,0,129.36,0,7.2409,0,0,0,0,0,0,0,0,0,0,0,127.5,0,168.89,0,0,42.531,66.214,37.929,0,29.286,127.77,116.26,70.923,0,33.267,0,0,0,0,0,0,0,0,0,0,0,0,62.829,0,0,0,0,23.502,15.413,0,0,0,0,109.3,0,0,0,0,0,2.8424,0,0,0,0,0,0,0,0,77.025,0,0,0,0,0,4.2045,0,0,0,0,79.807,0,0,0,0,147.37,0,0,0,121.31,0,0,175.5,0,30.983,43.116,0,0,0,217.75,0,11.513,0,0,0,170.82,0,0,0,0,136.66,0,2.6463,5.3433,0,27.154,0,0,0,…
0,0,0,96.961,0,71.968,0,0,0,146.65,0,0,35.426,0,0,0,0,95.63,0,0,94.674,11.047,0,0,266.71,0,0,173.63,14.052,0,0,0,0,0,0,0,0,0,0,0,0,0,0,0,0,0,0,0,0,0,0,0,0,0,0,74.016,0,122.16,185.46,85.645,0,0,127.66,0,0,0,0,0,0,0,62.739,138.6,0,0,37.648,0,26.484,0,0,0,0,0,0,0,0,0,0,0,0,0,0,0,0,0,0,78.458,0,0,0,0,29.746,0,0,0,0,0,105.12,0,0,0,0,0,0,0,0,81.055,0,0,0,90.045,36.867,0,3.9813,61.05,0,0,0,75.086,0,0,19…
0,0,0,0,26.867,0,36.052,0,0,0,0,0,0,50.349,0,0,0,0,104.28,44.858,53.065,0,91.306,0,0,0,0,0,84.761,35.366,12.632,0,0,0,0,0,0,0,0,0,0,95.572,0,21.314,0,0,110.67,111.23,0,20.825,0,0,0,0,6.5022,0,76.595,0,29.01,36.833,0,0,0,0,0,94.679,0,0,0,0,0,0,0,0,0,0,0,0,22.762,0,132.29,0,0,0,0,0,34.701,0,0,0,93.826,0,0,0,165.56,0,61.249,4.7118,0,240.07,4.4897,0,0,16.501,0,0,70.606,0,0,0,0,0,0,0,0,0,0,0,0,0,0,0,0…
0,0,195.67,0,0,0,0,0,0,0,0,0,0,0,0,0,0,0,0,0,133.22,0,15.397,0,0,0,0,0,0,0,0,0,0,0,0,14.755,0,0,0,0,19.546,65.756,0,0,0,0,14.541,0,0,70.454,0,0,7.1226,0,0,81.926,0,0,159.93,0,129.33,0,0,81.955,0,0,0,115.81,0,0,0,0,0,0,0,26.091,0,0,0,0,24.879,0,0,0,0,0,0,0,0,75.223,0,0,0,56.914,66.693,0,81.352,54.678,0,62.87,0,0,0,0,0,0,0,0,0,0,0,0,0,0,0,0,27.711,0,0,164.21,21.167,44.216,4.0221,0,0,0,0,49.794,0,0,…
0,0,2.0047,0,0,0,0,0,2.4624,0,53.233,30.274,12.438,0,0,0,0,0,0,35.151,0,0,0,10.11,0,0,0,0,0,0,0,26.554,0,0,0,18.198,0,26.476,0,0,8.9321,0,0,0,0,130.06,44.876,0,0,0,0,258.16,0,0,0,183.69,0,0,0,0,0,13.38,0,0,0,43.949,108.22,0,0,0,0,0,0,0,0,0,0,0,0,0,119.62,0,0,0,29.665,0,0,0,0,0,0,0,0,0,114.21,25.223,0,0,62.825,0,0,126.17,61.782,0,0,0,0,0,95.54,35.883,0,0,0,0,0,0,79.915,72.881,0,0,0,0,66.162,0,0,0,…
36.006,13.577,0,0,41.263,0,0,0,84.76,0,26.125,0,44.597,0,73.349,0,0,0,0,0,6.9879,211.34,2.0604,0,0,71.097,152.68,0,6.2197,0,0,4.8398,0,0,0,0,0,0,30.716,18.278,0,0,0,0,0,0,0,0,0,0,108.25,36.192,0,0,172.66,0,0,0,0,80.749,0,0,19.28,0,0,0,0,0,0,63.861,0,0,16.679,0,0,0,0,0,0,208.98,28.262,95.371,0,0,71.789,0,0,0,0,83.347,0,0,76.048,63.647,0,0,0,0,0,0,0,0,90.068,0,0,0,0,109.56,66.029,0,18.034,0,0,0,0,0…
0,4.02,13.748,0,0,0,0,0,0,0,0,0,57.298,38.952,0,66.795,0,0,0,0,0,0,0,0,0,42.718,0,0,0,0,32.204,13.69,0,13.15,0,14.184,0,0,0,0,3.4694,0,0,133.28,0,38.433,0,0,66.171,0,0,0,0,0,0,0,0,0,21.362,0,0,76.899,0,0,0,0,0,0,37.188,0,0,76.886,23.508,0,0,0,0,0,101.91,0,0,84.211,0,289.58,0,48.265,0,0,0,0,85.392,0,0,0,0,0,0,0,0,2.5515,16.973,0,145.64,0,0,0,74.658,0,0,0,0,129.92,0,65.929,0,84.404,0,0,0,0,0,0,0,0,…
0,0,99.269,0.013011,0,0,0,33.819,0,0,0,0,0,0,0,0,0,0,0,0,60.128,0,0,0,0,61.28,0,65.491,0,0,48.651,8.1717,0,0,45.608,34.703,0,86.939,7.348,33.456,0,26.791,0,0,79.27,0,0,0,0,0,0,0,0,25.259,0,0,0,0,123.25,171.95,10.336,0,0,0,0,0,0,0,0,0,0,0,58.462,0,0,0,0,0,153.18,0,0,0,34.747,0,0,0,0,0,0,0,0,0,0,0,17.297,41.08,110.42,0,0,45.362,0,0,0,0,0,0,0,0,0,84.856,24.571,0,0,0,0,0,0,0,0,27.427,0,0,115.16,0,60.…
91.522,0,0,7.5444,0,43.903,0,0,107.15,0,0,0,0,0,88.951,197.08,0,0,0,0,66.919,0,0,0,0,0,0,62.714,105.51,34.125,11.693,0,0,0,0,0,178.59,0,148.65,0,0,0,0,0,0,0,0,0,0,139.41,0,99.223,32.307,94.695,0,49.489,7.4671,10.493,0,96.317,0,0,0,0,0,107.99,0,13.837,0,0,0,0,120.71,0,0.19007,0,0,0,0,0,0,0,0,0,0,0,0,0,0,18.654,0,0,0,0,13.182,0,31.749,0,51.808,0,0,0,105.67,0,0,0,0,0,0,0,0,12.121,83.431,49.18,0,0,0,…
100.15,0,0,0,0,0,0,40.675,34.623,127.82,22.272,0,0,0,90.711,0,0,0,0,0,50.147,0,0,44.702,0,88.606,0,0,0,0,0,0,15.35,0,7.2213,0,8.9588,0,114.73,0,0,134.91,0,110.63,0,0,0,53.792,0,0,0,0,13.799,0,0,0,2.5576,0,68.213,0,0,0,0,0,0,66.791,0,0,178.68,65.946,0,0,0,58.095,0,0,0,0,0,0,0,0,0,0,0,0,0,0,0,1.1557,0,0,0,0,0,0,0,191.28,0,0,0,0,0,102.1,57.822,0,0,0,0,0,0,0,0,0,0,0,0,0,0,0,85.756,0,0,0,0,0,0,51.444,…
0,5.9684,26.28,34.824,0,0,3.315,0,44.906,0,0,0,0,117.21,0,0,0,0,0,117.53,0,0,135.3,0,0,59.081,39.92,157.28,0,0,0,52.55,58.44,0,0,0,0,7.8445,0,0,13.623,62.445,13.572,0,82.527,62.169,12.551,3.1533,0,0,42.894,0,56.063,67.403,0,22.53,115.45,0,186.06,0,0,0,0,3.29,0,31.56,101.58,0,0,52.859,0,0,0,0,80.13,0,0,0,0,0,100.9,0,0,94.335,0,0,0,0,0,1.0031,0,0,0,0,0,0,0,0,0,0,0,0,0,0,0,0,0,0,0,8.832,0,0,0,0,54.5…
0,14.014,0,0,47.499,102.2,7.2212,0,0,0,0,0,0,240.03,0,56.108,0,0,32.964,0,0,0,73.831,0,0,97.393,16.694,0,30.975,0,0,82.292,0,0,40.551,9.7451,2.0557,0,0,0,61.167,0,76.215,0,0,0,0,0,100.02,0,0,177.15,0,0,134.81,0,0,0,0,0,0,0,0,0,91.893,0,0,0,0,0,30.083,0,50.281,0,16.561,0,0,0,115.13,0,0,0,74.583,119.52,0,0,0,0,21.08,1.167,0,0,79.1,36.205,0,0,30.68,84.572,48.126,66.891,0,0,0,24.249,61.641,43.61,17.7…
35.973,20.125,0,185.22,134.74,0,0,0,0,51.864,0,0,9.7217,0,93.778,0,20.061,11.589,0,0,32.222,17.646,0,0,150.23,0,51.112,0,0,0,0,0,0,0,0,20.844,0,0,0,0,0,29.712,0,0,57.704,11.012,19.036,0,0,32.419,0,38.351,0,80.439,41.118,0,28.277,58.789,186.62,0,0,2.0165,0,0,0,0,0,0,0,0,134.54,0,0,230.72,0,0,0,0,115.69,0,0,0,55.144,0,0,106.88,0,8.129,3.2861,9.9016,0,0,209.72,0,0,0,11.801,0,0,119.07,0,0,0,132.82,54…
89.139,152.17,62.488,164.81,0,0,0,249.78,0,0,0,147.04,43.836,0,0,0,41.429,111.38,0,0,0,0,0,67.753,0,9.7826,0,0,0,35.026,26.515,137.2,0,0,0,8.0526,50.359,0,49.245,53.03,0,43.313,0,26.884,0,97.248,0,0,16.462,0,50.251,0,0,0,0,36.22,131.55,0,0,11.652,0,0,118.05,195.04,0,3.2024,0,0,62.103,12.698,39.472,0,0,0,0,0,6.6976,8.8381,0,0,0,0,87.616,0,0,130.68,0,84.712,53.575,18.919,13.488,0,0,0,0,0,0,0,107.87…
0,0,0,22.452,115.35,0,0,75.558,0,0,0,0,68.648,0,0,3.858,0,0,0,131.47,0,0,57.461,0,0,0,54.227,0,18.275,144.83,0,94.562,0,0,11.17,0,0,4.8841,0,0,0,3.6796,0,70.373,95.565,159.23,14.882,18.782,0,0,0,0,0,0,0,0,0,0,0,0,0,0,33.013,0,0,0,142.03,0,0,0,2.2417,0,0,0,0,0,0,36.104,79.667,0,0,42.638,0,52.025,0,0,0.64144,0,0,49.438,3.7383,0,0,0,0,0,0,0,0,0,0,0,0,0,0,37.511,273.62,39.387,0,0,183.46,0,0,0,0,84.01…
147.42,0,0,0,0,38.43,0,0,0,0,15.848,0,84.827,0,0,0,0,0,22.008,0,0,0,0,0,0,0,0,0,0,0,15.593,0,0,0,22.944,10.204,0,0,0,101.06,0,86.068,0,0,0,5.5465,0,0,0,0,0,0,0,0,0,8.5197,0,1.9836,0,6.0728,137.32,0,0,0,0,0,19.14,0,0,26.594,0,0,0,61.507,0,0,0,0,0,0,6.6041,0,0,0,0,73.309,16.663,0,0,0,0,0,2.6172,0,0,0,0,0,0,0,305.26,0,0,0,0,0,9.6355,0,0,83.488,0,0,0,117.27,0,68.169,180.99,0,132.94,0,0,0,0,0,0,24.125…
0,11.309,0,0,0,0,55.591,0,0,225.35,0,0,0,0,0,0,0,0,0,0,0,0,0,0,0,0,0,0,0,0,0,0,0,0,0,22.808,8.7507,0,0,0,0,0,0,0,31.775,0,0,0,0,0,0,0,0,0,2.2075,0,0,0,0,39.744,0,0,0,0,0,0,0,71.367,67.95,0,0,0,0,63.177,0,0,0,0,0,20.466,55.179,0,0,0,0,0,0,0,0,0,28.074,38.617,0,0,183.6,1.4004,359.73,0,0,0,0,0,43.209,0,0,0,0,132.24,0,0,0,92.51,0,0,0,0,66.389,21.724,0,0,0,0,103.6,0,0,0,79.139,79.126,0,0,0,0,0,0,40.27…
0,0,19.763,82.699,28.04,0,34.442,0,0,0,73.234,30.872,0,110.1,65.631,70.502,0,0,39.309,0,59.559,0,2.376,0,0,0,0,0,0,0,0,96.422,18.634,26.072,0,0,57.78,0,91.877,0,80.071,100.63,0,70.843,0,0,172.18,0,0,17.291,0,0,0,0,0,74.339,41.806,0,0,0,0,0,0,0,0,19.218,0,0,0,0,88.163,0,0,0,0,0,0,0,1.895,6.5564,0,0,0,0,0,0,0,118.98,0,0,0,0,0,0,0,42.12,0,0,0,0,0,0,0,0,130.08,81.004,0,0,159.12,84.233,95.286,0,0,0,2.…
0,81.643,0,82.91,0,0,0,83.625,49.668,0,0,0,0,0,0,0,82.405,0,0,0,0,0,13.878,79.478,0,0,0,0,0,0,0,4.2944,56.373,7.1202,0,0,0,0,21.507,0,0,0,0,0,0,65.974,0,0,0,0,0,161.71,0,0,0,0,0,0,0,0,0,0,19.065,71.696,0,0,11.584,0,105.35,0,66.918,0,0,0,0,0,6.5533,0,0,0,0,0,0,36.279,0,0,0,0,0,0,0,0,0,0,0,0,0,0,0,0,0,0,0,0,0,0,0,0,0,0,0,0,64.979,0,0,0,0,0,0,0.64496,0,0,0,0,26.707,0,0,0,0,0,18.973,25.239,0,0,0,0,0,…
0,13.227,0,0,0,150.44,0,0,0,0,0,0,0,0,0,0,0,79.514,0,0,0,0,0,130.21,0,88.36,0,20.301,5.3043,0,0,0,4.279,0,0,0,93.969,0,0.16554,0,0,0,76.162,0,143.7,42.194,0,0,0,13.122,118.95,0,87.214,0,0,68.326,0,103.13,0,122.59,135.37,0,0,0,0,0,0,47.579,0,137.18,0,0,0,0,0,0,0,0,0,24.985,148.93,0,0,71.359,0,0,0,0,0,0,0,158.73,52.791,0,0,28.694,0,12.826,0,0,63.401,0,0,0,62.108,0,0,0,0,0,154.01,50.591,0,0,0,75.953…
0,0,0,54.153,0,94.575,0,0,0,0,0,0,0,0,121.33,0,0,71.742,64.667,0,0,0,0,0,0,0,0,0,0,0,61.862,0,0,0,7.3223,0,0,12.457,31.506,0,0,0,133.21,0,0.91432,0,0,9.975,0,0,0,0,0,0,66.26,20.745,0,32.845,0,0,0,97.744,24.25,174.72,0,0,0,0,41.444,0,0,0,0,18.805,0,0,271.13,0,0,0,21.482,0,0,17.271,0,0,0,0,0,0,0,0,61.976,0,0,0,0,73.674,0,0,252.17,0,0,95.769,23.308,0,0,0,0,0,0,0,0,0,0,32.226,0,0,0,10.003,173.66,0,0,…
0,42.226,0,0,0,0,0,0,0,0,0,0,127.08,0,0,0,86.266,0,0,65.026,0,0,0,0,35.503,0,23.936,12.287,0,0,0,0,0,0,0,0,0,57.808,5.0957,0,0,50.73,20.288,0,0,0,0,68.795,0,0,0,0,0,3.4354,0,0,0,0,0,0,0,0,0,0.95772,0,0,0,0,77.837,0,0,0,0,0,65.373,26.391,0,0,0,0,58.041,0,149.03,0,0,0,0,0,0,0,126.57,0,0,0,140.27,128,0,0,0,0,37.778,0,0,0,0,0,0,0,0,0,0,0,0,0,0,62.561,0,0,0,0,0,0,0,20.78,0,0,0,0,0,0,25.619,55.186,0,0,…
0,1.797,15.392,0,0,17.483,0,0,0,0,0,0,199.09,12.053,0,0,0,0,0,0,0,0,85.177,0,39.48,0,0,0,0,0,0,0,0,0,0,1.8589,0,0,0,0,0,0,0,0,102.33,0,0,0,0,55.591,0,0,36.504,0,0,0,0,0,0,0,0,0,0,0,0,8.4251,0,0,0,0,0,0,0,0,0,39.475,21.928,0,0,0,0,0,0,3.5251,0,116.76,0,116.32,0,0,149.22,0,0,25.806,247,0,40.106,0,0,0,95.144,0,0,0,0,0,0,0,0,0,0,0,0,0,0,0,46.188,0,0,64.438,0,0,0,124.81,57.655,0,0.50165,0,0,6.9016,5.3…
0,0,0,0,0,0,0,0,0,0,0,9.4129,0,0,122.81,11.059,0,5.2428,0,19.736,70.834,46.961,134.14,0,0,0,0,0,159.26,0,0,0,0,0,0,0,0,0,0,0,37.39,0,0,0,0,174.54,0,89.41,130.12,0,0,57.164,0,105.47,175.87,0,0,0,0,0,0,0,0,66.513,0,0,0,0,0,0,0,72.563,0,0,0,0,0,0,0,0,0,0,0,120.06,0,0,0,0,0,0,0,0,204.18,0,0,0,0,0,147.21,0,0,182.26,24.075,0,0,0,0,0,39.193,0,8.6311,0,0,26.203,0,0,0,0,7.4016,0,0,0,0,81.887,0,0,0,0,38.01…
0,0,0,0,0,14.392,0,0,0,0,0,0,0,0,0,0,0,0,48.566,28.146,138.18,8.9863,0,0,114.81,0,0,0,67.711,104.96,0,0,0,0,0,0,9.343,0,0,0,0,0,0,0,0,0,0,0,0,0,80.147,34.432,0,0,0,0,0,46.75,19.456,28.222,0,75.661,0,0,0,0,0,0.77571,0,37.654,57.024,0,0,0,0,0,0,0,0,0,0,41.981,57.858,0,0,0,0,85.13,0,0,0,48.445,83.525,0,0,165.74,0,5.0369,52.272,194.86,0,0,6.844,16.997,0,0,0,0,0,2.5424,17.374,0,0,0,0,69.957,45.964,0,0…
0,0,0,0,0.90318,38.525,0,0,37.649,5.9053,0,0,143.26,143.85,0,113.01,0,0,0,0,0,0,0,0,125.47,0,0,0,0,5.5667,0,0,0,0,0,0,0,0,0,0,16.952,0,28.064,78.454,0,0,0,0,0,0,0,0,0,0,0,43.569,0,0,0,0,0,0,0,0,0,0,0,0,0,0,0,0,0,23.698,0,0,0,0,0,0,0,0,0,0,0,187.31,0,89.189,0,0,0,0,0,0,0,0,0,0,0,0,17.468,0,87.492,0,0,0,0,0,0,3.2495,28.075,42.306,35.243,93.002,0,0,0,17.088,0,52.277,0,0,52.12,39.559,0,0,16.7,0,0,0,1…
0,0,22.711,0,0,0,13.682,0,0,0,10.182,0,0,19.601,0,0,0,0,0,0,0,0,0,0,0,76.92,0,0,0,0,0,0,0,34.99,0,0,0,0,0,0,0,0,0,60.071,45.648,0,0,130.16,24.318,72.7,0,4.4141,0,0,0,85.785,0,0,61.499,0,0,190.7,0,31.525,16.096,3.4514,0,0,0,0,246.12,0,0,0,0,0,0,0,0,0,0,0,0,0,27.529,83.542,0,37.514,0,0,0,0,0,124.74,119.66,0,0,0,34.393,0,0,0,0,0,0,0,0,0,0,0,0,0,0,24.768,0,0,0,0,0,134.04,119.45,0,0,0,0,0,0,0,12.16,0,…
0,0,0,40.669,0,0,0,120.45,0,0,0,108.93,71.889,0,0,23.744,0,0,0,0,63.575,158.88,0,0,0,33.321,0,48.182,0,0,0,0,0,0,67.52,0,0,0,0,0,0,0,0,0,0,73.135,0,0,0,0,71.074,0,0,0,0,0,0,0,0,0,14.614,0,9.7676,0,0,0,0,69.596,0,0,0,0,0,58.802,0,0,0,13.237,31.31,0,0,0,0,0,0,0,0,33.009,0,0,0,15.876,0,0,0,0,97.796,44.386,0,0,112.72,0,0,123.36,49.558,0,0,72.577,0,29.942,75.11,0,0,14.832,0,21.627,0,0,0,0,0,0,0,0,0,0,…
0,0,0,25.644,32,76.098,102.74,0,7.2781,0,0,0,63.956,0,142.63,0,0,0,70.489,0,0,30.649,0,0,0,0,0,0,14.537,0,23.045,0,0,0,0,66.621,36.937,0,116.37,5.6544,0,0,56.378,2.8008,0,0,0,0,0,0,0,0,0,45.189,0,0,0,0,0,0,0,0,0,0,0,0,0,6.943,0,0,19.246,0,0,0,0,0,35.071,0,99.137,0,0,0,0,0.12885,91.846,0,0,61.538,0,93.084,11.7,0,0,0,0,0,0,107.1,0,28.845,0,60.966,0,0,0,0,102.6,0,0,0,0,0,0,0,0,0,0,0,0,0,137.97,0,0,0…
0,0,0,0,0,0,0,0,51.377,14.114,0,0,0,95.267,0,0,66.932,0,25.859,0,121.11,40.383,0,132.21,0,0,0,69.523,0,0,0,48.621,0,0,12.664,0,0,20.704,0,0,0,0,0,32.804,0,0,0,0,0,0,0,0,0,0,0,109.34,0,0,0,0,0,0,0,0,63.096,0,0,0,92.542,0,0,0,0,0,15.054,17.683,0,0,0,0,0,0,142.16,0,0,0,0,0,0,0,0,0,0,0,0,0,0,0,19.242,0,0,0,0,0,0,0,0,0,0,0,0,0,0,0,0,0,0,0,0,4.0499,0,0,0,0,0,0,0,0,0,0,0,0,0,0,0,0,0,0,0,0,0,0,0,0,0,17.0…
0,0,162.4,0,0,118.55,35.948,0,98.912,0,0,0,0,76.994,0,71.443,0,0,0,0,0,72.549,102.74,0,0,0,0,0,0,43.507,0,0,161.24,0,86.399,0,0,0,0,1.01,0,0,0,0,0,0,0,0,0,0,0,112.75,24.463,0,0,0,0,145.09,6.1919,0,0,0,0,58.565,170.04,0,0,0,92.627,8.7649,0,0,0,0,0,0,10.962,99.97,0,0,0,29.118,0,0,0,0,0,0,0,0,0,0,0,35.253,0,0,0,26.98,0,0,0,149.51,0,95.971,0,0,76.287,0,0,0,0,54.443,39.39,7.6186,0,0,0,0,0,0,164.22,0,4…
106.85,0,0,0,0,77.308,0,17.234,0,11.203,0,0,0,0,0,0,257.62,0,0,72.295,0,0,0,0,7.4104,38.576,0,0,40.83,0,0,6.2511,0,0,0,0,0,0,0,0,0,0,0,0,0,0,0,145.04,0,40.559,0,0,0,0,0,0,7.2622,0,0,0,109.43,18.855,0,0,0,0,0,0,76.972,0,0,0,0,0,8.1817,0,0,0,0,0,0,0,0,33.665,0,34.41,0,0,84.848,27.441,0,0,0,0,40.172,0,30.088,217.02,119.08,0,0,0,39.051,41.478,0,0,0,0,0,0,0,0,0,8.9237,0,21.55,0,0,0,0,12.287,0,0,0,0,0,…
0,0,0,82.107,0,0,50.356,32.75,0,0,43.298,0,0,0,0,0,0,0,59.586,0,0,0,0,41.129,97.194,0,61.331,0,0,6.7104,54.163,0,38.363,23.836,0,0,0,54.523,0,0,60.93,0,0,0,89.276,110.01,0,0,0,0,0,0,0,0,0,62.255,98.745,0,18.016,0,0,0,0,0,0,96.943,141.84,0,0,0,0,0,0,0,0,41.952,0,12.747,0,0,28.97,0,0,107.43,0,0,20.985,0,0,0,0,0,0,0,31.348,69.759,53.402,0,0,0,0,4.039,39.62,0,142.61,0,0,0,0,0,4.0046,6.5868,0,0,0,57.2…
0,0,101.3,0,0,0,0,0,0,33.729,0,0,0,0,0,165.76,34.476,0,0,18.99,0,0,0,34.163,0,0,0,0,0,0,0,73.928,0,0,0,0,0,0,3.0786,0,0,0,0,0,0,0,114.28,0,0,0,0,74.035,0.88757,0,0,77.261,0,0,0,0,0,0,0,0,0.98297,0,0,148.21,0,121.23,0,0,0,0,0,116.33,0,0,0,0,0,0,37.906,84.789,0,0,72.927,0,0,0,0,0,0,0,0,0,0,0,0,0,0,0,0,0,31.242,0,0,0,0,0,0,0,0,0,0,44.737,0,0,0,0,0,0,33.513,26.915,0,54.059,0,0,54.743,32.734,0,0,0,0,0…
0,0,190.93,0,0,122.38,112.43,0,40.131,0,20.678,0,0,0,0,0,56.913,0,51.622,32.653,0,0,0,0,6.46,0,62.763,0,0,0,0,0,0,0,0,0,0,0,0,0,0,0,0,0,0,0,0,0,55.486,0,0,0,0,207.73,0,9.512,0,0,0,0,33.92,0,80.331,0,0,0,0,0,0,0,0,0,0,0,0,0,72.691,188.7,96.701,0,0,0,73.712,123.09,44.882,0,55.412,0,61.926,0,0,0,114.67,0,62.622,0,0,0,36.977,0,0,0,0,192.55,0,0,32.917,0,0,41.66,0,0,0,0,0,0,0,0,0,0,0,0,0,46.89,0,0,0,14…
0,0,91.553,0,0,0,0,0,253.33,70.198,27.848,0,0,0,0,0,181.44,0,0,0,0,0,0,0,0,71.845,0,0,0,0,0,0,0,0,0,48.898,0,0,56.392,0,0,0,0,0,0,53.48,0,8.6585,10.781,0,0,0,25.704,0,0,0,0,0,0,15.389,0,17.074,0,0,0,0,0,0,0,0,63.562,0,0,16.084,0,60.437,0,7.1627,0,26.138,0,85.041,0,0,65.239,0,0,0,0,0,0,0,2.4789,0,0,0,0,0,0,0,0,0,126,0,0,0,0,20.815,64.834,0,0,0,0,72.945,0,0,0,158.5,0,0,79.078,68.188,0,0,0,86.495,30…
91.586,0,0,0,4.4183,34.855,0,0,0,0,0,6.9073,0,0,0,0,0,53.47,0,18.935,61.355,15.827,0,0,0,0,6.1542,117.54,0,26.103,0,0,9.9549,0,0,93.708,0,23.781,0,32.672,0,10.377,0,82.169,0,6.8962,0,0,0,0,0,0,0,0,0,0,0,51.103,0,0,69.15,170.52,0,0,0,0,0,0,39.069,27.917,0,8.9328,0,0,21.124,0,0,0,0,0,0,0,0,0,7.7135,0,0,0,0,278.92,0,0,90.72,9.553,0,0,26.436,0,0,0,0,0,0,0,112.47,0,0,0,59.244,124.95,0,0,0,0,52.106,0,0…
15.589,0,0,0,70.535,6.298,0,0,0,0,0,0,0,0,0,2.5073,9.6758,43.338,0,22.608,70.463,0,0,0,18.678,76.305,0,52.193,0,0,0,0,0,0,0,0,0,102.92,0,0,0,0,0,0,0,0,0,55.766,0,0,0,0,15.302,0,0,0,0,0,0,30.765,67.349,0,0,122.52,94.12,78.977,0,0,0,0,0,0,0,0,0,67.338,0,0,0,0,0,10.984,0,0,0,0,0,113.06,0,0,37.047,0,0,0,0,84.81,0,0,0,47.785,0,0,0,0,0,0,0,0,0,0,0,0,0,0,28.841,0,156.6,0,0,27.305,50.542,0,85.849,0,0,0,0…
34.206,0,82.608,37.631,0,96.841,11.177,0,89.496,0,0,0,20.647,0,0,0,0,29.555,0,0,0,62.835,0,34.065,0,0,0,57.268,0,0,0,0,0,64.976,159.88,35.473,68.637,0,0,17.032,0,0,0,11.777,0,27.02,0,0,57.353,2.205,0,0,54.718,109.25,0,42.262,0,0,0,0,0,0,0,0,0,0,1.3746,8.4136,0,0,0,0,0,0,0,0,0,0,0,0,0,29.793,0,0,0,26.186,0,0,0,0,0,0,0,40.617,0,0,86.389,0,0,0,0,132.79,0,0,0,0,0,0,41.281,0,75.273,0,157.38,7.1446,83.…
96.03,0,0,0,53.216,0,62.717,0,0,72.673,0,0,0,0,11.787,8.6887,0,0,0,0,129.72,46.549,0,0,16.861,21.187,94.794,0,0,0,0,0,0,0,0,0,0,0,0,0,0,0,0,0,85.833,0,0,33.546,0,0,0,0,0,0,0,0,174.25,0,0,0,0,0,0,0,26.619,0,0,0,0,0,0,0,0,0,0,0,7.5401,130.8,0,0,0,78.145,0.0011153,0,0,0,32.469,0,0,0,0,0,40.879,0,0,0,0,72.662,39.692,0,31.398,0,44.171,0,0,0,0,0,239.25,0,12.101,0,38.525,0,0,0,0,200.29,54.833,0,0,72.439…
122.86,0,0,10.25,0,0,0,0,0,0,0,45.43,0,0,7.6583,34.042,0,0,0,0,0,8.4594,0,0,0,0,14.755,38.206,8.5239,0,0,0,0,0,0,0,0,0,53.619,0,0,0,0,0,26.339,0,0,0,0,0,97.985,0,0,0,0,0,0,44.024,0,0,0,0,89.135,58.272,109.38,0,72.697,0,0,0,0,0,0,60.052,51.854,0,0,0,0,173.99,66.507,0,40.796,0,0,0,113.55,0,0,53.36,106.07,66.426,100.03,89.475,0,0,0,0,0,0,0,51.635,0,0,0,0,0,0,70.264,0,236.52,0,0,0,74.889,0,0,75.295,0…
0,0,100.84,0,28.221,0,0,20.197,18.118,0,0,0,0,0,43.463,0,0,0,0,0,0,0,0,0,0,0,0,45.067,139.25,0,12.232,0,10.805,0,31.496,0,0,4.1483,0,0,0,0,170.37,20.925,0,0,0,58.957,22.335,0,67.636,0,0,0,0,12.555,0,0,0,0,0,0,0,0,0,0,0,0,0,117.31,26.382,0,0,126.23,0,0,83.811,0,0,0,0,62.244,0,0,59.772,0,0,0,0,0,0,91.408,152.27,89.932,0,0,0,0,0,93.753,0,0,99.901,0,0,0,78.04,67.788,0,0,176.82,106.21,0,0,0,29.153,0,0…
129.3,0,0,0,0,0,0,0,66.684,43.504,19.281,14.288,0,0,0,0,0,14.744,0,0,0,122.44,0,0,0,0,190.22,0,0,0,0,187.79,68.031,0,0,0,0,178.26,0,0,0,0,0,2.4987,0,0,70.473,0,83.482,14.734,0,0,0,4.1447,0,0,0,164.48,129.6,12.237,0,19.987,60.111,0,0,0,0,0,0,0,0,0,0,0,0,0,0,0,0,0,1.6994,0,0,0,0,74.717,0,18.053,56.635,0,0,23.175,0,0,65.855,13.041,0,0,0,0,0,0,0,0,0,0,0,0,148.04,0,0,0,44.088,0,0,0,0,0,0,0,0,3.7336,0,…
73.792,29.676,16.422,0,0,29.648,0,0,0,0,0,0,1.18,0,36.076,42.04,25.666,0,0,0,0,0,15.726,0,0,51.066,0,0,35.586,64.393,0,218.41,0,24.986,0,0,0,0,0,0,0,0,0,0,0,0,0,0,0,0,0,0,127.14,0,0,192.45,194.59,0,0,0,0,0,0,0,0,0,0,0,0,114.99,0,32.916,0,0,0,0,0,0,0,0,0,0,0,0,85.971,0,0,0,0,79.307,65.153,0,48.17,0,0,31.24,117.85,0,0,0,16.026,0,0,0,0,7.7468,0,0,61.927,0,0,0,0,0,0,12.516,0,0,0,0,65.893,0,0,0,0,10.1…
0,53.618,0,32.72,0,0,0,13.146,0,0,0,0,0,14.962,34.961,127.78,0,217.69,0,241.81,0,0,0,0,138.27,35.598,39.696,0,160.64,0,0,0,0,105.07,77.526,0,104.16,9.7765,46.223,0,0,4.0739,0,187.84,0,23.881,0,0,0,0,72.645,0,58.583,0,0,0,0,0,0,0,0,0,0,67.1,31.083,0,0,0,0,0,0,0,0,0,0,0,0,0,36.59,58.841,0,0,0,0,17.716,49.641,0,0,164.05,0,0,0,0,25.818,0,28.021,0,0,0,0,0,0,0,0,0,0,10.41,0,0,0,0,0,0,0,0,112.8,0,0,0,0,…
64.803,0,34.29,0,34.452,0,0,0,0,83.563,0,0,40.015,0,0,0,0,0,29.631,0,0,0,0,0,0,0,0,0,0,0,63.47,0,0,0,0,0,5.1637,23.128,0,0,0,0,0,0,0,0,0,0,0,0,0,0,0,0,0,0,13.573,0,0,0,0,0,0,0,0,0,0,24.86,0,0,0,23.917,0,0,10.688,0,0,0,0,0,0,0,0,0,0,0,0,0,142.62,0,0,0,0,0,197,159.32,33.203,0,39.233,28.553,0,0,0,0,0,178.72,196.19,0,0,0,65.428,0,0,0,0,0,0,62.099,0,0,18.962,102.94,0,0,0,0,0,37.208,38.415,0,0,0,43.029…
129.14,0,11.409,0,0,0,0,0,0,34.93,0,0,0,0,0,0,105.42,42.99,0,0,0,0,5.7778,0,0,0,0,113.73,144.1,0,0,0,0,0,0,0,0,0,0,0,0,20.938,0,0,84.279,0,29.767,0,0,61.958,0,41.921,0,0,0,0,214.7,0,29.217,0,0,0,0,0,0,0,81.757,0,0,0,0,32.682,133.19,0,23.526,0,0,0,0,0,0,0,0,0,0,136.87,0,140.08,0,0,0,0,0,31.046,0,0,0,0,0,0,0,84.774,0,0,0,4.1261,59.717,0,0,0,175.53,0,0,6.9682,0,0,0.91328,0,0,105.94,0,87.656,0,0,0,0,…
0,0,0,0,0,0,0,0,0,50.904,0,0,0,51.928,0,0,44.362,1.1537,0,0,0,0,0,57.086,0,93.007,0,132.23,0,0,0,0,0,70.736,0,0,10.645,0,0,0,0,0,22.351,0,0,0,0,0,0,0,0,27.304,69.568,0,0,0,0,0,71.891,0,0,0,0,0,0,92.16,0,0,0,45.466,0,0,43.053,0,0,0,0,0,0,0,0,0,0,0,41.039,0,0,0,0,0,0,101.12,118.8,0,0,0,0,0,32.899,0,0,0,0,0,0,0,0,0,0,0,0,0,0,0,0,0,0,0,0,0,68.817,292.08,0,0,0,0,0,0,0,0,30.737,0,0,41.534,0,0,0,43.268,…
0,75.916,0,0,0,0,0,4.3553,0,0,0,16.551,0,0,0,0,0,51.826,113.27,0,0,0,18.433,97.108,0,0,217.56,0,64.274,25.487,0,0,35.514,0,76.932,0,0,0,0,45.086,0,0,62.84,0,0,0,0,0,0,66.178,32.749,71.97,0,0,0,76.533,0,0,0,0,0,0,0,0,0,5.3761,76.064,0,23.636,68.446,97.835,0,0,0,0,0,0,0,0,0,0,0,40.217,0,0,145.17,0,0,0,0,60.554,0,0,25.966,0,0,200.47,0,0,0,0,171.79,0,0,0,0,0,44.178,54.311,142.87,0,0,0,0,21.291,0,0,0,…
0,0,0,56.662,2.2562,0,0,0,0,0,73.324,0,6.0908,0,0,0,0,0,0,0,0,0,0,45.163,0,0,0,156.98,0,21.788,0,0,0,0,0,11.193,0,0,88.394,86.452,0,0,0,68.376,45.334,154.99,0,0,0,0,0,0,0,0,0,0,0,0,0,0,0,143.05,42.296,0,130.58,0,0,85.649,0,0,2.9436,0,0,0,58.001,0,0,0,0,0,0,0,0,0,0,0,0,0,0,0,0,0,58.386,0,0,0,42.471,0,22.533,0,0,162.83,116.46,50.457,0,0,0,0,28.227,0,0,0,0,56.588,100.33,0,0,101.48,0,138.23,0,0,0,0,0…
0,0,0,0,0,0,69.366,0,0,0,0,0,35.441,24.579,1.698,0,0,0,31.148,0,0,0,8.6186,0,0,0,24.811,0,0,0,0,0,0,0,160.54,0,0,0,0,0,0,30.503,0,105.75,0,17.344,0,39.456,0,0,116.59,0,0,0,0,0,0,0,0,90.071,0,0,0,3.3545,0,4.2512,0,0,0,0,3.27,0,0,0,0,89.067,18.996,29.928,0,99.15,77.914,0,0,109.66,0,0,0,0,0,0,0,0,0,0,13.912,5.9551,0,0,0,0,0,138.87,0,0,0,113.76,0,0,0,0,0,0,0,0,0,0,33.089,0,0,0,0,0,0,0,0,21.775,0,0,0,…
0,0,0,0,0,56.293,0,0,0,0,0,25.999,3.0527,0,6.8665,0,0,35.94,0,0,0,0,0,21.177,5.2243,0,0,0,0,52.616,0,0,0,0,0,0,0,0,2.061,164.89,0,0,0,0,0,0,0,0,0,0,0,56.44,0,0,77.055,0,34.206,0,0,0,85.863,0,88.547,0,15.165,0,114.13,0,0,0,0,0,0,0,0,0,0,0,0,0,192.43,0,85.015,47.478,127.29,63.021,0,43.959,0,0,47.026,0,0,0,30.729,0,0,230.67,0,133.41,47.153,0,0,0,36.826,32.614,0,230.99,0,38.201,0,0,0,0,0,0,43.841,0,0…
0,0,0,0,132.51,0,32.218,0,5.1688,0,0,14.621,37.492,0,11.464,0,0,0.20416,0,0,0,0,0,0,0,26.154,0,0,0,0,0,0,0,0,0,66.083,0,0,48.119,0,0,0,0,0,0,0,0,0,0,3.3212,0,33.774,42.239,0,0,0,0,0,98.925,147.32,0,0,0,0,0,0,65.195,15.583,0,0,0,0,35.152,0,0,52.588,0,0,58.027,0,112.8,0,0,0,0,30.81,0,163.52,0,0,0,63.035,0,0,0,0,0,0,0,0,0,19.632,0,0,0,0,42.987,152.53,0,55.721,37.621,0,0,0,0,0,30.752,78.021,0,0,0,0,0…
58.224,0,40.623,0,0,0,43.28,0,105.84,102.01,0,0,0,0,0,0,0,0,0,4.7921,0,0,0,0,18.367,3.8561,0,0,0,321.99,0,0,0,0,0,108.53,0,0,0,72.505,0,22.118,0,64.932,0,0,0,0,0,0,0,0,0,0,0,18.883,99.234,0,0,0,20.848,0,0,0,0,0,0,0,0,0,0,0,8.9698,0,0,0,0,0,0,0,0,0,0,69.3,0,0,0,149.23,0,0,0,86.849,70.48,0,0,0,0,0,180.05,0,110.55,0,0,0,0,0,0,0,0,0,0,0,0,19.194,23.227,0,0,0,0,0,0,61.18,0,0,34.547,8.3504,30.28,181.15…
0,0,0,0,0,0,0,34.412,0,0,76.752,93.23,95.408,0,0,0,0,0,56.962,0,106.69,0,13.14,0,0,76.879,0,25.51,0,0,0,0.72232,90.865,0,0,0,0,0,0,0,0,0,40.961,0,6.9747,0,0,0,0,42.188,0,0,0,92.019,0,0,0,0,0,0,0,0,0,0,17.704,0,0,112.57,0,56.905,11.48,31.158,0,130.64,81.392,0,0,0,0,84.108,0,0,31.452,87.286,0,116.92,0,57.073,0,31.484,0,0,0,0,0,116.95,0,0,0,0,0,0,0,0,0,0,0,0,0,0,93.061,0,0,107.27,0,0,0,47.078,0,0,0,…
0,0,0,9.132,0,38.835,0,0,66.196,78.318,0,105.35,0,34.72,58.324,14.738,81.829,0,0,0,62.516,0,0,0,20.609,42.383,38.193,29.245,0,0,28.973,0,0,30.183,0,0,0,0,0,0,0,50.894,0,0,0,0,0,8.3882,0,0,1.9985,0,0,0,0,0,0.37236,75.779,0,0,0,77.846,0,0,0,0,0,0,150.95,13.268,0,18.443,0,0,0,0,0,0,0,0,0,30.107,0,0,143.23,0,187.81,0,0,2.1839,0,0,0,125.52,0,0,0,0,0,0,10.324,0,0,0,0,0,0,0,0,0,0,122.22,0,0,0,109.16,0,7…
0,0,0,76.778,0,64.365,0,90.999,0,49.597,0,0,0,102.33,46.766,0,27.746,62.395,0,31.645,0,0,0,0,13.121,32.117,0,0,0,0,7.9908,0,0,0,20.904,44.405,0,0,0,15.805,0,0,18.408,33.194,0,0,0,0,32.298,0,0,0,0,0,0,45.998,0,0,0,0,0,0,0,0,0,130.85,0,0,0,0,0,0,0,0,0,0,0,30.789,0,0,0,0,112.25,104.97,0,0,83.602,0,0,12.089,72.618,0,0,0,23.433,0,20.225,0,53.968,95.121,95.797,24.417,0,0,0,49.076,19.793,19.715,0,17.921…
0,0,0,0,0,0,38.592,0,0,80.469,0,158.31,0,0,0,0,82.34,0,0,78.723,0,31.328,0,0,0,0,0,4.547,0,8.5965,0,0,29.963,14.021,32.324,0,0,9.1975,56.065,0,0,0,0,31.899,0,0,0,0,0,34.883,0,0,96.134,61.166,0,0,0,0,84.727,14.008,0,0,0,0,72.004,0,0,0,22.176,0,0,21.742,0,0,0,0,0,274.2,0,0,0,0,171.56,0,72.794,0,0,0,55.444,95.768,0,0,22.42,0,75.728,0,0,0,0,0,254.39,0,0,0,0,0,0,0,0,165.85,0,0,77.344,0,0,0,0,0,0,0,0,0…
0,0,0,0,82.009,0,5.9271,0,0,34.512,0,0,0,92.705,0,0,0,49.437,59.82,0,10.753,0,2.398,0,4.9311,0,15.894,0,0,26.099,0,0,0,0,0,0,17.807,0,0,0,0,0,0,0,0,0,0,1.918,0,0,0,0,91.666,0,0,56.717,0,0,0,40.454,53.687,0,0,0,0,0,0,0,0,39.789,0,0,0,0,0,0,144.51,0,0,0,0,0,0,0,0,0,0,0,0,0,0,0,0,0,0,0,44.338,0,0,31.276,0,0,0,0,0,0,0,0,0.63823,0,140.12,0,0,0,81.358,0,64.489,0,0,0,5.6813,0,0,0,0,0,65.419,0,0,0,0,30.9…
0,0,28.731,0,0,0,0,39.374,0,0,0,0,0,11.686,93.211,0,0,0,0,0,0,0,0,31.562,0,0,0,76.873,0,0,0,0,0,0,0,0,0,0,0,0,166.34,0,0,0,0,0,0,0,0,16.212,0,0,0,0,68.615,11.448,0,0,0,0,0,0,80.921,0,0,1.8507,22.897,0,0,0,0,126.28,0,0,0,0,0,22.407,1.5911,72.082,0,0,0,145.27,0,0,0,0,0,0,0,0,67.065,0,87.881,0,0,0,0,79.379,22.907,0,0,0,174.78,0,46.578,11.523,0,0,31.942,0,0,16.879,0,0,0,0,0,1.9206,59.391,0,0,75.07,0,…
0,0,0,0,71.578,0,0,0,0,0,57.495,0,0,94.997,0,0,0,0,101.31,0,88.736,0,0,0,0,0,0,0,14.627,37.674,70.839,0,0,10.295,0,50.022,0,6.7872,0,0,0,0,0,0,4.1717,2.1671,0,0,5.4523,15.95,0,0,0,0,0,15.516,0,0,0,48.251,139.43,0,0,0,70.973,64.897,0,8.9894,0,0,32.25,0,0,0,0,0,0,0,38.131,17.567,0,0,0,0,0,0,0,81.379,0,0,0,0,0,5.0437,0,0,0,108.46,0,0,21.353,0,0,0,0,0,0,0,0,0,0,0,0,0,0,0,0,0,84.329,0,0,48.493,0,0,0,0…
0,0,0,0,0,0,0,0,0,0,3.0052,0,0,0,18.113,0,0,0,0,0,0,37.551,0,0,0,10.742,0,0,0,54.928,0,0,88.316,85.112,0,0,0,0,0,0,0,125.56,0,0,11.949,0,0,0,0,226.99,3.1677,0,0,0,65.173,31.394,44.825,0,0,8.5751,0,0,45.534,76.392,7.341,0,0,0,0,34.765,0,2.9901,0,0,0,0,175.04,0,28.346,0,0,115.98,0.6262,0,0,0,0,0,99.367,0,0,0,0,0,0,0,0,87.227,0,0,0,0,197.27,0,0,0,0,0,0,96.666,0,0,47.613,0,43.458,78.494,48.86,0,0,0,3…
0,70.508,7.5191,0,0,57.06,0,0,0,0,0,0,48.341,0,0,0,0,0,41.369,0,0,0,0,0,0,0,0,0,0,0,0,0,0,0,207.67,0,0,0,0,0,162.87,64.361,0,0,0,0,0,0,0,0,0,73.955,0,8.7996,0,0,0,0,0,0,0,0.50918,0,39.693,0,0,0,0,111.44,40.825,0,0,0,0,0,0,0,0,0,0,71.792,20.079,0,0,0,0,0,0,0,0,0,0,0,0,0,0,0,142.3,0,0,0,0,0,0,13.971,0,47.271,0,0,139.76,0,15.087,126.5,0,0,0,0,0,83.481,0,0,0,132.68,0,0,0,0,14.838,132.03,0,0,0,0,70.80…
0,0,0,0,0,61.509,0,0,17.553,80.339,0,33.251,64.84,0,0,0,0,0,0,0,0,0,34.967,0,45.117,87.29,0,0,15.673,0,34.308,0,0,0,0,0,0,0,21.347,0,107.17,0,0,0,10.013,0,0,0,0,0,97.697,0,0,0,0,0,31.537,56.061,0,135.12,0,0,0,0,0,0,0,21.376,0,0,0,0,0,0,10.721,0,0,27.739,0,18.665,0,0,0,72.366,0,0,0,0,0,0,0,0,0,0,0,31.648,0,83.123,0,0,125.23,0,0,0,0,0,0,0,0,88.397,0,0,0,130.97,23.826,0,0,0,17.789,0,0,0,0,9.6103,0,1…
0,0,0,0,0,0,0,0,0,83.466,0,0,0,0,0,90.6,0,80.504,99.345,0,0,0,39.44,0,47.427,0,0,0,0,33.066,0,40.096,0,0,0,0,69.362,0,0,75.172,152.97,125.32,0,0,27.588,0,0,0,0,0,0,0,0,53.674,0,0,40.729,0,0,0,30.315,0,89.824,15.983,0,29.536,0,7.8907,0,0,0,6.8021,0,0,125.95,64.989,0,0,0,0,0,0,0,0,0,0,0,13.743,0,12.182,20.809,0,0,0,0,0,24.78,1.7757,0,0,0,0,0,0,0,0,0,53.738,0,0,0,0,0,0,0,65.883,0,0,0,0,0,0,0,0,0,0,2…
78.06,67.218,17.582,0,0,72.423,0,0,37.106,0,127.24,5.8812,0,0,0,0,0,47.59,0,0,0,0,0,12.815,0,0,65.854,0,0,38.621,28.166,0,53.267,0,0,0,0,0,0,0,0,83.259,0,8.7211,0,30.355,0,0,0,0,0,62.962,109.22,0,0,0,25.274,0,0,0,0,0,0,0,80.082,0,19.353,0,30.909,0,59.126,0,0,16.655,0,3.0414,0,0,0,0,0,0,91.139,0,0,0,0,161.48,0,0,0,133.64,0,103.88,0,0,40.49,0,0,0,0,0,0,0,161.84,0,45.412,0,116.17,0,0,0,0,0,2.166,0,0…
0,0,0,0,162.89,62.523,149.86,0,0,126.51,9.6358,67.603,0,0,22.785,0,0,0,26.472,0,0,0,0,0,0,0,0,0,0,0,0,0,0,4.5315,0,0,0,0,0,17.989,0,0,0,18.584,83.578,37.903,0,0,76.439,0,0,25.152,98.704,0,0,2.777,49.533,0,9.1655,0,4.7727,0,0,66.544,0,0,0,15.915,89.867,25.511,0,0,24.573,0,19.702,88.858,56.424,129.13,76.642,0,88.781,100.24,0,88.647,0,0,0,10.216,0,0,0,0,0,0,0,0,143.55,0,40.856,3.4918,0,74.627,0,0,46…
0,24.934,0,35.951,0,36.701,41.336,0,0,0,0,23.491,0,0,0,0,0,0,0,0,52.501,37.56,0,121.47,0,0,0,15.27,0,0,3.3639,0,0,28.993,0,183.62,0,0,30.62,0,0,66.201,3.8653,0,0,68.911,0,0,0,0,2.4255,0,0,0,0,8.5616,0,0,0,0,0,0,134.86,0,0,139.83,0,0,0,15.932,0,0,0,0,50.552,0,0,0,0,143.34,129.29,58.203,0,90.18,0,0,82.725,0,60.673,0,12.218,0,19.881,0,118.71,0,0,0,127.95,20.306,0,0,0,0,0,138.31,0,0,0,0,0,0,0,0,0,0,0…
9.8299,8.1495,0,0,0,0,22.712,137.45,0,0,0,13.651,0,49.082,0,87.635,0,0,160.19,0,75.798,0.85367,0,0,0,41.66,0,0,0,0,61.974,0,0,104.3,0,0,0,0,27.527,325.74,0,0,0,0,0,25.53,0,148.44,33.994,0,0,0,0,104.76,0,0,0,0,14.649,1.8841,0,52.584,0,0,0,0,0,0,0,0,0,0,0,0,79.869,0,0,0,0,0,0,41.139,44.259,0,0,11.525,0,0,0,0,0,21.712,0,0,0,0,0,0,0,6.8576,0,0,56.426,0,0,53.132,0,0,0,4.5056,0,5.4937,122.33,0,0,0,0,28…
14.375,13.126,10.637,0,0,0,0,44.846,0,0,0,0,0,0,0,39.344,0,0,49.908,0,49.87,0,93.703,0,0,41.733,0,72.286,0,0,4.1048,0,107.87,8.7025,37.332,0,88.387,0,0,0.83648,0,0,119.69,6.2571,0,0,0,0,0,5.8887,0,0,0,0,0,0,14.212,0,0,1.3387,0,0,90.789,32.65,0,0,90.604,0,0,0,0,0,54.908,0,0,0,0,0,50.446,0,173.82,0,71.103,44.156,0,100.42,0,0,0,0,0,0,0,0,0,0,0,0,0,0,0,0,0,45.639,54.57,167.93,0,0,0,0,0,0,0,0,2.0564,0…
12.613,0,0,23.092,0,83.326,0,0,0,0,0,7.2377,0,0,90.511,0,19.46,0,71.326,0,0,0,0,0,62.587,81.369,0,0,0,0,0,22.821,0,0,0,0,0,0,13.284,0,0,0,0,0,0,0,48.627,6.0016,0,0,0,0,0,0,2.6257,0.58361,0,0,24.411,68.661,0,0,0,0,0,0,0,0,0,63.021,0,0,0,232.93,0,0,0,0,0,36.9,32.312,0,67.2,0,86.631,31.47,0,0,0,49.81,0,0,41.878,0,0,45.309,87.79,0,0,0,0,0,0,0,0,0,0,0,0,0,0,0,0,0,0,0,0,0,6.4059,0,0,53.097,0,0,0,0,22.6…
0,0,33.905,0,0,0,0,0,0,23.433,0,34.196,17.228,0,13.916,0,0,0,0,0,32.436,50.153,33.927,0,0,79.481,0,0,0,46.459,0,0,0,0,0,91.756,15.071,0,0,0,0,0,0,0,0,28.863,19.312,0.32117,0,53.368,0,0,21.947,13.304,0,0,0,0,0,0,0,0,25.089,0,73.06,0,0,0,0,0,0,32.622,143.08,0,27.122,0,174.08,0,18.387,0,0,22.096,0,28.613,0,0,0,0,0,0,0,12.767,0,0,0,0,0,0,8.5779,8.0722,245.08,90.863,0,0,0,0,0,0,48.954,0,0,0,0,0,0,0,42…
0,31.455,0,17.242,18.127,69.027,50.342,0,106.81,0,53.657,60.403,0,7.7847,87.935,0,10.123,0,0,0,0,0,81.712,0,58.415,0,0,84.986,0,0,0,0,0,0,0,0,125.27,0,0,11.15,10.911,0,0,0,60.965,0,0,6.45,24.315,0,0,11.294,0,0,0,0,1.8958,0,0,0,0,0,0,0,97.556,91.939,74.986,0,0,0,0,0,0,0,0,13.688,44.766,0,0,0,0,0,81.932,18.784,93.158,0,0,66.382,0,0,0,0,0,107.05,95.643,0,0,0,0,0,0,0,65.29,6.3478,205.71,1.2771,0,0,0,…
0,0,0,0,23.207,0,0,0.78104,29.29,59.353,0,0,0,100.9,0,60.303,0,0,0,0,0,0,40.155,0,0,10.818,0,0,0,0,0,0,0,0,0,0,0,53.028,0,18.159,25.783,0,0,57.744,0,22.217,9.415,0,0,0,0,52.979,0,0,21.191,0,0,62.221,0,0,0,0,1.2609,51.519,0,65.414,0,0,0,52.742,0,51.03,0,0,0,109.85,105.07,0,0,0,0,1.3684,0,0,0,0,0,0,0,0,0,0,0,0,0,0,0,0,0,0,0,0,0,0,0,0,0,0,0,0,3.4306,0,0,0,0,40.848,0,0,0,0,31.082,0,0,0,0,0,0,65.557,0…
0,0,0,0,0,0,0,0,19.401,0,0,0,0,0,0,0,0,0,0,0,0,0,5.3073,0,0,0,0,0,0,0,0,144.78,0,0,0,0,0,0,0,0,0,57.706,0,93.711,0,10.032,5.4104,0,0,0,0,2.4438,0,0,0,0,0,34.583,0,43.063,0,0,0,0,0,0,0,0,0,0,0,0,71.717,145.67,0,0,0,0,0,0,0,0,87.622,199.13,0,0,0,0,0,0,0,189.04,3.3127,0,24.848,0,82.953,0,0,0,0,0,0,0,0,0,0,0,0,0,0,0,14.072,0,0,124.75,18.699,0,0,0,0,9.9588,0,0,39.235,0,0,2.3309,0,0,0,0,0,0,0,159.33,0,…
0,0,5.9133,4.1652,0,0,0,0,32.782,0,0,0,0,0,0,0,0,0,56.969,0,0,0,0,6.0723,198.96,0,0,6.9282,0,0,62.824,0,0,46.939,0,0,0,0,0,0,87.061,0,0,0,0,0,0,0,36.288,37.483,31.267,0,0,0,0,0,79.669,139.1,35.514,0,40.782,0,0,0,0,0,0,0,0,0,0,0,0.81832,76.771,2.0112,57.972,0,0,41.554,0,0,195.24,53.863,0,0,0,0,0,0,0,0,0,138.58,69.08,0,0,0,0,0,0,0,0,0,0,0,0,0,0,0,0,0,0,0,0,0,0,59.528,0,0,0,19.369,0,0,0,0,147.11,0,1…
0,12.163,0,0,0,17.24,0,44.343,0,0,0,0,0,0,0,0,0,114.15,0,0,0,0,0,0,0,0,0,30.608,0,0,0,58.493,0,0.45517,0,0,0,0,0,0,0,0,0,0,12.174,0,11.546,0,0,0,0,0,0,0,0,0,49.586,0,0,0,3.9166,0,0,0,0,52.67,0,0,94.817,0,0,0,0,0,0,62.599,0,0,6.9276,0,0,75.418,189.15,0,0,0,0,0,0,0,56.267,0,0,34.373,0,0,0,0,0,0,34.205,0,0,0,0,0,0,0,164.65,0,0,0,102.59,0,0,0,0,0,0,0,0,90.679,18.657,5.4586,0,0,0,0,0,0,0,0,0,0,0,0,0,0…
27.478,0,42.65,14.781,2.0852,0,0,137.11,97.659,0,0,0,0,0,66.64,0,0,41.93,0,0,0,0,23.384,0,0,0,0,0,0,0,0,0,43.466,0,103.55,0,0,18.671,0,0,23.451,0,0,0,0,0,52.308,0,1.9326,0,0,0,79.52,30.462,0,12.997,31.211,0,29.084,0,0,3.5223,0,1.1996,0,0,0,0,0,0,0,175.39,63.996,0,0,0,0,0,0,12.472,10.165,0,0,0,0,0,3.3297,0,0,0.69414,0,0,35.893,0,0,7.8289,0,0,0,0,0,103.68,0,0,182.63,0,0,0,0,0,240.47,0,47.691,0,20.6…
80.47,0,0,90.284,0,0,0,0,86.081,0,0,0,16.059,0,0,0,0,52.807,0,0,0,0,0,0,60.632,0,14.241,0,46.094,5.1624,0,0,0,35.883,0,0,1.951,57.123,0,64.445,3.4788,0,0,0,0,0,0,0,0,0,0,0,11.363,20.787,0,0,24.841,0,0,0,0,0,0,0,0,0,0,0,87.597,0,0,0,2.4012,0,225.67,0,0,0,70.055,0,0,0,0,0,0,0,0,0,29.235,0,0,0,0,0,0,0,36.946,0,1.7102,0,0,0,20.62,0,0,0,0,0,0,39.539,0,0,0,0,0,0,55.807,0,0,0,0,0,0,0,0,0,0,154.88,0,0,11…
53.507,0,5.4979,75.247,41.358,0,0,0,0,9.8917,0,0,0,6.0981,0,0,108.37,0,0,0,0,0,0,0,0,0,64.905,82.369,0,0,0,0,74.643,0,106.61,0,18.729,0,0,0,0,108.03,0,0,0,0,162.55,0,0,0,28.996,186.47,0,0,0,7.2883,0,178.17,0,0,19.505,0,0,0,0,0,26.181,89.21,32.216,9.4193,105.68,0,0,0,9.125,0,0,0,0,0,0,0,0,0,0,0,0,0,0,0,39.062,49.49,14.782,0,0,0,0,0,0,0,0,0,0,0,0,0,0,0,0,93.372,0,0,0,0,0,0,19.748,0,25.872,0,4.5907,…
15.546,0,0,0,0,0,0,0,168.37,0,0,0,0,69.958,0,18.601,0,0,0,0,0,0,0,0,0,0,0,0,99.54,0,108.1,0,0,24.943,0,0,15.3,0,0,0,58.863,66.706,51.971,0,0,0,0,0,0,26.505,0,0,0,0,0,40.757,4.9413,0,0,0,0,0,0,54.173,0,30.292,132.54,122.04,1.5042,127.59,0,0,0,86.186,41.502,0,0,0,0,117.41,0,0,0,0,0,5.2284,40.794,0,0,22.033,23.211,0,0,0,0,62.073,0,0,25.292,0,0,0,0,0,184.08,0,0,0,0,0,0,0,0,0,0,0,0,0,0,0,0,0,0,9.4279,…
9.1737,0,10.915,0,0,126.62,12.891,0,0,0,0,0,0,28.692,21.319,0,0,53.763,0,0,0,0,0,0,0,0,0,23.807,0,0,53.89,94.43,0,0,0,87.084,0,0,0,0,0,8.5577,0,76.445,0,0,54.497,76.356,88.388,9.3331,0,36.085,19.951,0,0,0,0,0,0,0,0,12.693,0,18.406,0,0,0,0,0,30.32,0,0,0,0,0,0,0,0,55.258,0,0,0,0,0,48.091,0,0,0,51.991,0,0,53.013,57.705,0,0,0,0,0,0,0,0,0,42.47,0,0,0,0,0,0,0,0,0,0,0,0,141.75,0,90.14,0,0,0,0,9.7842,0,0…
0,0,0,0,0,11.421,0,134.86,0,50.057,0,32.002,0,0,117.98,0,0,0,40.468,0,49.724,0,0,0,38.994,0,0,3.4559,0,0,0,0,0,0,0,0,0,0,0,0,0,54.495,0,0,0,0,0,14.316,0,147.57,0,0,7.657,0,25.021,0,0,8.9016,0,0.39593,0,0,0,0,0,0,0,0,0,0,24.892,40.435,0,0,0,0,0,0,0,0,0,0,0,0,0,0,63.358,0,0,0,0,0,0,0,0,0,0,0,96.913,0,0,0,0,0,0,0,0,0,51.542,0,0,0,45.478,0,0,0,0,88.95,0,0,0,23.654,7.8048,0,0,2.7774,0,0,63.398,0,0,0,0…
15.626,0,0,0,0,0,0,73.479,0,0,0,113.42,0,12.453,0,0,9.2123,0,0,0,0,45.178,0,25.046,0,0,0,0,145.24,0,0,0,0,0,0,0,81.779,0,51.21,0,78.63,0,0,0,0,0,0,20.46,0,0,0,0,0.50124,24.911,0,0,0,0,0,0,15.239,8.3181,1.7094,0,0,36.044,0,59.495,0,18.126,0,14.924,1.8078,0,0,44.227,0,6.1552,0,0,0,0,112.91,41.657,14.385,0,0,0,0,0,0,10.882,0,0,0,0,0,0,0,0,0,0,0,0,0,68.694,0,0,0,0,0,0,0,0,120.12,0,0,0,0,0,0,18.789,0,…
0,5.3112,0,0,0,3.4432,0,0,70,0,0,0,98.779,0,0,0.45375,13.021,0,0,18.516,0,0,24.937,0,0,44.225,0,0,0,0,0,0,0,0,5.1088,0,0,0,0,0,30.725,0,0,5.3784,11.097,0,0,0,0,0,0,25.443,0,0,0,7.1151,0,56.496,119.77,20.791,0,0,0,0,0,5.015,0,0,0,19.384,32.95,0,0,0,31.529,0,0,0,0,0,0,0,0,0,22.068,0,0,0,0,0,0,0,0,7.2586,49.834,0,0,0,0,0,0,0,0,0,0,0,239.11,0,0,0,0,0,0,146.2,0,0,0,0,104.94,0,0,2.9819,28.185,0,5.9001,…
0,0,23.736,0,0,0,0,0,0,58.251,0,0,0,0,0,96.144,0,0,0,41.415,0,13.242,71.711,0,0,0,84.547,129.49,0,0,0,0,0,0,0,30.218,0,0,110.32,0,0,0,0,0,0,0,0,0,0,20.629,75.563,53.62,0,0,0,0,0,0,0,2.6583,5.1769,6.8268,0,0,0,0,8.3241,81.615,0,0,0,0,0,0,0,0,0,0,0,0,0,16.392,52.172,183.36,0,0.078271,0,22.442,0,0,0,0,0,0,0,0,117.69,0,13.766,0,0,29.274,0,0,0,0,0,0,0,0,92.487,0,0,12.62,0,0,0,0,0.43578,0,161.41,0,0,0.…
0,0,0,0,0,68.892,0,0,15.638,83.392,0,0,0,35.304,0,0,0,0,0,0,0,153.25,0,0,0,0,0,0,0,0,0,0,0,23.461,0,0,0,73.466,0,188.57,0,0,0,6.5119,0,0,0,0,0,61.388,43.109,0,0,16.97,0,5.6583,22.545,0,0,0,0,0,0,41.482,0,36.541,23.332,0,0,0,0,0,57.998,0,0,0,0,0,43.557,0,0,0,0,0,0,0,0,0,0,0,0,0,0,0,0,0,0,0,0,0,0,0,0,125.35,0,0,232.45,0,24.734,0,0,0,0,0,0,0,0,0,0,0,0,0,0,0,0,0,0,0,0,0,0,0,0,69.809,0,0,0,0,88.175,0,…
0,0,0,0,0,52.532,0,0,0,0,0,0,11.229,0,0,0,25.996,65.645,0,0,0,0,0,0,104.08,0,0,0,0,0,0,70.086,95.825,0,0,100,2.9317,0,13.983,0,86.596,93.206,0,129.95,0,13.433,42.35,0,24.847,0,0,44.692,0,0,0,21.854,50.292,0,47.175,0,0,0,12.862,0,0,0,0,0,0,0,0,0,0,0,0,111.39,0,0,0,0,0,110.23,82.947,0,0,0,0,23.166,0,0,24.593,0,0,0,8.5385,79.851,0,0,6.0396,0,0,0,0,15.878,0,0,28.465,0,0,0,0,0,69.393,0,0,0,0,0,0,54.25…
156.7,0,61.869,0,0,0,0,0,0,0,0,0,0,0,0,0,0,0,44.133,0,59.623,0,0,0,0,0,0,0,0,0,0,0,0,0,0,0,0,0,109.12,71.552,0,0,0,0,0,19.428,129.24,0,22.533,9.6384,0,0,0,5.5028,0,18.023,2.0376,0,93.971,0,0,0,16.302,0,34.158,0,18.77,0,0,0,0,108.14,125.1,0,0,0,0,0,0,151.2,0,0,0,0,0,0,0,2.1014,0,0,51.977,0,0,77.655,0,0,0,0,0,0,0,0,0,0,0,0,0,104.01,0,0,0,17.713,56.026,0,0,0,0,0,0,0,0,0,0,0,5.4215,0,0,0,0,0,160.82,0…
0,0,0,10.287,99.282,0.74286,24.449,83.085,32.676,0,0,0,0,0.97422,0,0,79.46,0,0,0,0,0,30.414,3.4289,0,40.538,0,0,0,0,0,0,0,0,0,33.794,0,0,0,0,40.441,0,14.304,0,0,0,0,4.4076,0,0,0,0,0,16.356,13.736,2.1693,0,22.897,17.294,0,0,0,0,0,9.2815,23.701,0,0,0,0,0,7.3812,0,0,0,0,54.527,0,0,0,0,0,0,0,0,1.238,25.701,0,0,0,12.582,0,0,48.471,230.64,0,0,51.151,86.772,0,0,0,0,0,20.303,0,0,0,0,0,0,0,80.608,0,0,0,0,…
41.624,0,20.055,0,0,0,0,0,0,0,0,0,0,5.5273,49.967,68.749,0,29.519,55.304,0,36.593,0,0,0,91.087,0,0,0,128.43,0,0,0,0,0,0,0,175.37,0,22.6,0,30.998,30.248,0,0,0,0,0,0,100.58,0,0,0,0,0,0,35.261,0,9.9016,0,0,0,0,0,0,0,0,0,0,0.99121,0,23.562,67.06,0,0,0,0,0,0,0,0,0,0,118.57,0,0,0,0,0,36.848,71.936,0,0,0,40.173,0,0,0,0,0,0,0,0,0,0,0,0,0,0,0,0,0,20.674,14.963,0,0,0,122.65,0,0,0,0,0,0,0,0,133.24,0,0,0,0,0…
0,0,0,0,0,0,0,0,0,0,13.534,0,0,0,36.58,0,0,0,72.956,0,0,0,0,32.202,0,0,0,0,0,23.613,79.422,0,6.889,188.98,0,0,0,0,0,0,0,0,4.8572,0,0,0,0,0,0,0,0,0,0,0,0,0,0,0,19.239,8.698,127.95,20.879,0,0,0,0,0,0,53.975,0,25.259,21.797,0,75.746,0,0,0,0,0,0,0,53.147,0,0,0,66.991,0,59.791,0,14.508,0,0,0,0,0,107.14,0,0,0,7.1082,0,0,0,0,0,0,6.2519,0,0,0,0,0,0,41.984,0,0,0,0,0,87.823,0,0,0,25.294,0,0,0,0,0,0,0,0,0,7…
0,0,0,0,0,0,0,0,0,0,0,0,0,0,0,102.33,0,11.526,156.53,0,154.89,0,0,0,1.4919,0,0,0,0,0,14.121,15.67,0,162.59,0,0,0,0,0,0,0,48.102,0,0,0,7.9879,0,0,0,0,19.801,0,54.205,0,0,0,0,0,19.649,3.6407,0,0,46.303,0,0,0,0,0,23.385,0,0,0,0,39.231,0,0,0,0,124.87,0,0,0,76.121,0,0,0,41.316,110.13,0,13.341,6.7369,0,0,0,0,18.045,0,0,0,0,0,51.236,0,137.77,0,0,0,0,0,0,0,0,0,0,0,4.8704,0,0,13.139,0,110.56,7.3389,0,0,0,…
0,0,0,0,130.8,19.008,154.54,145.65,82.789,0,21.324,0,0,36.921,27.909,0,0,0,0,0,149.49,0,0,0,0,93.33,0,0,0,41.925,32.04,0,0,0,0,0,0,0,2.459,0,0,0,0,48.308,194.96,0,0,0,121.55,0,0,0,0,50.093,0,0,24.31,0,15.862,0,0,0,18.016,33.68,0,0,0,0,0,65.118,119.95,0,0,8.8716,0,0,0.77544,0,53.61,0,0,0,0,0,0,0,57.296,0,0,0,0,0,0,0,0,0,0,3.6289,0,0,0,0,11.217,52.214,0,0,50.264,0,0,0,0,0,0,0,0,0,0,0,0,0,0,0,30.477…
0,0,0,0,0,41.843,0,0,96.355,20.167,0,0,0,0,0,0,0,0,0,0,0,0,0,54.753,0,2.0887,75.591,0,161.96,0,0,0,0,0,0,154.34,3.8518,0,0,0,0,0,0,0,0,0,0,0,0,0,0,0,0,0,0,0,0,0,0,0,0,19.571,0,0,0,0,0,0,0,0,0,0,0,0,0,0,38.547,0,0,0,0,0,0,0,0,0,0,0,91.781,0,0,0,0,0,0,0,0,0,0,0,0,0,0,0,0,0,0,0,23.814,0,0,0,0,0,0,0,0,0,0,22.059,0,0,0,0,0,60.444,0,0,0,0,0,0,0,0,0,154.45,60.553,0,0,0,0,138.64,66.067,0,0,0,0,0,0,0,0,0,…
0,12.703,24.415,0,0,0,0,0,0,0,0,0,0,0,0,0,90.269,0,0,0,0,0,0,0,0,0,0,0,0,0,0,25.13,0,59.728,112.91,0,0,0,0,0,0.32675,0,0,0,0,0,0,0,0,27.578,0,0,0,0,0,2.817,0,0,0,10.469,0.057219,1.0351,0,40.309,0,153.8,0,0,0,0,53.354,0,0,10.092,0,0,0,0,0,0,0,0,0,0,0,0,0,0,0,0,0,0,3.7674,0,0,36.706,114.68,0,0,0,0,0,0,8.852,0,0,0,0,0,0,0,70.112,0,0,0,98.373,0,0,0,0,0,0,2.9413,0,0,0,37.987,0,0,10.957,0,6.2808,0,0,0,…
0,0,0,0,58.886,0,0,0,0,34.549,0,0,0,0,0,0,0,0,0,0,0,0,0,0,0,64.534,53.454,0,0,0,0,0,95.605,0,0,0,0,0,0,0,0,0,0,0,83.986,0,0,0,0,0,0,0,0,0,0,0,0,0,0,41.387,4.8268,0,0,0,0,0,79.8,0,0,208.78,0,0,0,0,0,4.2681,0,0,133.1,0,0,9.364,0,0,0,0,0,0,0,23.836,0,4.3198,0,13.348,0,6.8209,0,0,0,0,0,0,0,40.729,5.3912,0,0,0,0,0,0,0,96.332,0.097404,11.923,0,0,0,0,0,101.01,14.784,25.183,37.494,39.589,26.627,0,0,129.8…
80.704,0,84.699,0,192.58,0,0,0,0,0,0,0,0,0,12.397,5.9333,0,0,0,0,0,0,0,0,0,0,0,0,143.17,0,0,0,0,0,37.604,0,0,148.15,0,31.104,0,0,0,0,0,0,20.802,42.367,0,0,0,0,0,0,0,0,0,36.061,0,0,0,0,25.266,35.375,0,39.69,16.38,0,0,0,0,0,0,0,48.71,76.088,4.6485,0,0,0,21.307,0,0,0,0,0,0,0,0,0,0,0,0,0,15.142,31.698,0,210.99,0,0,0,0,0,0,35.859,13.487,0,0,190.59,0,177.9,0,0,0,0,0,0,0,0,15.042,0,0,0,0.95731,0,0,0,176…
0,0,0,0,9.6702,0,0,44.574,0,0,0,0,0,0,0,77.97,0,0,0,0,0,0,0,0,0,0,74.233,0,0,0,0,0,0,0,0,43.059,37.767,0,125.91,0,10.755,0,0,0,0,0,0,0,0,68.662,0,160.37,0,41.854,0,0,0,0,0,0,0,65.647,0,0,0,0,0,73.179,0,0,0,45.79,0,0,0,0,0,18.887,0,0,0,0,20.34,0,0,0,0,49.454,0.29059,0,0,0,0,0,0,49.347,0,40.46,0,0,0,0,0,0,0,0,0,0,0,0,20.649,80.371,0,0,0,32.932,0,0,0,4.3483,0,0,0,0,19.142,0,0,66.253,0,0,51.633,22.05…
24.611,0,0,0,0,0,0,0,3.4574,0,0,0,0,0,0,0,0,0,0,0,0,0,219.99,0,4.8616,71.312,0,0,0,0,9.3612,0,0,0,0,0,0,0,27.189,0,29.632,0,0,36.849,0,26.281,0,0,0,29.538,0,0,0,0,68.381,0,68.841,0,0,0,0,44.402,0,0,0,0,9.6254,0,0,0,0,0,0,31.057,0,44.383,0,0,0,37.343,0,0,71.698,10.465,0,0,87.758,0,0,0,0,0,0,0,0,0,0,23.129,0,0,0,59.167,0,0,0,0,0,0,21.775,23.168,0,0,0,0,0,0,0,0,0,0,0,25.352,0,13.226,0,0,0,0,0,0,114.…
0,109.61,16.045,0,0,0,0,0,65.986,0,0,145.28,0,0,0,0,8.9151,0,29.042,0,0,0,9.5697,20.737,0,0,0,0,140.16,0,0,0,0,0,68.422,0,0,0,0,0,0,23.961,0,0,0,0,108.37,0,0,0,0,64.304,0,0,44.159,0,0,0,0,0,0,0,0,0,0,0,0,0,0,0,0,0,35.443,0,19.661,0,162.07,0,0,50.477,69.548,0,0,0,0,0,119.79,0,28.885,0,0,0,0,27.985,0,0,0,0,0,0,40.549,30.207,0,0,0,0,0,190.25,0,0,0,0,0,0,0,0,0,9.0122,0,15.262,0,0,0,0,32.035,0,0,114.1…
48.516,0,0,0,15.75,191.15,0,0,3.6589,0,0,0,0,0,0,0,55.126,0,0,0,4.4067,0,0,0,0,0,19.749,0,0,0,0,0,0,5.7651,0,19.601,0,0,0,0,33.241,8.1398,0,0,0,0,0,0,0,0,54.566,0,0,0,0,0,0,0,56.021,0,0,6.684,18.801,0,0,0,0,0,0,56.697,0,0,0,0,0,0,0,0,0,0,0,0,0,90.607,0,0,0,0,4.5308,0,0,0,0,0,0,0,0,0,0,0,0,0,0,0,0,0,0,3.0482,0,0,0,0,0,0,5.3835,0,0,0,0,0,49.636,83.427,0,0,0,0,0,114.27,0,0,0,0,0,0,0,0,41.417,0,13.70…
0,0,0,0,17.558,26.429,0,0,0,0,71.845,1.4682,0,16.548,0,0,0,0,0,0,0,0,0,0,40.899,33.631,0,0,0,0,0,0,194.31,0,0,0,0,0,0,0,0,0,0,0,0,29.418,0,57.348,0,0,0,0,0,27.632,5.1624,0,63.699,35.469,0,0,0,0,0,0,0,0,128.15,0,0,0,0,0,0,0,0,0,0,0,52.872,0,0,0,147.35,0,0,0,0,0,88.674,41.978,0,0,0,0,0,0,0,0,0,0,0,0,0,0,0,0,0,0,0,0,0,0,0,0,0,0,67.576,0,0,0,0,0,0,83.02,0,0,0,0,0,0,0,0,0,0,15.843,0,0,0,0,0,0,0,29.461…
0,0,0,0,74.528,0,0,0,0,86.469,0,0,8.9486,0,0,0,10.557,0,0,0,0,94.988,7.7687,0,16.685,0,0,0,0,2.3708,0,0,0,0,0,0,157.81,0,0,66.298,0,0,0,66.321,0,0,0,0,30.142,0,1.9395,0,0,0,0,0,0,100.25,0,0,0,0,2.3556,0,63.625,22.141,0,0,0,0,0,0,0,0,0,0,125.53,137.1,0,0,0,0,0,0,0,0,0,107.7,58.361,0,376.29,0,1.9123,0,0,0,0,0,0,0,0,0,99.616,16.108,70.343,94.217,0,0,0,0,0,0,0,0,0,0,0,0,0,0.58219,0,17.086,0,0,189.23,…
0,16.216,0,0,0,0,0,56.707,48.943,0,116.22,0,0,0,114.19,0,0,0,0,0,0,78.081,10.755,3.8238,0,0,0,0,0,0,0,0,30.996,33.519,0,0,0,143.46,0,45.64,0,0,15.179,0,0,0,76.096,0,0,52.964,0,0,0,0,0,0,0,62.86,66.935,42.698,80.341,0,16.994,0,0,0,12.425,0,0,0,0,0,0,0,0,0,42.152,0,0,0,64.38,0,0,0,0,0,0,110.15,0,0,0,0,207.17,3.5803,0,0,0,0,0,61.295,0,0,0,0,100.91,0,0,11.41,0,0,108.28,0,0,0,0,0,0,0,0,0,52.346,0,0,0,…
140.11,0,0,0,25.272,166.3,0,0,0,0,0,0,0,9.9597,0,0,0,0,0,0,50.232,0,0,0,0,0,0,0,0,0,0,0,0,0,0,96.388,0,57.484,35.006,9.3526,0,0,43.944,0,0,30.987,0,0,65.596,0,0,0,152.98,0,0,0,0,0,187,0,0,0,0,0,0,0,0,0,0,0,0,0,0,0,0,0,0,0,51.149,0,0,0,0,16.81,65.521,0,0,0,0,0,189.85,137.81,0,0,146.48,0,108.68,0,0,0,0,33.044,0,104.14,0,0,0,30.869,0,0,0,0,0,0,0,0,0,0,0,0,9.2813,0,0,0,0,0,0,0,0,0,12.785,0,0,61.323,2…
0,0,27.128,0,0,0,0,81.75,0,0,5.9348,0,0,30.103,33.595,0,0,73.832,0,30.831,0,0,18.08,0,0,14.705,98.509,168.86,0,0,0,0,0,0,0,0,0,0,0,0,0,0,0,0,17.624,0,0,0,0,0,0,0,0,95.798,0,0,0,1.045,0,0,0,0,0,0,0,46.118,0,0,243.11,0,0,0,0,0,0,0,0,0,0,0,0,0,0,0,0,0,0,0,0,0,0,0,65.512,0,0,0,0,0,32.657,0,0,0,0,0,109.44,44.03,0,0,0,0,86.797,0,0,0,0,0,0,0,0,0,0,0,0,0,0,0,142.49,0,0,0,8.8519,0,0,5.6832,0,34.523,0,0,15…
0,0,62,0,0,44.914,0,0,0,0,0,0,49.981,0,88.135,0,75.235,0,0,0,0,0,0,25.451,0,0,0,15.204,0,0,0,20.136,0,0,0,0,0,0,10.674,0,0,0,0,0,0,0,46.32,0,0,86.972,0,76.978,0,0,0,0,0,0,0,0,0,0,35.788,4.6467,135.88,0,0,0,0,0,0,0,0,0,0,0,0,0,0,0,0,0,63.562,0,27.878,0,0,0,0,0,18.568,0,0,0,0,0,0,0,0,0,0,0,0,14.371,0,0,0,0,0,0,0,0,0,31.206,0,0,0,0,0,0,0,0,0,55.962,0,0,0,44.579,0,0,9.3293,11.05,0,0,0,0,0,0.72319,0,0…
0,0,132.1,0,0,15.95,0,0,7.5583,0,0,0,0,55.018,0,1.8966,0,0,0,0,0,11.557,166.08,0,0,0,0,0,0,0,0,0,0,0,0,0,0,0,0,0,0,49.147,0,0,0,0,0,0,0,0,67.539,18.54,0,0,0,0,0,0,24.269,0,0,6.1049,10.28,0,3.9764,0,0,0,0,0,0,0,0,52.272,0,0,0,0,0,0,0,0,44.054,0,0,0,0,0,0,134.8,0,0,0,0,0,0,0,0,108.43,0,0,0,0,0,117.95,0,0,0,0,0,0,0,0,0,0,0,0,0,0,0,0,0,0,0,122.37,0,0,3.0574,0,0,17.35,0,0,27.804,0,0,0,33.34,0,39.672,0…
0,0,42.766,143.87,0,0,0,0,0,0,0,0,0,0,0,0,0,37.045,0,119.12,0,0,0,0,0,0,18.058,0,0,139.88,0,0,0,38.685,0,0,0,0,0,0,0,0,0,202.18,0,0,0,0,0,0,12.398,0,0,0,0,136.61,0,0,0,1.1776,9.977,136.35,0,0,0,0,0,0,18.739,5.4166,0,0,0,0,0,120.97,0,28.654,0,0,0,0,0,0,0,24.342,69.707,47.258,57.084,0,0,67.173,0,0,0,0,118.09,0,0,0,0,66.18,0,0,0,0,0,69.425,0,0,0,0,19.848,0,0,0,0,0,0,0,0,0,0,0,0,0,0,0,0,0,0,0,0,0,0,0…
0,0,0,0,3.4779,23.046,0,0,0,0,57.516,0,0,44.169,0,38.837,0,0,0,0,0,0,125.23,0,0,0,0,158.57,0,0,47.623,4.1711,0,0,0,0,0,0,0,17.269,0,0,0,0,0,0,0,0,0,0,0,87.39,0,0,0,0,0,0,0,95.879,0,0,112.24,0,0,0,0,0,0,0,0,0,0,0,45.162,0,0,0,0,0,0,0,0,0,0,0,0,0,0,129.16,0,0,0,6.4053,0,0,0,0,0,0,0,0,0,0,0,0,0,3.7379,0,0,0,0,141.56,0,4.9894,0,0,0,0,0,0,0,0,0,0,0,0,12.548,0,0,0,0,0,0,0,0,0,0,0,9.2599,0,38.863,0,0,0,…
0,0,0,0,0,0,109.31,0,45.112,0,76.482,56.415,148.34,0,0,124.03,0,0,0,107.27,0,0,0,0,13.031,0,46.32,0,0,10.527,0,0,148.42,163.33,0,0,0,0,0,0,0,32.758,0,0,20.005,0,128.68,0,0,63.167,0,0,0,0,0,105.52,0,0,158.76,0,0,0,62.844,0,0,0,0,0,126.18,0,40.057,0,0,0,115.05,0,0,0,0,40.981,0,0,0,0,0,37.003,0,0,0,0,0,0,94.257,80.554,0,0,104.51,0,0,0,0,0,0,0,0,0,0,0,0,0,0,28.631,0,0,20.116,0,0,0,0,0,0,0,25.358,0,44…
0,0,0,0,14.232,34.91,0,0,0,0,0,0,0,104.68,0,81.313,0,2.5244,0,0,6.6884,0,0,0,0,34.959,0,0,65.277,31.76,0,0,0,0,14.118,0,0,0,0,14.34,0,0,0,0,0,0,0,0,0,0,0,0,0,0,0,0,0,0,0,0,0,0,21.952,0,178.63,0,0,0,0,0,0,0,0,0,0,0,0,0,0,0,0,0,0,0,52.272,0,0,0,166.72,0,0,0,0,0,0,0,0,0,98.647,0,0,0,11.315,0,0,0,0,0,8.3561,0,0,0,0,0,39.865,0,0,104.26,0,0,12.901,10.133,0,0,0,0,0,0.51176,0,0,0,0,0,0,0,0,0,48.875,68.49…
0,0,33.4,0,0,0,0,0,0,0,0,0,0,0,0,17.033,0,0,0,0,0,0,20.365,0,0,0,0,0,0,113.42,0,0,0,0,0,0,0,0,0,0,0,0,0,0,0,0,0,27.828,0,0,0,0,0,0,0,0,67.624,0,0,84.2,0,46.654,0,0,51.154,0,0,58.323,0,0,0,0,28.827,0,0,0,0,0,301.27,0,0,0,0,0,0,0,0,0,0,103.68,0,0,124.47,0,0,0,63.261,0,24.136,0,0,0,0,0,0,0,0,0,0,0,0,0,0,11.189,0,0,0,0,0,0,0,0,0,26.266,0,0,0,42.808,0,13.37,0,0,0,0,0,0,0,0,0,0,0,0,0,0,0,0,0,0,0,0,9.40…
38.809,132.15,0,0,23.664,0,0,0,17.65,0,0,0,0,0,0,28.608,0,0,0,0,34.422,0,0,105.46,0,0,0,0,0,0,0,0,0,0,0,0,34.457,0,0,0,0,0,0,0,0,0,0,0,0,0,0,0,0,0,42.918,0,0,0,0,102.64,38.421,0,80.323,19.617,21.28,49.43,0,0,12.081,114.02,0,0,0,0,0,0,0,0,0,0,0,0,12.768,0,0,0,0,0,0,0,0,0,0,0,18.174,0,0,0,0,0,0,0,67.435,0,0,15.871,0,0,30.216,0,0,26.555,0,55.39,0,0,60.582,0,0,0,0,0,0,0,0,0,0,7.469,0,0,0,0,0,44.086,0…
42.34,0,0,0,0,1.7686,0,11.154,63.176,0,0,0,0,0,0,20.913,0,68.598,0,0,0,0,0,1.8984,0,6.8043,0,0,0,3.8053,0,14.51,0,0,20.381,70.616,63.354,0,0,0,0,0,0,0,0,0,0,0,57.285,0,0,120.3,0,0,0,75.235,94.075,17.998,0,0,0,0,0,0,183.19,70.83,0,0,0,0,0,0,0,84.166,2.995,0,0,0,0,0,21.073,0,0,44.564,0,0,0,0,12.722,4.9064,0,0,0,0,15.111,150.44,0,0,10.216,0,0,0,0,0,0,0,0,0,0,0,2.5493,0,0,27.773,0,0,0,66.57,0,0,0,0,0…
0,0,0,0,0,0,0,0,0,0,0,0,0,0,82.784,0,0,0,0,0,0,0,0,0,0,0,0,0,0,31.132,0,16.252,0,21.98,0,0,0,0,0,0,0,0,0,0,0,0,0,118.84,0,0,0,0,0,0,0,0,0,65.294,63.149,0,0,14.508,0,0,0,22.245,0,0,27.492,0,0,0,0,0,0,0,0,49.948,0,0,0,0,0,0,0,0,0,0,0,0,0,0,0,0,0,0,0,12.237,65.223,0,0,0,0,0,0,0,0,0,0,0,0,144.53,0,26.211,0,0,68.56,0,126.85,84.615,0,0,0,0,0,0,0,0,3.0432,0,0,34.343,0,0,0,0,0,0,0,0,11.159,36.338,0,0,0,0…
0,0,0,0,0,32.501,0,0,0,0,0,0,0,0,0,146.2,43.85,0,0,0,31.753,0,0,0,0,20.7,0,0,0,2.3475,23.419,20.425,0,0,0,0,0,0,0,0,0,0,0,0,0,21.345,0,0,0,0,0,1.5909,0,0,0,0,0,0,0,0,0,0,3.4151,0,23.034,0,0,84.749,0,0,0,0,9.1911,0,43.621,161.64,0,0,0,0,0,0,0,0,0,0,0,0,0,0,199.63,1.1866,18.769,0,0,0,0,0,76.187,0,0,0,0,0,0,0,0,0,0,0,0,0,0,0,0,0,19.359,99.45,0,0,0,0,0,0,0,0,0,0,0,0,0,0,0,0,0,0,0,0,0,0,0,0,16.171,0,0…
0,0,42.799,27.076,0,0,0,0,0,0,0,109.1,0,0,60.946,0,0,8.8815,0,0,40.978,0,0,0,0,39.481,0,0,0,0,0,0,2.9764,0,0,0,0,41.12,30.257,34.195,2.5221,0,0,227.33,0,3.3888,0,0,0,0,0,0,0,0,0,0,0,0,1.2843,0,0,0,51.808,0,0,3.1874,0,0,0,0,0,0,0,0,0,0,0,0,0,52.35,0,0,0,0,0,0,0,33.607,0,0,0,0,0,41.621,0,0,0,0,0,60.69,0,0,0,0,18.162,0,0,0,0,0,63.498,16.218,0,40.095,0,0,0,0,0.92428,0,53.703,0,0,112.35,11.919,0,0,93.…
2.4329,9.015,75.148,9.8572,0,0,115.19,15.419,0,183.49,0,0,0,26.259,0,0,0,0,0,0,131.12,0,0,0,0,0,0,0,10.361,0,0,0,0,0,0,0,8.916,0,0,0,69.015,0,0,0,0,0,0,0,0,0,1.7869,0,0,0,79.425,0,0,0,0,0,0,0,0,0,0,0,0,0,0,0,83.779,28.276,0,31.731,0,0,0,0,0,0,0,0,0,0,0,25.965,0,0,0,0,0,0,0,0,0,0,42.207,0,0,10.872,17.615,106.97,0,99.312,8.3807,8.9796,0,0,0,87.862,0,0,0,0,104.17,0,63.545,0,0,0,0,0,0,0,85.123,0,0,0,…
0,0,82.151,0,63.435,0,30.002,110.22,0,0,0,77.565,0,0,50.135,0,0,0,0,87.582,13.694,0,23.718,0,0,30.159,0,0,0,42.636,0,0,0,0,0,16.938,31.02,103.68,0,0,0,0,0,0,7.6386,0,0,75.695,0,0,0,0,0,0,29.538,0,54.627,22.665,0,0,0,0,0,0,0,0,15.93,0,0,0,0,0,0,107.3,0,0,0,0,10.783,96.888,0,0,0,0,0,58.148,2.8697,0,0,23.57,20.349,0,0,0,0,0,0,0,0,0,0,0,0,106.23,0,0,0,0,0,0,0,0,0,0,0,0,0,0,0,0,0,0,0,0,114.51,0,0,0,49…
47.791,0,0,0,0,0,0,1.553,0,0,0,4.0174,0,43.806,0,0,0,0,0,0,0,88.522,0,0,15.976,21.854,2.1786,0,0,0,0,0,0,0,0,50.518,0,0,0,0,0,0,0,0,0,135.43,0,0,0,0,0,238.15,0,43.839,109.25,2.2701,0,0,0,0,0,0,0,0,0,0,0,0,0,0,0,0,5.9099,0,0,32.617,0,0,0,0,0,0,66.019,0,0,0,0,0,0,0,0,0,0,0,0,0,0,6.0776,0,35.832,0,0,0,0,0,0,0,0,0,0.052937,44.15,70.376,0,65.77,0,0,0,0,0,0,0,0,7.2755,15.864,0,0,47.281,0,0,0,56.184,0,0…

## Sheet: Control_C
45.405,456.74,278.43,136.94,173.42,111.42,529.82,362.49,263.89,321.59,147.64,205.87,225.35,241.33,128.35,169.7,131.95,90.163,295.81,223.38,74.17,88.908,266.42,54.778,329.33,207.85,114.65,303.29,0,39.191,91.192,0,11.531,0,267.91,292.09,0,0,99.608,153.83,248.3,517.66,259.87,0,0,134.24,196.5,295.41,75.05,132.73,476.49,119.73,0,23.154,302.69,218.42,147.61,42.273,0,120.57,318.81,122.6,507.18,0,40.041,…
58.977,489.12,97.389,290.98,386.7,399.45,305.31,378.34,260.76,329.51,387.52,219.29,83.491,512.53,220.68,381.83,314.41,529.03,139.04,502.77,171.4,179.06,335,435.6,0,329.48,199.56,348.05,173.17,394.94,175.28,270.94,311.33,52.042,215.4,427.37,123.65,205.92,249.54,164.54,116.61,118.56,120.09,265.73,148.03,293.95,0,63.516,299.06,115.69,338.26,141.44,1.8307,248.92,386.53,0,357.41,290.82,0,329.85,275.66…
648.08,159.27,620.29,422.39,438.25,362.09,450.38,406.15,794.18,471.06,355.02,172.61,693.87,372.44,455.01,16.933,299.26,25.014,533.65,440.81,291.61,319.09,226.31,435.77,525.93,413.88,503.7,255.9,13.43,112.83,295.23,437.49,149.25,372.72,314.19,440.51,242.22,81.956,407.27,0,182.73,632.12,256.28,553.85,434.71,0,407.51,72.317,172.5,213.09,337.54,147.4,2.5504,87.977,160.57,217.67,365.57,290.59,246.11,5…
522,233.84,447,331.78,183.84,136.34,328.54,384.66,0,455.13,470.78,146.94,0,342.73,190.13,422.31,378.48,366.9,452.06,400.84,339.21,106.12,428.62,436.64,248.18,438.94,40.763,528.31,259.07,278.13,484.23,57.265,346.37,294.64,98.734,260.22,186.9,271.16,134.86,0,308.58,250.71,263.98,169.51,545.52,457.59,0,352.48,333.69,351.31,294.28,150.75,611.72,0,92.349,239.5,40.313,0,443.2,168.14,80.895,389.03,328.2…
84.176,278.86,390.73,145.78,277.27,365.94,155.68,207.18,464.09,241.74,393.32,186.31,61.435,61.434,272.53,601.1,426.86,65.796,272.32,237.76,627.41,738.71,752.63,481.4,47.531,84.66,225.31,203.93,358.93,367.95,459.78,287.45,110.82,0,396.62,217.11,182.19,480.45,297.12,142.55,228.46,74.419,0,162.36,456.75,283.28,0,477.9,311.48,0,233.36,170.06,202.78,124.85,291.06,0,258,245.21,396.37,284.44,390.45,291.…
415.84,312.3,444.69,481.23,839.38,81.359,315.54,362.2,27.416,636.03,573.97,326.98,180.5,12.882,76.421,637.48,237.73,265.99,409.37,329.72,128.36,265.56,454.5,673.3,434.61,388.98,364.89,34.153,587.38,554.32,268.26,487.03,413.66,142.18,327.34,362.68,369.37,467.7,356.7,245.55,267.88,198.17,170.23,117.23,27.221,348.28,250.69,121.2,170.25,241.92,194.32,0,354.33,389.49,190.02,90.362,107.47,0,108.35,125.…
178.14,627.84,588.37,281.24,324.78,400.9,604.33,472.71,302.9,334.38,669.49,450.03,494.45,343.11,399.66,0,608.17,635.51,661.64,475.75,360.95,353.39,508.55,145.32,201.91,420.36,360.73,214.09,264.3,359.58,250.23,242.32,279.63,336.27,194.27,0,231.42,132.4,229.43,416.81,253.31,323.32,273.84,0,0,104.94,0,183.22,378.23,0,578.9,41.892,205.22,10.796,110.67,635.52,0,462.39,332.13,201.22,344.8,461.38,377.09…
364.88,81.722,484.76,484.99,497.81,385.5,304.98,528.62,499.21,380.13,156.26,441.04,531.98,179.19,563.67,446.23,376.21,586.15,412.78,84.036,454.68,0,84.16,432.45,440.32,364.11,407.95,456.26,330.62,158.24,481.45,636.53,373.07,544.37,319.19,245.14,1563.3,6631.5,3145.5,0,176.96,198.65,264.59,164.72,263.29,767.83,115.12,0,351.3,182.84,63.115,0,0,328.62,180.09,191.72,447.45,0,358.65,0,197.06,217.6,238.…
616.42,147.49,605.41,404.63,350.6,201.04,177.64,267.31,367.68,404.21,374.14,402.92,248.32,304.19,367.6,507.05,639.98,503.28,383.79,557.44,239.08,21.81,172.61,260.93,242.75,310.35,70.22,409.13,440.73,741.74,470.03,75.961,167.56,162.9,264.01,493.06,524.4,4066.9,0,51.591,210.24,100.89,111.58,354.09,646.39,0,0,19.247,0,309.19,160.6,300.24,0,296.81,269.2,109.08,160.91,275,384.48,104.84,540.94,699.53,0…
336.22,342.76,431.49,16.283,67.384,248.33,400.35,497.33,206.57,580.93,422.5,349.58,498.41,495.32,434,549.72,103.3,521.6,319.62,368.84,502.78,487.49,251.32,403.82,462.7,368.49,337.51,477.29,650.66,167.45,285.94,213.04,345.55,376.81,240.21,171.4,592.6,0,0,770.63,689.19,326.3,468.71,304.56,573.91,4451.7,0,942.68,4059.2,344.46,390.54,15.585,236.92,379.73,313.9,220.84,129.03,222.06,67.48,196.46,192.07…
109.05,338.14,261.84,605,455.61,0,600.93,568.88,639.91,209.35,383.71,282.37,259.82,78.018,347.08,352.74,476.33,128.34,561.42,299.81,56.216,480.55,280.22,438.22,203.56,599.53,284.1,124.89,373.19,112.14,91.996,210.84,111.27,240.02,365.97,207.1,581.85,1590.8,0,1241.7,303.3,60.247,387.9,103.14,826.31,0,0,4141.1,0,230.47,512.46,0,109.23,223.9,236.99,303.69,434.14,422.87,389.98,314.51,554.86,449.92,322…
460.64,510.28,177.01,327,488.86,476.19,608.18,759.79,768.91,50.233,27.648,506.33,404.74,473.22,532.8,540.01,383.27,566.03,117.64,342.51,369.2,958.03,943.29,452.17,407.88,391.75,128.77,382.58,329.38,497.48,196.94,501.49,103.66,421.37,584.13,472.52,645.82,1111.5,503.37,655.79,5063.2,7371.9,6099.9,28.72,67.875,3735.6,0,0,5754,0,73.345,133.03,0.7265,193.33,664.63,225.23,84.661,118.09,280.68,0,334.66,…
846.92,546.03,351.51,526.67,291.72,795.62,594.62,589.31,566.98,550.1,476.4,420.68,343.7,191.13,335.81,271.87,87.479,560.04,219.63,201.7,528.12,314.63,530.58,420.32,336.5,503.03,638.75,384.77,269.19,638.12,226.75,276.94,134.37,289.47,249.56,637.21,118,302.46,981.15,296.91,196.41,15402,17076,728.98,609.99,0,0,0,1057.8,49.669,471.5,0,296.5,75.7,540.65,270.31,0,390.83,9.1882,80.209,139.13,156.33,277.…
184.65,584.66,557.08,322.33,601.15,814.11,331.9,494.76,389.05,466.82,244.77,192.17,96.451,582.43,506.37,270.59,57.67,267.05,28.302,548.03,393.69,218.33,297.42,321.54,399.21,518.99,375.18,293.74,401.33,382.89,462.96,131.52,71.141,227.47,135.72,154.28,178.57,830.18,497.97,500.23,724.78,0,0,316.1,84.839,0,189.44,0,624.75,0,322.43,10.007,458.46,380.82,356.97,403.07,49.064,0,589.27,0,390.52,604.25,128…
638.07,329.66,824.68,194.95,237.31,508.94,707.22,148.13,268.98,313.99,246.46,415.02,624.21,507.38,671.59,331.55,583.57,0,143.67,407.48,443.48,160,792.98,265.98,598.2,385.18,521.85,173.58,274.57,459.31,204.78,441.36,168.53,303.7,630.82,0,0,449.62,1638.8,508.52,940.57,1514.7,0,671.24,481.3,301.46,299.5,414.09,0,511.87,132.89,356.58,107.91,32.993,483.79,215.03,322.4,555.67,292.82,119.65,223.39,105.5…
436.59,320.67,708.66,553.72,610.39,513.51,269.61,611.69,963.13,331.81,790.63,689.5,598.28,502.18,411.56,62.884,40.997,812.96,74.019,595.36,455.17,427.44,617.47,336.34,310.94,355.49,140.09,447.82,120.04,253.72,616.66,355.52,225.11,469.79,0,1284.9,759.06,413.05,36.755,0,570.52,684.2,134.25,536.03,244.86,110.85,335.16,530.89,422.92,672.91,266.33,154.45,609.3,310.39,323.96,439.91,0,231.33,503.33,488.…
484.89,558.76,640.84,196.54,525.67,425.41,655.43,187.21,761.14,341.51,635.73,544.21,523.48,548.2,372.9,301,230.71,525.88,206.48,624.96,913.48,331.05,327.99,773.23,607.97,480.2,533.79,418.73,518.42,282.48,331.21,534.64,206.62,425.59,1968.5,807.35,1273.4,233.66,488.11,966.49,846.56,439.47,603.23,66.546,231.33,392.58,479.76,0,253.35,538.33,250.33,429.07,573.2,166.15,521.59,343.34,519.57,648.21,172.4…
310.19,728.08,570.34,0,359.42,498.74,356.56,242.54,609.12,300.2,694.1,419.47,516.66,462.2,348,526.25,716.15,310.37,469.65,371.71,372.48,364.63,631.91,802.25,483.34,373.99,315.11,488.94,576.48,421.92,468.57,396.33,480.05,399.88,117.9,361.32,536.01,1630.2,739.62,875.83,0,1515.3,2917.8,371.59,279.93,212.63,358.56,491.79,456.63,11.05,779.75,233.3,243.74,368.77,367.44,151.47,214.22,277.89,305.36,447.4…
523.65,209.95,453.8,142.36,581.57,282.36,461.7,384.41,605.64,619.01,317.81,257.5,671.23,874.3,529.88,519.83,925.47,470.17,676.45,463.74,218.41,488.26,647.25,589.36,603.24,201.37,201.91,510.58,387.39,437.29,574.88,191.83,801.75,670.44,325.56,533.96,442.98,458.38,734.11,122.03,1483.6,3518.6,1173.1,828.01,539.7,410.3,454.76,179.31,362.22,390.31,121.66,271.5,653.44,105.03,102.15,444.98,464.71,44.276,…
434.09,861.15,839.85,1075.5,545.32,590.49,668.93,604.66,479.42,290.37,622.33,311.56,408.6,327.26,418.56,290.35,556.97,713.68,639.3,493.62,482.61,302.9,827.96,196.9,433.46,483.01,789.13,447.56,469.98,235.78,399.31,446.95,445.59,633.21,601.04,234.35,538.94,159.6,790.93,533.32,948.16,2983.6,0,848.16,314.96,396.64,556.89,411.01,406.42,237.47,407.23,473.15,534.38,537.44,373.15,589.41,744.69,124.12,616…
469.35,622.65,366.98,372.99,625.16,131.57,522.62,476.6,609.53,508.33,546.79,369.54,636.58,277.58,594.48,459.89,828.13,395.79,611.39,221.25,617.08,574.95,503.89,620.76,291.33,423.43,678.02,546.29,493.9,557.62,709.68,855.76,544.32,485.01,187.12,365.9,441.33,396.8,392.32,1344,753.86,838.59,1236.6,433.92,342.89,632.77,238.82,362.53,264.47,664.43,299.05,684.5,269.77,443.8,727.82,214.99,516.22,205.38,7…
463.19,617.95,721.02,429.21,540.29,707.38,753.27,855.11,1067.5,694.6,715.81,529.96,498.64,495.17,1001.3,599.59,694.88,841.9,767.8,539.05,478.92,492.17,380.61,722.01,897.02,655.43,747.63,378.8,526.36,728.16,379.35,611.53,467.04,534.79,650.45,754.81,594.81,541.69,485.95,740.27,879.67,1092.5,548.05,380.45,389.09,276.64,458.93,855.17,41.297,418.9,741.02,642.88,544.57,342.38,490.41,332.38,267.16,221.5…
408.03,450.41,360.95,606.4,496.52,545.67,291.87,264.1,715.09,790.19,681.93,720.27,599.05,393.64,581.83,633.79,591.16,825.25,606.78,607.08,541.49,606.47,451.13,387.47,322.53,561.96,568.47,111.23,403.12,189.52,527.71,691.9,538.46,737.21,1040.6,648.83,588.52,855.72,530.43,879.5,370.82,891.78,207.95,914.6,659.57,322.85,548.77,353.42,350.09,638.96,323.71,525.89,511.79,447.41,711.58,673.18,400.07,546.3…
728.94,363.46,594.06,497.49,897.67,641.34,852.85,862.66,692.27,546.23,428.2,556.56,619.89,691.2,572.67,606.26,365.08,633.85,568.36,789.35,445.7,661.95,505.98,713.88,807.5,298.19,497.65,85.929,493.34,399.02,486.91,371.26,620.01,473.85,452.19,427.15,637.69,581.45,624.72,293.38,276.26,0,170.29,638.83,474.39,412.42,268.77,752.03,312.69,992.12,581.71,651.62,616.98,302.87,393.26,285.46,1040.6,451.14,87…
866.21,680.62,458.01,343.95,870.33,492.07,680.31,602.37,616.82,426.65,851.93,790.31,535.01,683.69,544.98,487.56,743.46,467.15,705.12,730.19,488.84,721.27,405.9,570.55,793.3,646.42,696.72,355.28,688.66,416.69,895.16,272.77,570.64,273.62,561.41,640.2,435,191.48,617.92,586.01,151.75,267.17,586.86,687.2,494.15,432.03,424.44,386.93,441.11,677.51,576.4,500.82,759.26,567.23,423.06,384.26,554.9,518.15,67…
626,736.88,500.18,410.11,361.79,539.23,469.09,908.86,561.21,747.48,427.08,589.67,986.74,857.19,520.22,599.82,560.27,500.31,556.42,405.93,516.53,440.65,339.76,602.16,339.66,639.68,585.26,638.5,749.84,620.29,496.02,568.21,627.41,336.27,425.28,567.33,236.41,570.15,637.28,716.49,606.1,422.02,705.56,1029,236.5,782.9,445.86,583.92,225.88,467.71,533.66,219.63,679.09,683.39,420.54,778.74,723.7,386.13,613…
1013.6,418.44,715.32,559.56,560.3,324.8,509.93,607.09,597.84,810.6,564.12,778.42,756.17,582.24,465.64,684.56,605.3,863.18,623.51,659.95,807.5,464.23,641.86,779.87,685.15,881.54,359.86,689.67,441.14,820.19,671.96,415.03,584.64,562.73,619.1,824.53,415.29,291.4,588.65,787.23,385.92,304.23,300.84,505.69,579.93,694.8,371.38,382,409.21,621.74,414.94,393.78,613.49,513.15,561.5,735.88,676.28,851.51,260.4…
915.52,514.88,467.91,712.13,659.35,316.66,881.09,484.39,571.65,493.04,373.03,588.09,820.33,628.21,192.9,650.3,449.92,536.7,563.82,718.99,688.27,496.97,587.74,653.1,594.23,859.77,828.98,705.95,715.4,601.77,706.08,577.27,287.05,610.73,649.51,961.76,692.15,544.95,557.28,653.49,517.29,322.65,739.8,521.18,318.73,593.42,757.14,53.52,512.41,746.24,486.12,586.05,611.91,474.23,563.88,327.87,707.29,695.3,5…
602.85,478.67,282.27,747.19,633.4,862.4,989.47,690.61,379.86,710.26,558.51,699.41,807.95,876.89,587.29,601.25,721.14,869.41,802.92,643.21,948.39,510.73,826.53,239.2,320.06,712.19,586.06,459.15,368.98,398.22,633.85,109.96,591.51,539.81,801.58,937.63,653.92,479.56,371.23,357.71,491.12,243.51,391.95,694.47,461.12,321.2,810.33,824.12,472.55,756.37,340.99,447.86,889.52,619.1,836.51,34.045,671.27,739.0…
445.24,486.11,657.35,347.07,808.36,299.37,632.12,558.75,421.49,451.08,499.95,664.72,340.33,405.52,626.18,593.77,856.48,579.75,237.65,559.46,265.75,582.72,271.14,495.39,744.23,302.13,408.87,393.48,588.05,564.16,415.81,415.27,579.84,485.45,547.25,684.67,816.19,771,428.42,229.36,421.4,421.54,283.24,531.67,671.95,461.14,493.99,722.78,283.02,569.99,506.08,272.56,700.26,572.85,314.85,338.43,407.3,456.7…
587.51,638.27,615.89,450.76,184.13,343.41,542.25,507.15,532.18,707.76,602.16,985.71,650.24,588.04,604.4,481.06,442.58,786.83,392.18,739.95,586.17,537.65,520.69,592.15,455.53,574.48,590.28,599.57,253.82,752.19,401.87,645.01,716,858.86,648.31,183.57,423.71,281.46,707.75,655.51,432.83,721.98,354.88,688.12,345.37,607.79,1055.9,522.78,439.1,660.68,739.49,745.14,266.06,567.41,666.11,624,402.85,753.51,3…
710.01,421.43,345.94,496.33,870.75,759.22,553.57,292.19,526.31,422.87,348.71,312.74,1053.4,586.3,682.91,613.94,975.03,405.78,426.24,484.75,812.37,614.17,450.7,1032.4,499.16,668.29,543.65,606.53,327.89,669.03,562.77,611.38,95.786,664.99,708.45,230.77,370.15,412.52,345.98,774.11,574.09,441.76,345.9,480.24,772.78,370.15,459.01,402.56,542.93,512.84,305.75,599.57,576.08,876.74,500.71,657.2,465.45,613.…
793.71,1046.8,608.28,682.41,338.99,446.44,581.26,510.81,829.81,523.23,411.91,416.66,279.81,366.26,762.03,809.01,348.43,435.64,884.97,508.7,566.09,763.61,660.17,702.03,508.34,695.08,437.93,484.81,561.11,565.86,543.06,568.61,812.04,403.67,639.2,512.86,622.03,456.81,839.91,282.77,417.08,386.59,621.02,921.16,567.3,964.8,473.56,531.62,505.36,421.03,565.21,366.56,310.11,561.33,221.5,299.05,602.72,583.0…
765.86,390.82,524.88,575.78,703.27,816.53,701.28,449.72,611.19,491.44,785.22,604.3,708.44,539.68,694.14,226.34,381.01,593.18,815.73,717.32,739.01,471.9,470.72,1021.8,910.38,746.54,811.43,765.04,759.73,610.02,683.62,517.42,410.6,311.1,457.93,528.89,515.43,661.62,853.6,385.78,541.56,764.35,495.53,704.42,498.77,582.41,621.18,908.53,677.97,434.65,467.4,626.46,293.22,808.81,686.33,598.9,509.33,666.04,…
647.9,788.18,640.35,606.57,1098.5,523.43,826.37,781.01,1105.4,553.01,775.41,344.87,584.75,1068.3,916.82,1025.9,801.77,701.49,292.09,383.11,582.94,772.66,669.75,504.73,247.67,557.23,765.67,398.56,644.13,718.13,564.79,438.65,712.16,422.48,498.75,198.65,754.88,705.33,351.99,819.33,280.81,1005.8,441.06,521.27,596.64,784.72,690.58,594.44,337.87,816.26,733.64,658.49,496.82,857.31,516.09,541.54,557.56,7…
523.64,984.43,550.08,622.82,859.9,841.08,823.32,428.47,764.93,727.93,776.85,177.03,532.39,484.4,486.42,473.14,602.73,652.79,452.97,488.5,760.23,382.13,793.27,479.74,426.04,909.2,515.91,573.52,887.23,384.26,394.72,128.13,645.41,439.18,413.4,660.11,325.87,423.44,835.58,419.35,682.05,327.15,592.46,603.25,770.97,422.49,727.41,573.97,442.54,664.54,804.09,542.41,762.23,721.62,463.84,696.32,541.19,305.2…
405.63,414.38,755.8,855.85,745.95,511.94,884.01,526.66,544.38,542.37,645.97,435.52,901.46,441.78,484.94,693.23,580.88,856.97,650.45,387.87,822.89,649.52,381.92,423.05,415.64,537.15,311.33,592.54,280.63,592.32,291.08,565.77,825.96,725.16,434.1,131.08,832.64,315.08,707.99,606.15,735.41,684.76,368.02,466.78,296.64,723.57,688.69,712.67,623.5,670.81,526.29,586.91,580.58,544.35,249.76,651.15,405.43,613…
1180.3,661.24,618.75,555.21,559.09,547.06,478.18,723.53,994.15,516.7,801.16,569.07,939.85,522.45,493.69,698.28,632.21,509.85,445.48,540.25,725.88,682.38,283.32,499.32,865,943.11,681.2,523.17,417.28,605.1,524.54,1854.2,218.31,5382.7,702.5,79.394,452,281.09,295.91,482.82,719.22,572.21,916.55,355.17,511.97,623.48,671.14,334.37,582.87,702.36,222.14,149.67,455.2,310.09,689.86,412.12,311.55,462.37,66.7…
537,699.53,456.06,550.67,714.27,545.85,553.5,618.02,474.02,635.82,703.84,823.21,643.61,525.74,636.13,732.65,369.04,715.35,438.68,456.31,698.5,662.71,675.8,575.08,436.36,776.63,263.1,660.8,378.36,598.01,569.77,248.87,54.634,6436.6,1352.6,229.72,524.98,473.89,635.46,697.35,491.42,164.84,596.34,674.4,582.43,545.34,418.78,495.48,691.06,648.91,544.55,657.94,652.23,840.73,340.49,724.44,448.43,449.16,39…
784.05,666.58,577.76,852.1,477.84,255.46,692.76,565.73,985.73,644.3,499.39,729.83,655.65,1347.8,839.49,646.43,642.04,425.48,375.04,944.64,579.52,555.53,781.88,438.45,547.63,248.47,342.9,564.48,503.03,180.45,176.67,473.67,0,0,0,428.02,543.72,459.62,568.05,279.88,495.79,215.29,704.75,601.84,621.15,480.57,551.64,635,824.99,312.72,449.87,510.09,575.92,439.55,586.68,570.19,767.03,692.72,329.03,882.89,…
538.89,643.02,928.02,693.53,722.74,840.94,1073.9,591.38,951.55,494.96,866.28,671.19,532.53,811.16,578.88,711.75,851.54,1020.3,771.38,521.74,362.05,341.22,368.6,530.29,634.5,589.61,585.65,755.45,264.04,540.88,512.08,604.74,352.73,405.41,282.59,446.45,597.92,490.21,678.97,344.71,570.12,573.47,411.12,890.48,379.65,505.56,626.02,509.89,657.84,813.24,513.53,668.28,506.51,559.94,540.26,350.39,114.22,86…
920.97,885.82,569.25,703.07,618.54,1041.8,711.3,881.95,368.96,710.39,663.57,835.27,471.59,516.42,860.93,578.09,721.81,545.5,645.1,592.08,534.2,831.39,880.32,665.64,710.26,616.91,687.62,926.82,546.98,809.34,788.26,641.93,341.42,520.32,744.77,721.43,442.61,542.92,600.39,472.38,520.7,392.43,1000.9,711.14,747.89,563.69,610.28,833.9,478.33,821.47,592.35,688.5,598.45,576.96,352.83,631.5,426.28,553.56,8…
916.76,416.47,568.72,768.82,644.67,390.87,530.53,823.8,631.84,600.18,384.19,532.06,1064.1,668.33,857.79,814.76,457.83,623.12,609.55,650.51,748.2,600.98,700.63,570.71,1338.8,768.05,605.19,731.62,496.25,787.43,591.22,393.36,827.62,700.75,486.44,419.19,581.95,662.1,471.01,720.47,638.61,725.95,772.69,768.58,462.41,382.49,699.49,959.29,508.88,703.86,740.48,886.62,706.46,719.14,403.08,677.61,778.35,303…
386.88,718.5,574.05,1060.7,919.74,832.73,1128,969.35,651.12,1071.1,623.26,719,875,562.8,851.21,450.76,748.49,486.52,695.67,507.76,1070.4,585.94,681.57,522.49,652.42,479.25,743.47,399.88,917.79,902.88,555.32,942.18,659.1,922.47,469.51,1071.5,992.22,678.16,735.79,525.86,89.584,690.95,832.27,473.3,338.48,666.04,893.53,229.15,856.85,405.2,481.88,649.7,653,638.22,540.52,522.23,805.34,833.09,544.54,673…
621.39,560.46,1127.1,651.34,804.82,536.38,812.1,720.22,530.87,832.83,868.79,800.76,907.21,979.46,548.6,924.05,748.89,739.35,833.95,483.93,874.48,567.84,675.26,1020.9,671.86,1140.6,758.08,679.18,911.8,989.79,535.07,805.98,661.74,691.17,369.29,352.82,486.99,669.67,830.7,562.12,914.67,753.09,515.27,523.91,844.18,679.05,734.47,951.81,839.73,697.48,725.3,570.33,752.9,448.59,832.77,437.78,771.45,529.47…
912.69,780.79,646.04,796.12,705.41,629.82,732.97,979.46,1213.8,537.06,631.87,656.79,988.99,426.44,416.61,764.83,842.54,531.72,612.23,398.78,959.02,688.34,662.82,1085.8,466.91,728.87,710.96,754.09,898.81,791.41,726.93,531.65,674.16,674.31,402.55,922.3,301.48,512.54,822.94,462.23,419.08,903.31,604.12,1124.3,595.48,699.39,620.93,614.21,561.32,720.39,614.86,683.5,584.83,830.79,671.76,470.5,570.41,540…
968.69,849.39,818.68,593.26,512.1,847.11,558.91,713.68,898.09,819.82,810.84,733.47,687.56,1021.8,809.78,595.07,546.74,766.6,926.9,754.56,796.66,561.92,772.94,876.9,509.18,396.88,390.55,802.18,351.09,949.74,518.21,746.7,687.78,575.46,685.01,575.9,676.99,575.25,632.87,826.8,997.32,850.19,814.16,861.62,478.12,809.4,845.47,946.89,935.23,745.79,412.4,544.81,715.46,996.21,397.2,562.61,826.29,342.27,720…
550.72,571.76,962.85,936.92,486.7,607.26,684.18,644.39,696.85,520.7,520.18,643.16,964.28,935.49,790.64,775.17,834.19,634.99,1101.5,541.99,675.52,757.57,1008.3,789.57,634.43,836.05,760.86,545.67,695.34,462.65,852.92,414.55,900.48,498.57,485.5,777.84,884.69,787.22,695.86,668.58,927.58,888.97,1034.7,569.3,821.06,735.42,363.66,733.59,421.05,756.25,737.99,691.47,542.39,506.31,984.84,1170.1,877.15,769.…
409.92,901.82,748.87,665.09,624.59,761.86,961.46,650,756.27,862.83,714.09,557.36,1175.7,1047.5,719.73,404.92,693.18,706.42,801.69,845.2,736.8,605,928.84,492.21,740.62,889.64,571.86,1225.1,547.13,709.94,883.3,855.51,915.8,411.79,540.33,954.32,607.56,744.52,1111.3,830.41,818.75,738.31,693.81,766.86,736.51,773.87,790.12,819.51,757.31,772.76,817.53,474.27,690.08,799.85,781.5,1003.8,792.41,642.64,782.…
989.24,720.84,629.77,998.36,852.34,590.58,796.74,661.3,1299.1,4668.8,5668.6,663.03,665.97,773.84,752.78,979.24,708.95,893.81,730.46,894.23,642.52,551.42,741.98,812.4,924.79,1181.2,688.54,838.67,950.92,994.5,884.06,1130.7,769.54,484.9,537.51,273.55,852.92,812.49,695.66,855.84,706.49,539.71,622.67,648.81,641.32,819.15,575.17,443.4,768.55,481.33,1160.7,360.41,1045.3,933.4,615.49,605.85,587.02,752.52…
852.42,981.78,637.65,710.05,1189.5,835.7,952.59,789.06,837.48,2465.9,1119.5,0,819.16,834.06,756.5,983.4,795.48,554.18,692.88,1094.4,760.63,661.64,693.51,233.56,712.17,781.76,780.25,509.71,814.64,717.09,546.64,768.17,1144.5,703.19,758.94,483.41,495.91,321.91,1042.2,789.84,672.9,868.83,642.16,882.33,685.65,965.33,532.46,786.96,801.05,928.54,795.4,834.09,437.01,841.79,66.818,745.68,790.68,590.57,660…
704.07,283.78,563.6,698.26,952.74,599.73,922.4,694.6,847.82,66.423,0,0,717.6,902.9,934.14,849.58,820.55,867.9,722.08,684.04,918.16,845.66,785.48,635.31,683.96,777.29,954.24,874.12,1090,774.46,576.17,915.59,885.63,878.03,838.57,893.77,616.59,722.31,307.21,706.08,798.16,660.79,501.93,543.62,630.79,406.05,881.02,799.77,636.61,607.49,805.6,533.82,607.63,547.23,732.86,689.57,506.99,392.25,977.21,554.0…
976.23,862.36,1299.9,917.23,849.41,667.47,721.61,577.36,1087.1,0,0,826.34,671.59,563.35,777.55,893.27,650.73,858.78,701.4,811.97,608.9,890.9,709.81,547.91,754.5,806.26,1254.3,827.61,695.37,903.7,907.49,920.75,499.88,1005.1,860.16,442.09,524.6,443.36,660.41,949.79,915.54,813.14,768.53,453.15,526,421.38,717.13,631.68,676.96,984.78,1050.5,985.96,534.88,699.96,812.11,812.33,815.05,544.46,778.11,1008.…
807.57,722.54,1287.7,813.52,1047.9,507.76,830.52,425.79,428.4,871.49,1005.3,1010.4,1003.6,845.65,1034.2,717.01,843.99,887.41,877.51,956.98,427.84,810.49,888.76,816.28,846.14,847.63,799.19,619.79,752.76,1067.7,707.63,446.89,667.01,765.7,749.86,660.92,646.99,757.27,963.79,702.27,699.36,643.65,842.27,718.93,1075.9,994.34,894.61,338.9,1015.3,669.95,921.28,702.22,659.23,753.38,713.83,930.56,484.46,400…
987.25,1311,970.23,959.34,1045.5,572.33,944.97,1092.5,568.98,805.19,818.06,788.44,873.69,603.77,968.43,780.18,740.05,1193.1,711.77,787.87,555.21,804.56,765.57,919.05,664.14,963.67,694.83,746.28,1238.4,1143.9,1053.3,512.09,784.5,801.84,790.63,654.51,1131.3,784.74,822.5,423.9,904.78,544.43,802.9,725.71,653.77,759.6,979.09,506.57,559.96,1045.2,623.69,959.7,683.97,747.27,575.01,643.54,737.41,884.23,6…
581.17,1100.2,746.44,510.07,867.86,789.21,821.77,819.62,895.41,998.43,349.37,1286,1009.4,817.76,1256.7,965.63,957.56,601.17,598.46,761.75,691.9,993.43,643.66,363.97,1047.3,1076,859.54,370.23,758.32,811.89,883.04,1105.6,1161.3,678.08,714.27,949.99,483.8,723.49,808.78,620.34,307.77,839.67,724.19,835.95,880.13,893.22,791.9,675.2,872.8,654.9,1061.5,548.85,614.23,1139.9,825.22,890.68,855.31,675,617.87…
762.98,748.52,377.12,943.69,1032.6,744.76,638.01,782.43,1000.3,646.43,875.1,949.94,1041.9,813.21,888.51,663.62,837.52,918.21,766.87,771.19,870.22,953.39,594.99,933.29,716.63,497.99,844.83,601.96,1047.8,901.84,1021.9,1156.8,485.98,809.84,804.52,1036.8,895.84,203.82,814.77,1092.8,660.78,262.39,978.56,785.28,699.02,649.95,541.31,691.15,703.39,766.33,1051.6,593.74,388.07,1099.9,942.27,768.37,1058.7,5…
666.01,1032.2,816.83,773.18,1242,809.42,1292.2,893.08,951.45,963.81,454.62,1039,508.38,638.86,1005.7,1044.8,856.44,437.35,1033.2,943.88,1270.3,919.71,687.98,794.89,771.79,979.57,1161,656.26,620.41,1061.8,831.4,413.77,1037.9,583.12,628.84,603.78,0,5791.2,4477.6,3833.5,618.2,170.34,767.31,767.74,546.24,675.49,838.45,638.67,557.64,715.84,728.76,786.11,923.17,638.68,882.7,687.11,706.27,985.57,302.92,…
785.64,1206.7,1078,966.5,1131,1010.6,867.21,1145,843.6,789.44,1020,1011,960.45,1068.6,641.13,883.35,537.78,719.46,709.2,913.8,822.59,865.33,917.73,611.11,864.65,752.55,809.49,907.64,483.28,460.73,739.85,388.76,678.58,338.94,407.38,593.52,1373.7,0,0,2139.1,864.45,1246,551.18,487.43,643.94,1094.6,519.86,562.38,1211.2,561.68,855.53,723.2,672.56,1009.9,799.77,948.91,724.31,548.43,500.49,1062,961.17,9…
949.54,646.25,821.38,857.31,587.77,904.71,1049.3,959.1,1208.5,1024.3,856.88,723.79,807.33,766.69,714.41,894.05,980.7,1079.5,727.7,639.21,757.4,528.34,814.24,880.27,820.17,1327.5,989.24,809.2,625.05,730.23,579.03,654.23,776.51,598.42,583.54,614.98,1077.4,0,0,0,1252.8,900.54,510.06,566.96,942.26,933.67,1176.4,760.42,877.37,949.83,845.24,1037.8,875.59,847.58,840.84,582.49,785.68,544.45,1064.5,763.47…
993.59,1027.3,859.07,1207.7,748.33,1145.7,743.58,1059.1,753.6,663.09,1089.4,846.41,1066.9,954.14,1090.5,1074.2,829.01,789.14,1025.6,867.84,819.21,1036.9,1001.4,683.24,744.69,360.3,2609.5,2219.9,5689.7,4031.5,1082.6,519.85,570.49,840.84,755.14,943.69,937.95,1691,0,0,129.42,631.18,685.74,696.13,568.12,983.01,1007.5,704.74,830.23,881.7,650.71,531.03,685.91,765.38,928.13,759.6,1056.5,768.04,735.7,762…
1043.9,882.2,1258,1152.2,586.99,979.28,1027.3,1187.4,1129.1,934.53,822.41,920.49,824.91,1057,886.59,1434.3,909.62,1131,1364.8,1105.5,983.64,1115.2,1032.7,445.66,757.36,916.07,0,3911.2,0,0,1357.4,987.85,1188.6,548.06,884.02,781.29,751.59,664.81,668.18,309.65,780.24,901.93,613.09,1078.5,914.51,871.66,771.13,832.89,1026.1,958.1,1108,875.49,864.09,428.07,768.79,845.04,704.32,527.89,540.64,741.44,232.…
1214.9,697.18,554.91,630.79,834.5,993.64,518.94,1010.8,863.35,842.92,783.93,511.18,1028.4,873.42,703.36,708.75,802.18,893.42,633.53,1071.4,821.84,800.86,1013.4,843.02,744.22,1180.9,476.65,0,0,0,951.4,465.65,732.31,956.28,640.69,794.52,592.34,636.37,736.73,682.9,734.22,541.26,738.97,265.03,744.81,614.69,159.41,934.23,594.72,593.53,708.89,778.74,659.16,730.15,548.73,389.43,722.1,647.89,554.21,806.9…
1003.2,981.02,610.66,612.24,944.27,1169.7,612.44,475.22,989.09,418.69,788.63,784.34,1144.4,911.96,867.65,814.14,1028.1,713.6,812.2,767.31,904.27,642,899.34,675.99,673,483.11,802.34,1282,1425.5,790.77,336.57,315.38,850.25,987.53,539.1,364.29,1020.3,656.07,879.25,638.92,562.96,664.6,553.56,685.23,717.46,862.75,776.08,429.55,508.2,697.85,1047.8,868.83,400.43,722.81,897.79,762.15,944.3,882.02,748.74,…
1343.6,502.39,630.04,968.56,610.77,887.6,966.31,807.35,806.04,596.43,1075.4,346.17,992.27,726.5,646.03,633.02,793.95,1450.9,1211.1,871.75,985.6,1140.1,675.88,838.59,784.73,899.38,611.96,715.45,686.74,784.51,658.71,1127.9,564.52,858.32,1004,819.33,939.91,708.43,774.43,500.81,718.19,564.3,813.54,1011.1,965.11,831.76,610.86,905.85,587.04,880.44,850.58,911.76,940.76,854.29,715.92,920.94,678.61,747.44…
629.22,422.32,843.6,848.59,657.53,560.49,724.95,732.37,679.12,809.79,835.82,633.4,664.47,511.39,493.48,606.56,317.02,753.09,574.26,791.15,393.52,794.97,957.18,812.46,538.59,788.41,553.31,1056,614.68,830.5,1145.1,702.95,681.99,919.35,726.36,458.47,682.43,868.31,505.72,730.56,649.37,796.78,438.69,716.4,450.01,497.74,747.88,547.13,538.06,606.56,633.78,758.48,423.27,542.12,723.47,511.15,289.97,776.99…
778.68,972.66,715.65,840.74,976.64,815.94,780.08,732.3,678.81,637.36,1295.7,722.98,1138.1,1287.6,666.73,823.99,1051.8,1069.7,1062.2,700.44,564.7,742.54,701.82,1106,1043.2,560.96,525.09,663.48,667.95,938.81,863.74,662.42,711.47,514.23,844.61,930.41,578.58,626.66,690.14,672.92,452.61,676.3,797.75,772.64,897.25,796.29,795.43,618.94,784.23,159.97,651.4,271.77,590.89,711.92,531.71,782.33,746.56,480.99…
665.39,898.19,726.29,808.74,861.38,714.74,739.07,969.42,645.22,737.44,913.02,585.82,802.21,774.36,881.34,518.61,991.84,914.06,796.63,1003.4,677,1011.6,682.07,732.77,664.34,1043.9,656.19,537.42,784.97,366.98,801.45,616.82,1148.9,516.37,750.88,1317.1,638.89,917.37,890.02,614.81,775.59,659.59,1147,504.02,695.23,784.23,830.15,911.6,470.92,750.73,402.56,299.18,666.83,405.95,432.05,345.77,537.09,1084.8…
840.74,749.74,1290.9,832.38,1045.8,987.11,653.73,1117.1,681.38,1039.7,1011.9,967.94,1321.9,839.94,988.74,813.11,758.27,866.68,1356.1,963.54,482.84,1165.1,578.28,677.48,829.68,829.34,961.52,871.83,822.63,576.64,982.14,535.95,547.53,549.08,780.19,417.48,454.62,523.76,654.98,403.18,921.98,500.07,937.33,509.77,774.17,589.49,340.04,709.48,964.01,506.64,868.4,907.79,1058.8,367.85,554.84,576.14,474.09,5…
1051.9,1232.6,1294.2,570.55,700.29,320.49,852.5,758.88,597.74,853.31,915.42,875.13,1077,1051.9,923.81,818.93,934.65,844.05,820.97,672.03,1329.3,792.94,846.14,647.46,715.49,734.04,842.08,852.97,708.71,888.03,444.56,1087.9,777.21,666.41,809.87,690.8,1420.4,886.33,607.86,747.56,808.4,481.83,730.3,960.73,732.06,597.1,593.64,372.88,1030.8,559.09,715.27,1279.7,1859.9,4294.3,6024,7419.7,621.27,807.57,53…
657.68,794.9,1181.7,716.05,592.76,942.5,161.57,758.27,874.84,598.45,1045.7,1007.1,737.46,1039.3,737.37,724.4,805.41,888.29,875.37,816.63,678.24,517.44,625.24,829.72,804.02,799.33,860.05,986.66,643.6,755.52,952.11,724.88,897.89,737.66,1013.7,672.51,1215.4,576.42,827.22,566.11,565.99,1067,988.48,939.07,451.49,943.45,602.18,947.92,867.16,922.88,884.54,757.5,5930.3,1827.1,0,1072,680.74,527.42,714.57,…
7427.9,3198.3,0,1281.8,904.19,906.96,730.77,900.94,783.41,872.54,573.19,689.63,715.16,765.44,931.61,931.17,918.28,716.32,663.6,1116,749.42,881.04,657.58,958.41,1132.9,756.65,870.99,732.32,822.73,891.46,989.23,1056.8,533.3,652.72,980.12,816.78,610.1,928.91,803.14,881.04,857.43,463.53,1045.6,816.33,676.94,923.03,425.07,1030.4,642.43,578.42,652.21,0,0,4190.1,265.79,0,1043.5,737.64,903.29,463.05,638.…
0,812.75,3071.3,315.26,791.21,778.42,975.58,725.81,809.1,556.94,532.21,596.16,1185.8,672.61,1184.6,693.12,422.37,528.3,1088.3,601.48,1017.3,652.4,831.97,730.13,563.31,678.05,945.32,890.35,793.36,540.17,1114.6,655.83,613.96,892.17,526.46,733.63,700.11,603.19,793.4,632.98,650.02,470.64,563.77,547.92,694.29,765.47,618.46,758.49,716.73,761.13,825.15,1003.7,2345.5,755.96,1119.1,0,461.99,532.7,476.26,8…
0,2049.8,6969,206.55,479.73,751.05,476.88,853.26,1108.7,1000.9,703.61,759.39,852.71,984.49,835.28,733.44,628.34,605.84,693.01,967.04,703.98,538.76,682.96,808.37,776.76,700.07,832.02,627.71,860.11,697.07,1089.3,991.03,613.04,578.96,801.91,767.63,1377.2,661.46,632.12,490.25,668.33,842.26,780.58,979.64,582.74,1062.7,603.68,688.16,624.82,295.31,783.58,186.03,0,0,1580.3,874.43,861.79,787.64,597.47,303…
0,1203,0,1502.3,998.6,666.97,838.78,993.14,719.9,839.96,753.1,1116,743.57,883.88,897.07,783.71,1047.9,789.62,846.89,1052.6,751.45,943.49,716.81,593.46,662.01,909.87,727.25,857.66,811.98,736.56,699.7,705.33,662.86,597.02,1026.5,668.51,721.82,669.13,564.05,571.13,796.37,917.39,821.56,492.84,564.8,541.43,753.18,922.27,809.14,199.15,494.08,668.71,82.392,386.65,436.88,738.66,587.5,496.81,734.69,588.68…
0,1124,0,966.73,569.95,816.04,831.13,1283.5,871.74,869.13,731.71,970.32,824.3,887.61,743.18,738.11,578.02,948.28,785.5,422.34,858.21,954.53,1024.6,856.52,534.33,675.18,773.98,720.63,821.41,742.84,515.63,811.35,720.25,795.59,753.11,695.83,512.33,815,631.61,988.77,580.44,575.42,701.64,850.97,538.52,1014.6,1034.9,661.47,452.34,696.94,616.54,504.24,609.81,732.43,918.34,401.03,692.69,760.54,787.39,933…
0,1141.4,1714,445.63,1009.8,634.01,738.32,1018.3,542.15,651.03,840.21,772.16,883.1,925.65,715.62,860.15,610.16,765.16,747.94,886.66,845.01,608.03,787.9,1015.1,1018.6,831.08,932.91,912.41,877.28,542.52,1112.6,828.56,616.16,899.43,1090.5,733.76,575.9,973.52,775.14,339.74,884.46,667.66,781.22,805.01,686.26,1069.1,589.68,519.75,596.13,881.39,743.88,650.78,1052.1,866.89,973.04,599.3,855.18,626.61,682.…
932.2,895.46,572.29,851.16,674.94,589.1,966.72,811.95,878.01,915.77,910.83,782.92,696.28,337.57,633.71,859.22,1137.7,1041.5,991.93,782.54,923.89,544.68,557.82,672.38,951.01,813.54,700.68,737,763.96,670.79,858.83,629.48,821.33,654.96,966.91,830.63,574.43,661.05,683.33,1183.2,892.25,742.38,1049.1,704.19,888.13,633.98,816.61,945.94,1183,726.24,685.06,733.33,902.11,735.58,786.1,879.53,949.28,686.81,4…
697.83,1501.4,5029.1,5841,18034,905.57,1008.6,1167.7,527.04,540.15,824.17,577.03,801.06,356.87,995.83,995.02,644.68,1038.6,738.94,406.08,1071.8,745.45,971.22,716.44,630.23,863.61,657.6,623.04,698.24,542.77,625.35,861.38,716.65,628.19,495.2,756.61,851.55,892.45,507.79,659.01,516.07,595.67,738.18,566.5,515.91,744.83,466.56,941.24,572.09,614.17,479.45,893.41,772.04,731.24,647.83,732.15,941.44,902.08…
698.22,751.16,0,0,0,565.1,898.15,1332.7,839.7,788.12,768.79,673.47,862.56,1102.9,520.33,821.01,1150.9,581.4,833.14,808.46,385.07,560.92,538.06,932.92,566.14,834.07,665.31,727.14,789.59,807.3,884.49,745.81,861.12,1199.6,776.47,940.05,727.13,557.04,379.3,711.39,291.31,590.2,504.75,1011.9,726.23,964.99,309.6,448.83,346.39,732.84,780.13,575.86,901.94,373.83,594.87,777.31,909.54,415.05,769.17,393.99,6…
714.97,892.59,0,0,0,844.77,633.45,761.43,613.76,1086.6,610.58,549.55,555.23,826.7,823.16,863.81,1002.6,801.43,844.6,909.77,822.56,906.99,907.81,620.86,1003.8,710.21,1028.5,721.69,673.84,551.39,845.98,788.13,920.3,459.37,426.88,900.6,539,504.74,846.48,717.7,878.18,789.7,699.41,720.95,518.12,908.36,702.08,855.15,529.16,440.77,410.75,745.19,919.97,1178,664.08,406.13,515.37,477.81,471.75,670.74,256.7…
683.07,674.78,0,0,1242.4,697.69,465.67,552.8,484.05,974.21,546.76,703.17,635.65,1069.3,1156.5,1028.5,850.91,527.89,539.45,800.25,991.05,992.2,896.94,488.82,538.98,690.9,851.83,687.78,908.05,554.45,542.36,848.98,633.75,685.21,558.51,937.56,583.85,539.56,634.26,773.92,566.39,603.06,743.59,661.82,444.67,487.02,552.91,550.22,2767.4,6060.7,547.39,698.16,248.94,481.2,442.13,324.84,703.96,776.1,626.58,7…
638.98,1025.8,595.11,337.84,462.91,682.04,771.82,1003.2,859.82,1037.6,891.51,652.5,670.42,699.04,591.98,440.28,869.81,820.36,408.75,803.14,558.68,1046.2,506.13,684.44,766.83,827.3,776.78,790.19,773.59,956.41,802.95,633.73,907.79,515.02,782.86,663.75,720.65,912.09,862.85,734.18,716.78,464.7,727.22,613.13,412.24,717.38,998.41,835.35,276.2,0,252.98,395.13,697.82,1084.4,775.22,841.34,534.5,409.24,607…
763.89,860.5,968.71,818.14,731.28,991.91,792.67,849.76,711.37,742.01,911.7,797.75,963.82,912.22,912.31,744.13,906.23,667.06,966.53,1002.8,315.8,771.02,673.86,1018.8,178.04,921.15,1041.2,659.99,627.53,889.58,909.79,565.15,1036.4,557.46,905.86,665.02,873.6,408.07,622.21,931.34,379.26,667.44,752.69,590.95,714.1,531.96,1296.7,795.72,866.82,0,0,511.8,731.22,457.91,691.41,319.95,594.08,438.42,443.88,76…
765.72,950.23,436.93,640.06,863.92,718.63,767.3,576,606.11,472.59,608.99,965.04,882.82,954.25,681.89,533.88,719.02,771.52,891.11,898.14,1126.2,850.44,626.19,521.17,754.98,850.01,920.1,575.72,550.21,602.63,694.06,506.79,691.13,713.02,571.62,510.69,885.01,465.58,648.89,313.99,467.29,566.4,142.64,547.68,985.09,974.32,739.06,0,243.72,0,844.38,760.1,525.16,497.47,743.3,633.48,433.5,501.37,361.12,531.9…
588.65,1032,879.14,672.16,703.36,877.22,398.29,556.13,862.45,886.66,769.52,868.52,908.61,920.4,929.19,1016.6,728.52,842.77,546.38,947.77,700.7,876.81,680.39,901.79,663.27,787.51,1019.5,1223.5,414.34,1244.6,536.14,854.19,651.8,323.22,487.39,644.36,542.54,632.51,924.73,924.34,333.16,562.85,440.24,0,3388.4,5010.5,713.91,438.88,1103.8,220.34,941.01,569.75,222.13,334.96,85.69,674.4,625.2,447.68,599.34…
523.15,531.85,963.13,424.6,797.64,625.29,647.5,519.63,684.06,718.57,760.78,885.31,505.08,436.57,788.65,707.93,425.66,776.24,1040.7,779.31,830.68,847.87,741.87,777.07,604.36,744.68,632.07,729.17,334.34,853.97,1022.3,807.24,788.85,554.08,452.39,658.31,578.33,957.09,680.38,568.21,863.13,1190.6,997.01,2177.3,0,1970.9,1153.8,883,663.8,682.72,238.89,1069.8,571.84,616.13,597.33,865.28,983.65,638.54,925.…
852.72,965.22,737.22,816.52,1350.6,980.7,812.45,624.31,862.58,933.76,313.28,892.26,472.58,514.4,761.05,589.69,842.95,813.15,283.72,847.17,571.98,674.01,914.33,807.43,702.16,860.66,791.73,1032.9,704.86,808.05,417.88,757.66,540.43,802.04,322.56,408.4,825.56,648.25,531.59,358.59,1055.7,404.9,1290.3,1661,0,0,1329.3,648.24,701.24,1066.6,455.71,721.85,480.22,731.58,985.23,816.81,532.18,806.11,663.07,70…
1203.2,1244.7,485.06,874.16,1161.6,932.18,714.14,766.77,791.92,707.87,1139.7,821.58,804.53,590.72,393.67,902.92,785.53,825.9,856.99,1026,805.2,922.14,1114.5,785.03,1038.2,613.27,977.61,778.06,1078.6,645.79,805.56,1198.8,679.81,243.34,967.58,493.39,1319.5,498.32,625.22,694.82,1235.5,736.57,618.98,781.52,1055.8,448.01,0,4317.3,727.78,1120.5,672.15,509.56,555.79,914.72,640.5,671.69,775.49,651.95,886…
1018.1,790.48,747.92,749.27,831.67,671.84,726.9,1038.8,995.28,768.98,989.8,649.68,901.07,1082.4,938.68,1162.4,880.83,1268.4,765.57,1013.1,752.87,878.13,1044.4,646.12,1215.1,1128.4,943.5,655.17,361.67,903.18,819.05,701.52,878.16,686.3,708.68,543.49,705.56,1085,350.12,798.57,1075.1,1342.1,8331.5,4355.3,0,1999.5,2043.4,0,1400.3,723.41,803.8,860.16,765.59,846.04,712.68,824.55,459.59,935.66,1042.2,845…
1033.6,1229.9,989.68,890.14,454.68,822.26,826.59,1117.1,1204.5,919.86,745.04,687.58,1020.5,1259.9,476.68,982.27,735.17,596.92,702.47,763.25,956.54,888.8,720.44,975.21,845.24,631.65,727.31,718.17,379.26,832.26,892.46,1254.9,1140.6,805.2,718.95,907.88,1155.2,754.75,652.61,831.86,573.06,2160.8,0,0,0,0,573.58,1128,263.09,969.06,561.35,330.16,604.2,583.87,989.22,956.37,445.8,578.66,864.24,784.58,698.5…
829.95,909.27,634.26,667.7,1125.2,949.43,785.18,831.98,665.98,1155.7,834.88,1027.7,901.32,1056.2,1017.4,582.99,887.35,1320.6,844.49,887.81,1184.4,1106.6,827.4,822.37,900.54,814.95,753.51,897.58,867.34,679.58,908.47,952.79,565.76,832.5,841.45,525.61,867.4,469.84,688.07,1392.2,865.29,2885.1,822.36,0,2076.9,0,871.88,1630.4,435.76,912.33,561,623.64,627.5,538.28,445.41,692.85,832.22,567.96,745.7,337.0…
795.69,732.67,701.61,922.52,634.75,888.3,582.21,1089.2,1175.4,1401,949.51,652.87,830.98,1017.3,646.68,788.66,867.69,814.13,887.96,664.08,849.44,1005,600.84,761.18,1078.1,719.74,689.91,887.27,522.14,713.97,1089.2,585.02,570.38,1003.5,945.55,1248.4,986.46,418.22,571.5,388.18,882.76,894.05,0,1561.9,1213.3,4622,3134.1,988.31,152.63,504.36,916.36,722.71,532.48,768.41,708.21,631.95,683.87,745.21,714.37…
694.57,741.29,549.57,765.1,719.18,1014.4,946.71,747.95,855.9,937.39,737.33,887.51,754.43,870.95,686.68,852.19,995.46,682.24,933.81,903.74,619.77,619.41,1073.7,926.44,607.77,740.04,811.01,991.67,558.02,618.83,915.36,642.11,885.92,429.51,903.27,580.02,603.57,1074.9,670.47,901.45,822.79,916.58,504.39,0,130.66,778.96,809.27,199.81,765.29,861.86,861.45,686.2,891.27,424.47,1091.4,779.92,837.37,866.78,7…
925.95,734.25,1004.9,1167.8,871.94,757.09,553.44,628.34,893.85,1151,955.68,919.54,844.76,849.29,778.12,983.7,835.44,732.31,844.77,514.17,724.31,856.94,609.09,305.49,1089.9,766.52,460.69,824.81,765.39,730.09,620.2,1047.7,485.44,877.98,1054.3,936.98,949.38,429.7,1048.3,531.34,80.504,186.11,611.28,0,0,0,1843.8,933.85,667.73,929.55,755.98,313.98,644.96,537.09,526.27,714.29,537.64,398.98,699.74,834.49…
532.33,887.41,789.96,647.52,574.63,916.18,949.56,914.06,1236.1,970.7,790.01,611.27,675.01,741.8,867.35,948.94,1044.6,1139.4,402.34,778.84,565.46,794.35,1022.5,1078,782.4,602.53,583.59,875.05,590.06,804.98,697.07,476.96,780.48,800.89,357.1,605.31,577.43,514.94,751.24,824.37,764.84,583.66,529.51,656.05,751.56,423.99,506.51,631.55,534.42,496,584.84,662.91,907.94,570.19,478.65,507.33,498.95,613.77,49…
784.39,709.52,587.37,741.45,615.5,775.05,870.62,573.72,977.88,964.3,744.7,980.26,840,788.57,775.43,1005.6,452.94,805.3,585.76,825.54,659.27,748.6,647.37,786.97,712.24,1007.8,822.22,763.83,511.09,601.33,981.97,812.72,893.34,704.3,548.21,1144.1,381.6,699.64,589.03,901.97,476.44,877.74,339.08,329.21,374.42,465.41,605.07,791.4,542.67,842.88,729.26,537.36,551.34,513.5,895.34,575.64,300.81,2031,7045.9,…
1244,789.55,705.78,1029.8,789.46,987.42,607.31,1085.9,618.03,658.64,634.46,795.83,887.76,713.77,757.23,566,612,769.95,922.99,1114.3,787.42,849.15,735.25,645.73,596.03,689.21,757.16,962.26,916.66,103.36,768.33,884.29,740.31,986.08,978.21,354.79,861.25,866.75,545.69,870.54,374.41,473.16,924.36,656.04,660.27,461.07,827.55,494.52,733.69,767.05,1307.4,1100.7,666.34,619.23,521.62,395.09,9151.3,2856.9,0…
908.74,1032.1,583,591.59,755.58,457.58,594.01,550.42,475.09,656.87,924.65,1191.9,1010.6,828.21,480.41,789.28,633.89,812.12,783.77,880.76,554.34,561.11,659.34,887.34,780.43,825.58,527.83,603.66,548.45,844.35,818.19,785.24,884.8,808.93,834.47,884.29,834.07,678.83,762.73,740.25,859.61,929.31,820.52,806.58,368.38,862.39,712.14,792.95,677.7,940.29,634.19,784.03,1083.7,493.63,957.85,915.29,1095.8,0,0,0…
819.22,1041.7,938.2,776.2,964.61,1013.3,710.91,693.19,975.6,907.48,1056.5,854.89,959.41,703.46,600.33,909.06,767.38,767.88,817.64,548.95,1054.1,913.8,716.96,454.74,1080.9,744.99,606.39,890.13,983.57,702.93,959.05,1002.8,769.31,847.19,683.09,1025.9,709.12,708.45,539.03,695.68,885.75,587.16,524.32,653.9,1117.9,662.91,656.83,623.58,1384.2,953.9,652.42,387.05,600.61,1001.1,690.23,411.47,872.99,948.35…
1092.2,980.32,885.85,873.84,1183.9,725.02,692.73,892.77,799.55,960.24,749.43,1034.6,1271.9,516.78,748.19,582.66,900.91,791.01,1066.3,602.98,772.88,1292.1,743.76,920.8,735.21,1183.3,1032.8,681.47,703.04,963.02,599.87,775.22,776.99,839.36,703.47,781.29,677.59,1096.6,659.42,743.38,738.97,896.29,1088.5,1137.6,890.22,903.13,729.84,694.73,996.47,656.12,869.7,889.19,633.16,586.23,946.15,810.64,441.75,43…
1042.9,507.29,966.69,839.82,394.91,800.74,782.53,866.75,998.06,1105.7,822.41,1260.9,899.1,835.84,834.86,654.67,764.58,522.96,765.72,847.05,932.77,739.07,418.59,426.09,934.9,773.42,514.09,998.71,678.87,564.21,1053.6,787.96,765.62,952.56,798.36,551.39,943.68,813.94,735.46,711.74,836.57,749.22,746.61,1148.1,500.05,575.95,468.84,640.58,415.04,740.63,795.02,823.68,823.8,862.05,558.53,838.51,845.23,699…
774.24,601.25,655.58,831.56,961.34,914.28,1162.1,749.32,775.87,504,778.87,667.57,862.04,1028.6,628.51,1040.9,1117.3,701.68,814.66,640.7,1080.6,831.61,719.38,875.01,738.53,998.03,803.71,1288.8,1158.5,851.28,1352.4,1155.3,1131.1,789.52,882.19,615,527.01,666.19,1014,833.21,883.52,734.34,568.66,890.98,802.22,263.37,1117.4,637.34,865.6,817.37,436.71,999.82,1079.1,581.3,555.81,528.94,927.43,905.35,538.…
1157.2,959.27,807.61,963.93,747.8,1040.1,771.48,1021.8,850.91,730.64,1328.4,747.81,1105.7,809.16,1054,1055.4,989.65,656.05,1428.5,1356.3,973.86,868.34,797.82,850.7,884.95,1054.1,1100.8,571.65,1051.8,966.66,951.34,547.58,1290,854.37,1151.3,834.28,736.6,734.04,869.93,939.75,661.91,848.17,524.05,683.77,1097,1222.5,609.22,971.43,734.05,709.44,378.14,632.14,992.29,512.17,546.98,939.57,770.1,536.88,545…
890.99,885.65,1009.8,711.56,845.2,825.52,473.74,929.52,883.83,1026.1,1037.1,746.62,957.05,920.23,1111.6,1276,1067.4,796.75,715.02,622.91,988.04,563.55,1455.1,703.99,886.54,1195.4,676.89,770.14,1102.1,1000.9,864.17,1009.9,958.59,1231.7,702.85,708.36,1212.7,838.52,1166.4,1017.7,816.95,550.7,696.36,1040.7,721.13,920.1,1279.4,999.57,880.72,819.65,709.56,872.09,946.11,543.28,653.8,767.7,434.37,846.12,…
1003.5,1261,748.91,1009.3,730.31,715.65,823.99,876.48,962.19,954.68,723.69,1234,1321.8,901.43,693.77,876.29,1062.9,1036.4,1478.2,1263.6,1071.6,988.46,965.85,661.82,966.57,794.02,851.58,888.91,756.63,771.5,855.42,932.37,743.53,1234.1,964.95,969.58,914.89,829.6,898.26,723.29,1095.7,754.34,938.04,1135.1,912.24,731.85,585.88,918.82,980.16,1071.3,970.64,709.99,1103,738.82,1049.1,381.69,746.68,768.5,69…
1020.8,724.04,1049.1,1326.4,1007.3,842.65,963.9,642.62,1026.4,1055.2,765.92,896.88,1059.4,1150.9,1200.6,995.66,1063.9,916.06,945.42,1035.9,805.97,842.34,698.24,726.41,999.67,1457.8,1263.4,701.85,961.62,616.74,609.32,959.31,701.75,981.74,737.08,1071.8,1061.3,961.49,928.13,850.61,742.49,1099.8,1034.2,924.2,1184.1,1093.3,743.26,900.86,753.98,512.5,989.82,1072.1,909.93,641.34,773.48,959.42,1070.6,108…
852.69,949.85,774.97,868,1068.4,943.78,928.4,1199.7,648.2,828.43,1056,1004.9,1053.3,763.09,1061.7,1393.3,888.95,923.04,1071.9,1158.9,913.04,565.59,1191.8,808.72,1035,1193.5,981.43,1195.1,933.46,777.92,1018.4,736.1,1184.2,633.65,712.03,804.37,870.86,1110.2,667.82,989.98,903.65,1075.5,686.38,872.65,1123.6,940.56,880.35,880.21,809.11,913.83,327.79,1051,640.9,1286.4,638.4,751.03,1262.4,774.56,899.12,…
789.04,999.21,872.32,1187.3,893.1,999.93,1143.5,1366.1,776.55,1010.3,1102.2,723.27,1405.4,625.33,1009.4,1004.6,944.97,803.35,1110.5,1003.2,777.78,1049.3,886.81,1158,1056.3,875.5,1135.3,776.18,782.96,625.34,988.13,900.27,1372.3,1013.8,1120.4,664.99,788.76,1121.5,1053,708.81,1167,849.94,1026.4,723.66,926.74,754.56,673.11,1124,697.63,998.09,1139.5,1358.5,909.72,814.7,965.61,978.03,1238.1,1183.7,902.…
970.77,1370.3,1010.6,699.14,1229.9,855.31,943.71,974.79,1094.2,1070.6,1064.4,718.74,1078.5,732.97,770.49,1270.1,862.38,830.88,732.07,1116,902.71,789.51,936.83,802.13,623.62,1068,1023.6,1050.7,970.13,973.34,987.24,1147.2,998.38,752.05,1195.8,763.92,767.55,1010.6,1085,934.19,975.42,884.7,548.08,777.43,1021.9,911.07,873.11,1164.7,1010.9,1129.6,996.41,1179.7,1294.4,1002.4,1117.2,943.47,1165.5,1469.8,…
1164.8,672.85,1340.9,1652.2,1072.3,1148.4,900.97,1009.1,1288.2,741.44,816.04,809.35,794.11,1138.8,383.2,1072.9,1053.8,1318.6,1126.7,954.85,1057.8,1057.8,719.34,797.25,732.85,871.6,1053,1211.3,503.02,1045.5,905.47,971.59,939.99,893.31,879.67,373.21,748.82,1052,1321.2,877.64,910.08,1070.4,787.22,1368.3,1197.9,1024.5,850.12,1371.7,944.06,610.17,903.1,762.35,1283.8,726.3,928.96,683.34,814.26,999.93,1…
757.84,1029.6,811.24,961.89,960.34,960.58,1165,719.18,1009,1041.2,985.82,756.03,1082.9,986.89,1136,1131.2,1173.1,929.98,691.97,940.72,986.41,1177.5,1334.8,866.88,1090.9,908.17,1008.5,659.77,1101.4,780.71,847.95,738.17,945.53,859.87,402.82,932.64,823.71,1018.8,935.97,826.2,947.68,1133,855.82,1010.3,957.19,826.66,579.08,687.52,1048.2,554.89,596.39,931.66,585.37,689.56,887.89,1090.7,481.69,1086.2,78…
1089.5,803.3,933.57,937.14,818.79,1057.5,1164.8,868.15,655.59,1391.4,1413.6,1004,666.86,1023,819.22,1217.3,1056.8,1145.9,1388.4,841.57,855.69,1018.1,1099.3,616.98,1306.9,1077.6,1126.1,815.48,1072.2,885.6,778.86,993.49,674.25,825.87,1352,921.75,1025.3,901.01,1074,1131.4,924.56,886.37,1426.7,747.05,855.68,1281.3,1065.5,983.03,331.2,674.66,659.43,657.96,546.38,905.33,781.27,784.9,1466.2,1148.3,925.2…
1055.2,1751.7,1212,1152.2,1304.7,1370.5,1052.3,1337.9,1042.3,1395.6,1268.1,1247.9,1074.1,955.79,852.43,1238.3,1361.8,1106.8,724.71,1074.7,1191.6,953.53,921.06,1059.2,972.32,1044,918.44,1118.1,954.77,827.43,1080.9,1024.2,1034.6,813.87,805.23,1159.6,859.35,692.59,913.04,965.78,771.32,860.24,1183.1,646.14,981.51,714.8,992.28,838.78,865.33,968.88,849.38,894.65,581.09,940.2,852.43,652.05,729.08,1032.5…
1156.2,936.42,1219.4,1053.9,1251.3,1002.5,1275.6,1522.7,1184.4,1139.4,1082.2,972.9,1034.2,1204.2,913.55,939.61,910.02,961.34,1033.7,1091,1110.1,779.54,1129.8,1191.2,803.98,749.97,980.52,1096,889.78,1268.8,913.83,887.55,980.12,844.42,1135.4,1105.1,843.68,613.96,908.09,719.14,949.17,765,771.33,952.64,944.14,823.48,954.43,817.11,858.93,752.47,619.66,1132.2,1142.7,1239.1,1110.7,1159.4,1265,699.06,715…
1177.8,1076.9,1078,1159.2,1016.5,996.73,1014.3,1007.2,871.92,968.28,883.73,1094.6,1005.5,605.25,830.4,649.87,1003.9,1306.6,979.05,1222,1080.7,861.45,804.3,1285.4,1614.2,1085,1083.5,1047.4,953.44,1194.9,872.78,591.37,915.65,1310.3,970.83,1025.6,1071.8,763.17,1112.5,831.22,950.41,1007.3,843.69,1615.9,1044.2,1140.8,945.81,1053.2,1147,982.02,931.87,803.76,1005.4,738.62,1069.9,775.84,462.09,941.23,129…
1225.4,1107.4,1193.7,957.23,1157.1,787.65,1365.4,1235.1,698.25,704.3,1263,954.65,1144.9,1334.7,1062.1,731.94,1495.4,656.24,1172.7,1167.1,813.47,1186.8,1052.6,894.73,1036.4,1084.7,916.78,1066.5,832.55,757.68,691.94,1055.7,683.35,596.9,1057,813.46,1054.2,1230,642.56,1252.2,814.38,817.21,773.94,926.94,976.2,1081.2,832.67,736.16,728.6,1134.2,789.58,826.65,920.14,614.47,1004.1,742.24,1058.5,888.82,612…
1289.6,1069,1043.9,913.19,848.19,702.6,922.87,903.19,912.13,906.34,992.03,1079.6,845.17,1102.6,989.85,928.77,856.48,1284.4,818.68,847.19,1154.7,925.55,1238.4,892.47,1114.4,726.22,1116.1,633.67,1081.9,1167,668.75,654.7,1169.2,1029,1019.5,771.4,652.68,1118.5,1014.6,942.58,809.87,849.77,960.02,1087.7,1021.4,870.61,1137.7,1105,857.66,813.09,680.8,1263.9,1457.9,948.17,766.19,753.42,784.01,1110.7,973.8…
1330.6,1412.1,1101.4,898.03,831.59,1262.4,1047.1,1005.2,811.58,1215.8,1057.1,1050.9,724.33,1423.8,1139.5,1063.3,820.26,1008.1,1102.6,797.81,1036.3,734.51,1009,928.62,1040.3,1188.8,1174.9,993.16,947.4,654.78,1269.9,1487.5,942.36,1010,1336.1,818.89,858.29,923.43,1139,932.33,1037.7,1107.7,1104.5,967.66,768.08,677.79,1063,842.14,1227.2,532.85,1078.9,735.1,927.13,977.39,1084,1162,996.04,757.72,686.95,…
793.17,1521.2,1050.6,897.98,1088.9,978.09,940.45,1485.9,1203.1,1002.9,873.99,1124.8,1271.4,1047.8,1112.2,1115,1298.6,1000.4,1040.1,936.82,646.88,835.51,970.88,1334.5,693.78,1252.9,1075,1352.1,833.43,754.07,816.84,1039.3,1191.6,953.39,790.11,914.93,1028.2,851.34,601.77,796.37,830.58,1013.1,1057.9,998.77,620.2,573.84,625.51,694.94,882.86,1314.9,681.57,847.63,636.81,1028.6,891.67,822.84,1096.3,704.4…
1197.4,1126.8,967.58,1076.9,1126.5,1401.1,1483.3,850.25,758.7,884.23,655.63,1226.7,1067.6,940.59,1099.4,1241.2,927.89,824.9,1036.3,739.52,1076.1,996.94,832.51,1020.5,1223,1310.5,885.75,1390,1037.8,1259.4,920.21,1144.7,678.39,821.61,736.66,779.99,699.41,1126.7,835.93,820.72,1035.9,866.48,810.02,966.69,1041,284.85,822.38,4399.9,389.41,848.81,1434.9,900.55,730.08,1227.1,989.83,1088.9,891.18,641.2,66…
1061.1,1174.9,1391.1,1020.3,1287.6,990.82,1141.5,789.19,1362.6,1264.2,1015.5,759.89,905.02,1053.4,1257.2,1554.8,1132,1292.8,856.61,1291.9,1045.4,843.03,798.29,912.91,815.12,1293.7,1468.2,828.41,1360.7,674.79,998.82,961.2,1099.6,774.41,551.46,472.02,391.05,859.24,886.66,558.59,1189,717.87,791.6,671.63,1663.4,542.51,2186.5,1414.2,0,2277.2,1049.9,730.76,895.54,685.07,1112.9,1052.3,845.56,905.77,912.…
857.95,1223.7,725.72,1367.5,992.28,910.27,1117.2,1041.3,1222.7,1050.3,1101,1130.3,857.97,660.03,1604,1069.4,1331.8,893.23,887.46,1160.2,1051.4,1392.1,909.14,1033.4,598.21,975.81,1164.3,991.5,1022.1,968.45,1016.3,1086,1095,563.19,9862,5593.4,0,515.09,1059.9,1082.3,1418.1,874.62,839.99,1325.7,1282.1,132.36,3280.1,10317,625.16,342.17,1406.5,1140.4,697.2,921.57,1053.3,938.18,909.09,821.21,1011.7,654.…
1065.8,1151.7,1039.2,1176.1,1353.8,1187.8,908.58,1120,1353.9,1076.1,1313,750.16,1220.4,1111.2,980.53,855.15,1161.2,939.01,981.86,1128,1345.5,1595.1,1148.1,1093.2,797.6,984.1,784.58,847.39,1393.8,1151.1,776.23,1033.4,1172.1,994.07,1170.3,1708,0,1144.7,1383.4,1058.7,992.91,798.96,810.93,606.43,1183,1374.3,1192.2,975.38,0,984.06,1090.5,957.41,525.93,1241.6,1164.8,840.29,733.16,984.63,1059.8,1179.8,8…
935.25,1405.5,1102.2,855.52,1123.6,959.35,947.84,1051.7,1216.8,1207,1020.1,862.75,706.01,475.18,1113.5,1173.8,861.19,645.31,1460,1202.4,1128.2,1358.6,1152.7,765.03,1247.2,891.68,990.4,993.07,637.76,1056.7,898.6,724.6,952.49,1330,630.52,1040.5,534.33,697.98,1255.1,886.32,830.74,843.65,789.2,790,1001.3,0,0,1563,1059.4,867.98,1064.6,1156.4,732.57,1210.2,1063.8,698.82,857.34,1097.8,1237,861.92,793.09…
1152.6,1066,1065.1,1051.9,811.93,1088.2,1358.4,1062.4,1352.6,1411.5,1221.2,1191.4,490.98,756.06,1492.5,972.25,1365.5,1077.6,1015.5,992.66,1207.6,955.06,1064.3,960.33,1184,960.49,832.8,1047,1167.9,740.1,920.85,1007,558.53,298.14,4237.2,2263.9,0,427.49,818.01,972.25,920.13,888.01,760.4,608.4,570.31,873.24,1378.9,1337.4,923.06,719.83,1065.6,1002,592.41,1092.9,981.22,712.28,997.69,948.22,676.32,555.7…
1136.7,1007.9,910.35,1100,689.36,1383.3,917.44,1108.2,1125.2,1293.1,1171.9,943.8,1139.8,758.59,1195.4,674.37,1062.8,1252.6,1129.5,905.83,1425.5,1135.1,1096.8,867.54,1203.1,1393.7,1276.4,839.52,1344.6,857.43,1231,658.27,346.05,1700.6,925.41,0,1478.5,850.95,955.42,823.29,662.45,975.67,935.19,1411.8,1053.1,775.81,1190,905.32,700.4,872.5,1005,1013.5,1045.1,1020.1,809.78,1222.1,733.41,668.93,485.05,75…
1211.3,1216.7,890.12,1044.3,1097.1,1092.9,1116,837.87,1127.3,1118.1,1445.7,815.05,1166.7,1431.9,1331,1150.6,1060.9,1370.5,1643.5,789.02,1261.4,1073.7,865.94,1057.3,914.66,1136.9,1346.9,700.77,906.66,939.09,1171.3,752.86,683.67,1555.3,1150.1,1121.3,1021.5,718.5,560.16,887.85,890.41,865.98,661.46,990.07,968.43,1027.2,1149.1,1275.3,1154.7,1220.4,769.12,1135.3,846.46,1288.1,985,945.24,1160.2,962.78,1…
939.07,1176.7,1355.7,1291.2,1053.7,1223.6,835.23,1084.6,894.74,1294.5,913.6,1104.2,1051,1211.2,769.34,1075.9,1265.6,1335.5,1319.1,1437.1,814.06,1227,1280.6,1035.8,754.47,981.18,1301.5,1109.4,751.8,913.66,1220.8,769.53,1355.3,336.54,2506.2,1018.4,1110.3,950.77,1012.3,1133.9,1163.1,1196.2,1237.4,811.33,980.53,1125.7,904.59,895.48,1256.9,1070.4,1019.7,995.19,1265.9,899.22,1082.1,1179.3,985.53,795.19…
759.73,1304.1,1290.4,802.85,961.93,1479.6,963.71,1004.7,1134.2,1239.6,1090.3,1079.4,1358.1,1065.6,1354.5,691.25,980.62,873.34,808.26,1354.9,914.75,809.71,1164.1,976.31,1136.8,1052.9,876.64,1163.5,701.29,1055.3,1190,1159,1093.2,1520.9,5848.1,6412.6,831.37,1206,898.77,4674.4,2905.3,405.23,632.96,767.88,972.95,1149.5,986.43,708.15,449.01,1185.3,1187.3,838.84,1416.7,599.69,894.72,830.19,1097.2,814.27…
1500.3,934.6,1322.3,998.99,723.43,1132.4,913.55,975.44,1284.4,1134.7,1244,1163.9,985.6,968.12,604.57,1034.8,1354.3,1171.1,895.34,1213.2,1098.6,793.92,860.67,1012.9,861.67,530.53,1371.9,735.63,1095.9,898.22,736.09,860.88,621.6,1044.8,0,1924.2,949.57,3058,1870.9,0,1125.7,1770.5,827.41,456.58,597.35,1026.8,906.87,889.61,1013.5,727.81,694.94,879.41,1188,949.46,913.83,861.11,1037.4,1036.5,806.09,1313.…
1572.2,920.22,1113.6,1084.6,1160.2,657.92,1022.2,1463.8,826.63,1249.3,1187.9,1094.1,734.47,1274.6,1312.7,1018.9,1050.2,1200.7,1025.7,1188.3,954.61,1258.9,1137.1,1320.1,1094.7,1206.1,1103.5,1206.6,908.58,1067,679.39,1076,1261.6,1751.4,0,5101.2,832.16,2431.7,2478.5,10059,1048,1513.5,1419.2,924.72,1199.8,983.1,1188.2,895.05,1202,1179.1,913.04,879.44,959.72,878.47,1124.5,1156.2,848.76,889.94,819.65,9…
1102.6,936.94,1246.9,1302.6,1212.4,1011.6,1029.5,1008.2,1014.3,1254.7,799.6,924.51,1137.6,977.82,913.24,767.93,1285.5,1346.9,1138.6,760.63,1097.5,1193.4,903.11,975.06,1002.6,1245,661.01,1212.2,960.89,924.78,588.22,370.9,1265.5,719.48,0,1030.9,2073.5,1752.2,771.23,0,0,1667.9,1020.4,748.54,1117.4,968.85,762.23,947.81,842.75,1081.5,1034.4,516.08,697.11,1299,971.55,860.17,1092,829.64,1090.5,789.77,62…
1119.9,890.09,1260.6,902.86,1280.9,825.04,1086.6,989.53,1406.8,1264.6,955.53,842.2,1024.5,965.7,1048.3,837.39,708.74,1054.8,1174.7,1016.1,1281.9,1323.5,1002,1167.5,1311.5,1134,988.96,571.97,1189.1,1156.3,795.18,730.54,1098.1,1171.7,1020.3,790.2,888.09,2014.1,1341.7,0,1155.9,1268.7,1203.9,734.59,870.26,987.34,927.84,1119.9,1006.3,1003.3,681.2,1187.4,1087.8,750.38,1074.6,1071.3,1063.1,697.72,727.35…
1550.6,1597.7,1054.4,1120.8,1107.4,935.78,1307.4,928.66,623.02,1024.5,1394.5,1063.8,1585.6,1120.5,1343.7,1091.7,704.94,1014,1244.6,1165.4,1275.9,1059.6,1515.6,1154.4,484.26,1043.4,1109.9,1173.9,1254.8,884.19,755.08,494.04,814.33,1031,832.77,1207.6,643.1,1724.6,2206.9,1182.1,898.01,801.89,1032.3,1027.5,823.19,966.24,711.14,824.61,1259.9,1042.3,1143.2,1243.2,977.13,1005.1,1170.7,1070.6,779.27,1265.…
1105,953.35,1729,1197.6,1188.8,1195.7,1288.9,1149.9,1006.7,1357.1,1133.4,644.79,1186.9,872.09,1178.5,966.95,1085.6,1465.7,1027.4,943.24,1139.2,962.67,1180.6,863.68,910.59,1254.5,1065.2,771.95,868.08,972.35,31.6,900.82,1074.5,1107.4,987.14,856.49,1208.9,817.65,1335.2,271.3,965.08,921.4,1161.7,992.55,980.75,1377.3,662.25,1453.8,935.64,937.79,992.82,911.27,552.05,1177.8,942.59,866.53,916.62,1081.9,1…
869.3,1124.2,1146.5,1084.6,1373.5,1129.6,972.65,1043.2,1629.1,1237.4,1127.4,1376.2,1308.1,1184.5,1119.2,829.54,946.78,1303.6,1072.3,1331.7,1251.9,1011.4,792.02,893.07,945.62,913.51,1126.8,1195.5,530.81,0,0,1130.2,3537.9,4755.2,6259.2,1142.4,1140.9,4857.2,2398.4,768.11,1710.3,509.04,833.81,1010.9,696.32,847.85,871.09,953.31,754.13,999.89,1031.8,872.98,1171.8,701.18,883.54,898.09,901.65,721.43,1169…
1004.1,1115.5,1148.1,934.74,1011.2,1284.3,950.59,610.23,1045.1,935.88,796.59,867.38,951.87,1315.5,999.52,1499.5,1206.2,935.07,808.76,817.66,1239.1,1046.3,1036.4,608,1259.2,869.68,848.63,1392.5,501.79,1701.7,0,0,0,0,5469.3,889.69,2021.5,1360.4,1780.1,1072.3,0,942.21,684.57,727.23,1241.3,1109.3,1193.7,857.48,685.23,934.4,1043.6,1194.8,696.76,1063.6,888.69,659.7,842.38,824.16,679.29,645.22,1042.2,60…
1293.6,855.7,1292.3,1017.3,1042.6,1006.4,1026,987.37,799.38,1395.9,1301.6,879.89,923.92,1120.3,961.66,1372.8,1068.3,1136.6,1072.2,995.63,1057.8,934.08,955.63,1182.8,1188.7,753.27,1003.5,358.42,0,0,4141.7,1257.5,1320,0,0,1184.9,1192.4,1806,1005.7,0,0,1613.6,765.47,818.1,1291.8,723.28,1145,1069.9,904.87,1047.4,949.55,871.52,796.97,688.01,510.12,1056.4,621.74,1137.6,1109.1,659.81,898.04,841.52,1160.…
1077.8,1379.4,867.18,1219.2,1047.8,834.8,962.55,1074,1065.1,1170,1200.2,1403.1,859.81,1145.1,1434.3,1022.6,1029.1,1193.7,1140.4,1127.3,952.89,1196.1,1331.4,759.57,798.35,737.27,665.43,1312.2,0,0,2311.2,0,16268,681.52,0,1756.7,1239,54.233,0,0,0,1204.6,797.38,908.94,879.11,735.53,397.82,1042.8,781.54,829.36,937.84,505.86,674.72,1055.6,705.62,706.31,895.23,1131.2,937.89,858.15,1001.1,991.91,696.67,8…
1240.3,1112,1165.3,1037.8,1247.7,1306.5,1073.6,1421.4,1127.1,1038.4,1036.7,887.58,1177.4,1062.5,1445.1,1198.8,1363.1,592.21,989.82,871.78,1139.8,890.28,1323.8,806.49,982.66,989.73,807.95,1788,1569.4,885.4,0,0,0,0,3111.7,1143.3,744.7,3717.7,1144.6,734.35,633.66,679.05,654.42,1086.6,1103.9,781.18,840.15,764.96,1286.3,956.71,888.6,1160.1,1032.8,1128.5,596.37,943.72,883.48,1165.7,1105.7,1001.2,1105.5…
1016.6,1483.2,1148,1570.1,961.96,1514.6,989.87,1482.6,1249.1,1048.8,1093.8,982.28,1018.5,1030.6,1170.5,1473.7,1130.1,1136.9,888.84,866.22,1137.8,1015.3,892.28,842.22,1406.2,1056.5,1066.7,1031.4,1292.2,911.57,0,0,0,0,1434.1,744.1,1507.9,1910.5,1132.2,1420.1,629.27,1060.2,1179.8,714.95,966.27,794.46,1087.6,687.79,656.1,403.84,1144.1,835.2,1115.2,612.27,760.98,1079.8,604.9,1039.1,950.96,856.35,1201.…
951.62,943.92,1088.7,965.19,1081.6,1409.7,1289.3,1183.8,1176.8,1045.7,922.03,905.38,1305.9,468.96,878.97,1097,986.93,855.63,836.76,836.15,1018.8,1122.4,1231.7,870.04,1344.6,1332.2,994.78,431.9,904.85,1188,983.98,0,0,0,1035.4,662.34,0,1006.3,765.18,911.12,815.12,935.85,849.22,979.44,1240.4,1258.9,738.68,666.45,740.37,1075.8,877.34,760.6,846.05,1350.3,1137,953.44,767.76,823.11,612.88,972.06,898.67,…
1068.2,786.17,980.66,1190.7,1078.9,958.16,1085.6,1142.2,780.09,887.61,920.44,983.96,1073.8,1084.3,1302.9,1219.1,948.99,968.55,1191.7,1033.9,678.28,723.94,1141.4,1050.8,934.6,772.61,1247.7,909.73,967.1,785.57,548.71,877.34,728.32,1417.1,1407.2,11914,2756.2,1729.7,689.48,911.86,850.64,608.29,1321.4,1180.8,908.98,1044.9,936.08,923.4,808.88,727.87,1013,1039.2,1030.3,705.59,891.36,1012.3,1103.9,935.94…
656.59,1115.5,1066.1,972.33,675.3,786.98,1061.1,1129.3,1106.5,1157.6,1063.6,953.38,1094.6,1068.7,860.44,769.99,915.97,817.67,1299.3,869.47,1176.4,1090.8,818.61,964.44,1115,1049,1114.1,492.63,1132.1,794.5,1216.6,1070.3,1196.8,923.34,1334.2,0,384.51,3578.6,1192.6,702.71,958.28,1104.2,629.71,1204,1283.4,968.88,1144.3,706.2,1073.6,1197.6,992.98,1060.3,1205.9,721.73,744.84,799.41,991.53,1031.5,955.99,…
1155.6,1070.1,1082,1013.4,951.45,884.07,1083.3,885.78,947.48,1256.4,977.97,1344.3,1126.5,845.7,859.88,807.55,708.23,914.38,1141.6,876.68,914.6,903.64,781.89,1163.1,944.91,1202.4,713.19,548.76,815.7,875.08,846.74,902.07,1170.9,713.96,3233.9,6080.8,3784.2,4595.7,389.83,632.51,676.18,774.17,792.95,639.14,829.91,904.25,709.58,892.65,739.68,1160.7,935.47,1152.7,890.17,815.23,893.7,1270.2,568.94,1216.6…
1175.8,783.62,821.6,1195.1,1222,1158.8,904.33,994.63,1063.5,977.04,1085,973.11,1363.9,568.31,904.22,1033.1,835.87,1135.7,709.02,792.18,909.09,701.33,957.44,850.15,680.24,1102.7,951.66,708.19,1304.7,873.2,866.45,875.9,819.73,1780.3,2330.6,4205.7,0,0,1607.9,434.31,1296,1116.4,798.38,1039.1,1063,784.63,668.13,1302.4,1115,761.93,701.85,829.47,545.74,774.49,1051.4,743.88,793.86,975.51,834.71,904.68,86…
823.46,1398.7,1044,955.14,1277.3,955.82,814.38,935.76,1051,913.98,829.75,1157.8,1165.3,730,943.09,1273.9,713.18,1023.3,1121.3,958.3,1177,981.73,1042.8,873.73,1123,613.85,926.13,612.28,1066.3,898.84,1032,827.47,810.04,878.77,1419.9,0,0,0,906.9,1348.1,570.54,1063.3,438.04,1159.1,661.19,872.92,917.04,619.7,797.05,1041,744.17,949.57,766.44,761.86,842.01,991.98,613.04,893.59,720.82,884.86,858.32,1075.…
1328.2,1086.7,1058.3,950.98,919.34,936.3,1093.5,1500.3,984.5,1368.5,1083.4,994.15,1086.7,1129,889.37,763.07,1262.2,846.4,1373.2,1121.5,968.27,896.78,820.03,997.11,1041.9,1002.5,808.18,649.08,887.55,661.09,1283,1003.9,1196.9,1078.2,485.14,0,0,1671.5,873.28,624.07,781.45,930.89,1079.4,849.35,922.02,996.26,1076.5,816.44,852.04,865.93,704.84,595.18,1219.9,859.74,900.16,934.48,839.42,883.05,1040,938.3…
1089.5,1370,1161.6,1018.1,1402.8,1164.4,886.25,755.89,798.75,1258,656.57,1259.3,878.4,971.31,1279,1006.4,1098.3,900.04,821.56,1214.7,915.23,858.03,1407.3,908.61,1205.7,1142.8,1457.3,1262.5,1043.9,963.82,1123,819.02,726.61,742.69,514.82,1186.2,2145,1044.6,987.57,1134,946,1295,1161.3,811.46,944.25,989.99,879.62,1043.3,654.2,1050,797.74,744.46,584.37,942.85,1137.9,952.73,699.11,1367,1076.1,865.18,41…
1342.9,1248.4,1089.8,714.51,1025.4,958.24,907.29,1080,1046.5,1182.3,720.67,1052,851.26,1127.4,853.89,716.37,1260.2,973.65,641.62,946.33,1153.7,1125.7,1307.9,1336.9,1168.7,865.38,899.87,1004.2,985.89,767,992.1,878.98,848.67,1036.7,1320.9,996.7,1005.3,848.52,879.05,703.83,1017.1,948.39,1022.8,832.61,927.57,439.2,1217.7,1026.6,1264.4,498.83,1252.3,1105.4,1025.9,975.25,961.48,888.96,766.55,967.86,901…
644.87,907.58,973.91,1044.1,909.84,1082.8,1009.6,898.73,854.84,1247.1,1055.4,1127.2,854.01,711.7,865.15,513.98,827.37,1144.5,1075.6,1088.6,940.39,832.2,1038.3,1391.3,1038.7,1227.2,718.53,990.08,784.24,1192.7,1103.8,1192.7,932.16,989.62,1130,1009.2,1460.3,1210.4,1417.3,881.39,1246.3,1216.3,1140.9,1108,1097.2,664.52,625.48,1047.8,1125.3,854.08,1363.2,1032.5,1340.8,985.95,1104.2,1281.8,822.2,939.73,…
1066.3,743.78,972.73,1196.4,887.38,1085.8,736.42,1088.4,1022,1142.4,792.17,1396.8,1183.1,980.79,1386.4,613.96,1188.4,763.42,736.8,1084,1128.9,855.47,1158.1,1100.2,1002,1318.4,923.23,934.02,682.34,1247.3,1303.5,915.1,1335.2,1213.5,776.87,1128.1,1156.8,1052.4,575.13,929.22,922.13,872.72,904.61,1242.7,681.89,888.46,758.56,1082.3,903.08,950.55,878.85,1194.6,1190.6,911.51,1243.4,727.6,881.67,789.88,83…
1123.9,1000.5,889.64,1087.5,1048.7,1094.4,1186.1,778.45,833.03,1219.9,891.14,993.46,1203.5,829.16,930.38,685.24,724.8,1002.1,897.65,1014.8,1080.9,625.32,1066.9,1061.7,1164.4,1122,1204.2,1182.3,763.77,834.38,790.39,1215,1110.6,698.58,923.64,1130.5,1125.6,945.54,685.12,848.24,655.6,1024.7,927.42,962.46,756.29,897.44,849.16,1112.3,1086.4,1340.1,1195.2,1099.6,1109.4,987.51,1013.4,857.55,743.49,1059.3…
1181.1,1017.3,623.4,807.06,605.33,644.76,1013.2,820.2,959.16,1253.3,848.8,1016.9,548.96,955.52,1008.7,986.83,715.81,1119.4,1059.1,1210.6,711.28,727.1,533.53,1028.9,880.77,984.82,1075.9,822.95,930.66,645.08,1039.4,835.72,1140.4,900.25,947.5,711.26,760.98,715.47,753.59,920.86,923.61,932.91,1070.9,882.47,670.56,1314.3,847.66,1052.8,929.37,919,1065,881.06,932.47,793.38,721.39,1381.6,476.81,943.85,107…
1237.9,852.83,964.22,902.51,863.85,1172.9,914.76,573.22,915.13,859.98,674.17,1044.4,856.13,729.03,925.48,885.78,1196.9,636.53,884.39,814.57,995.76,956.32,826.51,1236.4,680.98,946.85,764.34,832.43,771.94,884.8,955.45,1227.1,1107.9,993.12,863.79,951.07,852.12,771.67,1292.2,813.26,806.16,580.23,1030.9,1177.3,924.36,1462.1,575.87,869.04,768.32,661.13,914.02,948.51,1167.6,986.23,1276,976.64,826.81,681…
849.01,1135.7,937.34,756.71,685.94,1355.5,1260.4,652.41,1247.9,898.8,947.07,760.7,1015.4,1128,996.4,676.13,1114.1,992.93,911.34,832.41,988.85,874.89,1038.7,1210.1,1058.4,964.63,1309.5,1015.6,968.4,720.51,840.65,994.02,1229.3,1158.8,793.64,918.65,471.37,993.29,1102,1016.1,640.82,982.05,777.64,894.93,830.84,1080.6,873.61,804.62,991.92,1007.2,646.29,854.72,849.01,1149.5,773.46,823.9,1283.8,714.86,10…
1656.7,1334.7,863.04,1100.8,752.94,733.37,1140.9,844.92,1055,1028.4,1071.4,1149.4,1136.3,742.33,1019.7,1005.2,809.91,1146,1188.3,1173.3,1106.5,1080.3,846.62,1141.6,805.74,960.23,1137.6,597.79,1026.8,732.93,1337.2,699.86,944.78,841.71,602.8,1094.3,915.08,771.66,1181.6,909.12,761.32,1187.1,1034.8,1030.3,588.89,1080.1,838.39,1078.8,1217.7,922.98,873.14,559.76,1062.3,1060,814.85,974.66,937.37,725.77,…
1233.1,755.55,1319.5,726.9,1162.1,1197.3,824.72,1298.2,995.27,952.58,1096.9,893.72,1023.3,658.91,651.64,379.78,988.49,813.78,1138.5,811.14,959.88,1331.8,1040.8,885.34,1060.7,1045,1356,665.7,875.86,1053.4,949.85,952.78,923.4,1140,796.88,977.37,1052.6,943.73,1126.6,716.33,842.18,936.19,746.28,1010.6,1076.9,916.3,788.64,1101.1,896.99,1061,1018.2,760.12,824.98,1290.7,854.85,895.39,1201.3,725.61,867.7…
1174.8,799.59,1446.4,1336.9,1163.7,1190,1051.4,1077,1176.3,922.24,893.81,1046,1209.3,1007.5,994.43,886.29,840.04,1100.9,1042.1,1230.4,758.99,997.92,794.2,954.71,1020.5,803.01,766.07,704,1072.6,1079.4,860.5,1002.5,1106.1,1161.3,844.78,916.78,688.98,628.59,813.86,844.06,1031.3,937.61,1382.6,673.05,715.13,720.47,869.27,838.87,867.36,1099.7,851.29,962.19,1058.5,730.27,964.54,1266.6,956.22,682.51,1030…
1078.7,1129.9,960.53,1143.7,982.58,1187.8,1076.8,1006.6,784.45,1072.9,1139,873.89,919,934.91,734.96,913.51,1104.1,1322.3,828.08,1049.3,1011.9,1275,1102.1,971.68,597.34,728.95,528.27,843.26,1069.7,947.53,1074.9,963.67,1016.2,1154.8,1073.1,1009.2,776.56,1040.1,1027.1,988.7,1192.8,892.3,1332,866.37,837.29,1268,446.25,939.68,813.93,795.43,914.48,1068.5,1029.8,935.43,1029.7,897.04,1006.3,1179.8,848.9,…
1129.4,809.5,844.46,1488.7,1348.9,952.24,897.15,1424,1097.9,1233.8,1517.2,1278.9,1003.3,1448.3,1055.3,960.03,1461.8,718.91,1380.3,523.87,868.08,966.24,1081.9,792.1,1337.1,788.46,1236.8,1029.1,984.29,587.49,1185.2,1041.3,1074.6,1075.7,799.21,949.92,1270.2,624.08,942.82,985.99,836.43,1218.1,1170.7,840.12,922.49,819.32,1022.1,761.02,943.36,1015.8,1162.1,483.92,684.89,979.29,1191.7,1195.4,955.1,880.2…
574.06,633.81,818.37,1263.1,1151.7,729.6,796.42,983.96,1257.9,1056.9,1032,948.12,1244.1,784.44,1090.3,1001.5,1167.1,957.41,973.19,1467.9,794.8,1091.5,1362.3,857.26,1248.3,858.77,956.59,1219.7,866.07,922.23,1221.2,917.84,1230.7,1039.6,1211.2,1017.3,1413.6,1334.2,759.86,840.56,1389,1226.4,805.81,982.19,1205.3,794.29,881.81,952.03,914.5,1130.2,722.65,725.16,1115.4,1037.9,925.42,1094.2,798.82,509.33,…
1082.3,1648.5,1017.3,1057.6,1253.8,972.62,847.92,922.54,1275.6,904.3,1268.4,1361.8,1180.3,1333.2,984.23,1008.1,1326.7,1315.4,953.53,964.66,998.03,991.99,1380.8,959.19,1051.6,728.88,1214.1,836.47,913.42,1016.2,1034.6,858.04,777.95,1078.8,1021.7,660.7,821.36,1217.2,1013.9,1333,1314.1,1037.2,809.7,1060.6,1574.6,1174.2,839.69,982.19,929.16,745.73,1011.4,1004.7,858.65,694.14,881.96,675.75,1301.8,782.2…
1003.7,1018.2,1093.1,828.93,797.17,734.39,730.48,726.24,705.97,1100.6,692.96,768.67,947.16,1244.9,835.28,702.09,924.2,892.82,950.64,811.14,729.85,847.85,796.3,923.69,860.52,1247.9,1147.5,362.82,1000.4,502.3,724.62,537.19,712.23,685.06,1135.3,1240.4,538.85,794.55,700.32,779.18,898.03,670.53,1236.9,1225.9,760.94,898.65,588.92,820.28,902.97,1149.3,927.13,716.31,937.28,884.16,983.64,811.22,897.1,1038…
1201.3,1488.3,937.78,1011.3,913.95,1108.2,641.4,605.8,991.17,655,693.07,958.57,846.74,1042.8,947.21,1006.5,911.73,951.06,941.75,679.37,887.37,1248.9,841.88,756.03,580.04,1390.8,902.67,1022.5,1139.7,1042.1,1132,725.93,874.76,1151.5,822.71,957.07,874.98,1095.4,1195.9,827.7,877.91,568.98,1016.8,1135.5,815.83,959.77,748.79,727.47,892.2,1105.5,1175.8,1048.4,1049.3,636.84,894.84,836.7,1132.3,1063.8,742…
992.41,658.58,861.95,1068.8,985.44,857,1210,892.91,1025,823.11,898.46,752.03,888.22,863.45,913.41,556.56,1149.8,1170,956.67,1289.4,1063,787.19,974.42,955.71,948.46,1266.1,727.39,777.83,898.47,998.54,918.29,1234.1,755.53,743.02,938.66,883.56,1231.4,938.66,970.16,1026.7,920.19,984.19,667.94,760,603.83,996.41,479.36,1112.4,695.46,926.42,1041.9,1063.6,854.95,832.9,1088.7,1161.6,1172.1,761.69,616.01,1…
1116.3,1073.8,1551.1,1092.4,696.88,915.3,823.89,818.76,814.73,1291.6,1038.1,1258.8,950.53,1024.7,770.86,965.86,1122.2,1056.1,1009.5,570.83,1021.9,1206.6,879.66,1360.7,773.5,1254.2,844.66,810.47,986.41,679.52,951.36,781.04,1108.6,950.41,856.59,1144.9,824.08,751.34,691.51,1229.6,1091.3,932.01,1166.4,725.26,1036.9,1251.4,778.3,1209.1,985.19,881.51,806.56,998.79,670.32,830.03,1282.1,1083.6,860.13,988…
710.22,763.47,1086.5,976.67,1120.2,780.69,1167,1248.6,1154.8,983.76,697.32,616.38,892.62,840.87,1031.7,1042.4,777.99,897.59,575.74,842.97,807.44,1117,915.24,708.44,1186,1052,1465.9,1054.7,987.97,1098,1228.2,874.98,809,799.09,1005.7,951.04,896.08,925.52,796.6,1063.2,1075.8,759.95,753.16,786.04,1064.6,807.89,1099.3,512.25,1105.3,913.49,789.61,1124.4,905.46,563.84,937.29,789.55,749.84,782.54,590.16,…
1030.6,1370.4,1052,1057.5,1017.9,1188.6,789.9,793.72,1046.5,809.9,894.07,1111.3,858.64,756.17,931.33,1252.4,942.3,1167.7,1307.8,1042.6,891.18,1343,918.93,729.45,1291.9,1152.9,1120,916.98,1122.7,689.44,856.83,1156.9,850.47,862.3,656.47,1072.6,1316,1537.5,922.46,982.77,802.19,836.35,1222.7,830.34,1028.1,983.01,881.08,1222.7,1195.3,642.65,818.83,1061.7,1276,852.58,1018.8,836.56,1012.2,1290.2,990.76,…
937.05,1055.3,908.3,1001.9,1008.7,946.7,980.79,1111,1089.2,1007.6,1208.8,939.45,1120.4,1372,3709.9,1938.4,935.48,1220.2,775.46,755.33,898.07,715.41,681.34,1158.2,873.33,531.48,1128.7,1147.6,1156.9,1158.3,957.2,1291.5,690.37,997.01,960.36,1004.6,726.81,1018.1,1149.6,959.01,1046.5,1266.2,659.41,1173.8,564.79,959.7,901.22,538.54,981.28,1091.9,1132.8,981.83,1000.1,751.46,625.72,879.44,877.72,1077.3,7…
1338.8,1220.7,610.19,1202.8,994.71,976.15,967.44,1161.4,949.74,673.85,895.2,1011.4,1322.6,1596.9,4137,3484.3,0,5458.3,870.81,1031.7,784.51,724.64,1179.7,1041.9,915.87,949,788.04,1091.5,1322.7,1432.9,847.13,1465.1,776.18,836.07,896.66,1122.5,813.81,877.09,954.83,1105,914.95,1011.7,894.97,763.9,679.14,1057.8,784.91,803.53,1081.8,930.69,1259,781.06,1068.5,981.91,928.48,1139,849.72,985.44,885,822.48,…
1418.2,741.03,1003.6,1187.2,920.92,1256,917.32,1147.9,715.12,1146.2,1321.9,835.53,1056.1,2197.3,0,0,1450.6,1228.2,1189.6,808.65,789.26,1062.5,1270.2,1030.6,1260.3,845.5,1060.9,1249.7,1273,943.51,900.36,891.81,1034.2,988.94,1005.1,728.56,998.39,1099.8,1063.4,1127.1,1191.5,978.01,771.83,982.31,899.69,979.16,850.32,742.03,1094.1,1216.7,837.87,1128.3,819.54,1229.1,879.79,901.62,1171.7,929.94,1162,934…
754.07,1164,1179.9,1380.4,1082.7,789.81,1367.3,774.13,892.01,1199.2,1097.6,1095.4,964.3,885.16,1778.5,3074.9,4388.5,2955.9,1129.8,1097.1,634.33,1343.4,1175.3,847,679.42,993.24,1236.5,1151.6,1023.5,1081.9,1263.6,1045.5,1371.5,850.24,912.79,1170,1184,822.63,1166.3,1069,979.61,1027.9,1037.5,804.01,1351.6,835.44,891.91,759.86,882.54,915.58,1041.8,774.63,821.92,1032.5,1117.5,995.46,909.97,945.98,1112.…
916.39,1467.3,1274.8,970.33,985.23,1012.1,890.97,840.28,801.94,932.88,1023.5,900.16,836.16,0,0,2183.7,1033.6,0,854.49,1136.4,1161.8,1216.3,1252.8,1105.2,1156.4,878.54,1020.1,909,1443.2,1037.5,782.19,946.65,1112,1070.3,1072.8,1283.8,1372,1059.2,1068.2,880.45,865.35,1228.2,1109.1,1089.8,921.72,830.58,1224.2,1105.5,1180,1002.2,820.47,1099.7,908.85,883.13,798.53,1401.5,952.66,814.09,974.1,960.01,847.…
774.6,852.37,712.8,1025.2,1272.7,974.75,1262.3,818.52,1088.8,1376.2,1146.5,1006.9,1081.9,991.56,1809.8,982.95,830.88,1163.6,810.66,1031.1,1166,840.66,1176.9,866.79,1048.4,1223.5,1301,1287.8,1232.5,1388.2,1255.5,1096.8,1175,970.5,933.75,1097.7,949.09,1120.1,1532.6,903.74,1146.9,737.38,821.06,1274.5,1043.7,480.85,807.01,922.74,961.89,1022.9,1151.8,838.18,923.95,853.71,1238.7,1398.9,1030.5,1024.8,98…
1080.2,549.02,1137.1,1027.1,954.68,1223,632.4,942.72,922.41,1184.7,1062.5,1103.5,989.51,951.64,1050,1249.4,1112.8,1119.9,1053.2,878.77,1012,1251.5,1159.1,926.6,960.25,990.23,733.77,824.96,1086,1153.3,1104,870.51,1170.1,1269.4,1103.2,1080.5,1207,717.84,1222.6,1053.6,1517.7,1084,1284.9,1167.8,1059.4,1121.9,1059.3,1265,1248,988.7,1304,1088,932.77,958.8,858.99,1320.5,1063.6,943.87,1172.4,1250,1151.3,…
1086.5,732.18,1260.7,1096.7,1022.2,1026.8,640.44,1165.3,886.24,1712.9,3319.9,4125.3,5518.6,3810.5,1524.1,720.68,996.71,525.13,1045.8,874.68,769.3,1310.3,833.18,914.02,1238.9,1358.9,1155.3,1018,1233.8,855.25,837.25,980.59,971.21,1014.8,797.33,1431,1041.8,996.48,1122.6,1021.8,1558.1,1014.2,867.22,918.41,842.01,1008.4,1100.5,916.97,1130.5,1192.6,833.49,652.7,892.16,874.81,628.74,912.71,818.55,949.11…
1272.5,1011.5,1083,898.31,1194.3,1152.9,1048,1112.2,1065.8,1951.6,0,0,0,7632.7,1633.3,1289.7,933.64,998.83,944.45,1108.8,1279.1,935.88,857.04,1107.8,1117.6,737.15,912.82,759.46,912.41,938.66,1085.7,1224.8,950.08,661.95,869.92,1109.6,1157.2,1181.3,620.14,1075.7,748.72,655.06,930.9,1063.7,1219.3,1001.5,1122.4,941.39,957.18,1018.8,1058,998.07,838.06,1128,900.17,1098.7,1006.4,1120.1,639.17,928.52,103…
1015.1,922.53,1002.7,1431,1514.9,1336.1,1154.1,1040.3,1058.6,4030.7,2569.4,5644.8,0,808.47,2028.3,1082.2,1096,748.84,873.77,1406,928.4,806.12,1070.9,1094.6,815.14,1056.3,872.97,944.27,1053.8,888.4,934.36,1125,1019.3,789.22,1069.5,1044,1296,870.23,1135.9,904.96,609.16,1071.3,1032.4,863.35,1097.2,868.06,1001.8,906.72,988.53,382.94,787.69,882.38,630.08,885.06,845.98,911.73,1052.9,922.72,445.06,793.3…
1131.4,1463.6,1344.3,956.18,1069.9,1182.8,1097.6,1139.3,806.28,1719,1305.3,1445,2446.1,1121.8,1482.8,1123,1448.5,989.21,891.63,1264.3,723.02,1012.8,1156.4,1250.7,1100.7,1003.3,1049.3,1159.9,933.23,1018.6,519.41,763.7,1061.1,856.78,919.16,1048.1,1192.9,1176,1016.4,767.62,1219.7,1241.8,1336.1,1125.2,1169.2,1093.4,718.1,982.63,766.97,1207.7,786.49,861.87,1112.3,976.19,1083.3,1094.6,1100.6,1129.7,118…
1449.1,905.16,989.24,923.92,810.9,707.7,1267,1257,1006,1107.8,1353.9,1209.1,840.11,0,1117.4,901.96,1014.6,878.66,834.01,1337.6,1242.9,742.36,1116.1,1364.7,1119.8,1196.2,1414.5,918.34,1071.7,941.61,1316.7,1035.6,938.1,873.04,1364.6,1010.8,934.58,1170.3,1028.2,830.72,1234.9,643.6,1272,918.77,1067.8,750.91,790.38,784.35,1018.6,562.74,957.76,1043.7,1252,893.46,740.81,832.09,1377.2,901.66,898.21,1031.…
965.95,1074,1021.6,1216.7,913.71,1152.4,1115.4,916.35,706.97,1176.1,1337.3,1703,1334.6,1067.5,1400.9,1062.1,984.96,1060.6,1352.1,997.77,1469,1300.6,1568.7,1091.2,1248,1041.3,912.25,1342.8,1325.1,1256,868.72,639.77,1315,865.79,1456,1218.4,1520.5,1074.5,1165.1,1192.6,1163,1087.2,722.81,714.35,1395.1,876.11,955.99,1385,1323.3,905.21,868.77,1055.5,1208.9,853.97,652.51,927.71,915.11,1160.2,822.54,843.…
869.49,1212.5,897.12,1431.9,1511.2,1163.5,1252.3,1229.6,1076.6,928.73,990.73,1450.8,548.84,5713.8,2840.1,1135.6,789.24,2064.7,787.05,1209.2,1359.5,1357.8,924.11,1057,1292.4,1074,939.84,934.66,1317.9,1093.9,866.72,922.53,876.79,893.03,877.69,1103.5,1062.2,732.96,965.92,975.49,1242,1041,888.78,1011.8,1030.8,929.38,1078.6,881.05,1089,798.73,1303,924.98,1183.5,1063.7,610.42,1215.8,809.75,851.12,1069.…
1064.9,1102.1,1336.3,1019.9,1034.4,1019.6,1165.8,1075.8,1339.2,1103.2,1409.5,1311.2,512.66,0,4835.3,1922.5,9.9776,1573.9,1366.3,863.5,1774.7,1035,481.53,1380.5,2408.3,1571.8,1007.2,1443.3,1246.1,1118.2,1239.2,1185,880.06,899.76,1339.6,928.89,1142.1,967.71,1219.8,955.75,892.53,1166,1195,874.75,1252.3,907.04,1271.4,1049.3,988.83,1056.3,1231.5,1027.5,796.3,680.4,916.16,1220,882.91,1064.8,783.16,1074…
1265.6,1406.9,982.43,949.65,1168.8,1044.9,969.75,938.41,1174.6,1086.4,1508.2,742.31,2872,4270.3,0,0,1216.7,1625.8,1617.5,1364.7,1408.3,1210.7,574.18,1135.2,2589,1306.2,1104.9,990.66,1286.3,1060.4,984.68,1118.2,845.47,1273,734.72,1090,1085.7,1119.4,1080.3,1080.3,1067.9,1387.5,1110,1104.3,1244.9,907.66,1006.9,1046.1,959.75,1276,1374,1052.9,954.31,1127.5,1174.3,855.29,1118.9,1027.2,1040.2,1177.9,555…
968.21,1211.1,798.09,1567.7,1100.2,1073.3,1145.7,1205.6,1105.8,1315.7,1373.2,1217.3,287.91,2173.2,2022.3,0,447.9,1194.2,1130.2,941.46,627.3,1303.2,1675.3,3289.1,847.34,1100.8,1214.8,1039,1308.4,898.78,1065.9,1198.3,925.91,1059.1,1618.1,1157.7,1080.5,1038.4,993.18,1248.1,1057.3,1229.4,812.32,1096.6,1452.6,1220.7,883.7,1443.8,842.42,1442.8,1154.4,1071.7,883.28,996.09,677.05,1401.9,1087.3,1076.8,118…
828.07,1446.7,1212.3,1512.1,1068.3,1240.6,1301.1,566.33,1175.6,1104,982.85,1133.3,0,0,0,0,1135.4,1054.5,1272,1063.4,714.87,918.29,1072.2,1758,0,1110.5,1107,1158.4,1084,1061,5935.8,1121.4,1091.3,1124.5,1085.8,958.51,1021.4,1169,1039.3,987.59,976.26,1037.3,622.42,973.32,590.47,1137.5,1121.6,1431.5,1035.6,817.27,903.89,858.19,852.55,815.83,1118.3,788.08,958.85,1230.3,1008.8,857.19,793.09,908.44,1118…
1238.2,1257.5,1177.7,803,1231.2,890.1,872.67,1271.1,1243,964.68,1053.5,1028.7,248.78,1004.8,892.95,940.43,1088,796.04,959.33,785.03,1078.2,1711.1,499.82,1441.9,1187.9,854.18,1215.4,1298.5,860.45,1100.2,1439.2,6058.6,2199.4,1091.4,1005.8,830.89,751.69,1105,1015.4,1025.1,1177.1,922.05,1016.3,644.83,852.08,1204.7,885.87,1949.4,1781.1,1026.7,1196.6,512.62,1027.7,1201.1,1063.9,1197.4,1208.2,962.97,103…
1403.3,832.95,1349.7,1359.6,842.69,896.36,1131.6,1150.2,1122,971.05,986.77,1181.8,970.61,1162.8,964.02,940.19,1064.5,1132,1205.5,1527.7,1050.4,882.93,1134.4,1086.8,1050.2,808.51,1516.3,1138.7,1241.2,6413.6,10655,7392.4,1893.9,843.02,862.82,1062.8,761.75,821.92,806.71,879.32,877.98,891.22,1153.8,1059.7,939.58,1536.8,1476.4,1548.4,961.34,809.99,2046.8,911.66,690.45,800.31,1017.2,839.16,974.91,995.8…
737.2,976.09,1117.9,1151.8,1212.7,1124.5,1178.2,1192.2,1249.6,1335.7,854.75,1082.8,995.89,1700,1162.2,1341.4,1281.2,702.39,531.87,1175.5,1389.7,820.22,1153.5,1303.4,941.56,1087.6,1109.8,862.48,1159.7,0,0,1164.2,7039.7,724.75,1039.6,1035.9,1241.6,1056.3,1077.4,923.89,1134,745.82,1103.8,752.51,1526.6,565.12,1086.7,1650.3,448.71,1510.4,800.61,1917.3,858.31,898.35,865.2,1331.6,1233.2,759.11,795.46,81…
1302.3,1175.6,1123.1,1155.3,1427.2,1110.1,1316.7,1406,1084,1341.6,1145,718.39,1093.2,1137,1229.3,1169.4,1403.5,868.52,794.89,1264.3,948.79,1094.8,1464,1165.2,1224,1169.3,909.86,1152.8,807.47,930.56,0,0,821.63,886.92,768.3,1299.9,1373.3,1040.9,984.83,1118.9,1074.3,1046.1,1116.3,1302.6,1134.3,1068.9,1105,0,0,1485.6,1033.6,673.12,1293.5,926.25,917.1,755.34,1188.7,1199.5,1030.5,1092.7,566.01,1034.5,1…
907.9,758.22,1170.9,1520.5,1207.5,862.63,1492.4,1369.3,1266.8,1223.5,1416.1,1305.8,1217.8,760.27,1568.1,1169.8,1293.9,1317.8,1061.4,1127.9,1135.8,923.89,1212.6,1190.5,1062,928.28,1396.8,1048.3,912.69,1278.2,1237.5,885.73,885.19,1125.1,935.44,1025.4,1206.9,1425.6,1334.6,1092.7,957.25,691.47,1207.6,1066,1509.1,1615,1447.2,1206.8,1377.7,1641.6,1023.1,886.08,1132.7,666.99,1271.8,893.44,867.37,1153.7,…
1089.9,1352,1231,1363.5,1634.3,906.9,888.41,1052.8,1227.1,1140,1690.5,1220.4,1304.2,1187.5,1231.4,1366.1,955.03,1203.1,945.46,1048.9,1378,1321.5,1418,983.46,867.46,1119.6,1350.9,1213.4,1055.4,816.95,961.77,1162.1,963.25,904.8,873.34,1002.5,1587.6,1572.2,514.46,668.39,709.02,1443,1138.7,3513,4987.1,298.67,1440.3,596.93,1314.6,2156.8,815.34,930.55,1037.1,1078.2,790.09,817.49,1123.4,976.73,1066.5,93…
925.13,621.42,1190.8,1302.6,1004.1,823.56,1174.8,1101.4,1108.2,1223.9,931.82,869.98,1270,1243.6,1397.6,887.56,1120.9,1155.5,774.39,1129.1,966.02,1382,1029.4,526.7,1292.3,909.64,826.61,1043.8,811.7,912.68,1105.9,1024.6,877.87,844.96,1104.4,776.36,1445.5,0.40689,0,0,865.74,825.04,1419.6,832.26,1032.1,6391.2,503.37,816.22,903.09,582.89,921.67,999.4,992.45,881.71,1150.6,1095.6,999.09,981.1,890.27,143…
1108.8,716.65,1576.7,610.67,848.43,838.02,1121.7,1218.7,1140.1,985.57,899.21,1290,979.38,785.98,808.41,910.15,1210.9,1326.4,941.16,771.58,1157.6,1375.2,1157.4,1127.6,1008.9,1021.8,890.95,821.43,999.12,973.66,567.23,934.83,996.7,1052.4,983.65,968.61,1007.8,0,0,0,2154.5,1273.1,0,0,5640.5,1572.5,971.12,1310.3,700.45,1079.7,922.16,792.5,1154.7,521.71,922.71,1017.6,886.63,1137.9,1095.8,937.99,950.46,8…
1240.9,1179.2,1269.9,616.7,1288.6,1109.9,1047.4,1041.8,1233.1,735.23,1294.4,854.84,1192.6,1275.2,902.02,1238.9,1208.4,1000.4,1258.9,1159.3,1097.7,1173.4,1106.9,1294.9,894.53,1337.1,1037.1,1271.3,1133,858.49,1286.8,1036.6,1146,1009.6,1339.4,890.79,1150,1156.7,0,1173.9,864.68,292.12,308.43,594.63,928.06,1418.9,1190.2,1368,909.89,933.43,1393.1,948.91,975.03,1027.1,740.93,862.91,1389.8,1002.1,687.75,…
769.5,1054.3,573.2,980.9,1366.9,1218.1,1366.5,811.21,811.04,979.05,1208.7,1186.7,1193.8,1056,1015.6,1232.6,1630.9,847.06,1066.2,1101.5,1184.4,1300,806.14,965.48,1293.1,1176.3,926.79,1220.4,1094.1,1082.2,1310.4,720.18,1198.2,849.2,827.78,1208.2,1063.6,940.49,1247.7,880.48,1008.9,839.96,817.96,1282.9,879.34,985.91,1156.2,1268.7,1003.7,589.19,533.13,754.41,1162.5,1112.6,799.02,844.62,863.8,1119.3,10…
1200.3,1181.7,1272.2,1390.3,1298.4,1112.9,1127.8,1082.6,1213.6,1022.3,991.78,1487.2,995.34,1277.4,1097.8,1117.4,1142.8,1417.7,1190,1424.7,1284.8,1106.4,1063.5,1203.8,1183.9,1180.1,1533.3,883.44,1042.9,808.37,1041.7,1116.6,973.21,1090.7,1031.8,1000.1,1224,645.54,1395.5,1189.2,1153.8,1213.8,1039.7,751.94,1065.9,1227,970.54,802.67,1113.2,1029.8,950.19,1068.2,181.21,951.86,917.87,1117.4,803.26,641.33…
636.46,512.87,863.79,1261,880,1224,1662.4,1182.1,906.92,1366.1,1227.8,1447,1190.4,977.81,1303.6,1223.1,1131.2,813.86,1015.6,1055.4,1051.5,1062.3,1289.6,1383.6,1093,1140.3,1048.2,967.19,901.88,988.37,1473.2,769.59,1203.6,1065.3,1418.2,1490.8,1052.9,1159.4,1163.6,1028.7,719.77,1601.8,871.86,951.09,1291.9,1119.6,1129.1,834.82,1182,1067,1077.5,745.66,786.8,1181.5,1094.9,1159.9,1468.8,982,1335.9,1178.…
5776,5404.9,1054.8,837.45,871.75,716.47,1271.4,1006,882.06,1103.6,1212.3,990.49,1444.5,985.15,922.24,551.62,1168,1067.1,1130,1075.9,992.43,1182.8,844.27,1095.1,720.87,1240.9,940.53,1437.4,657.82,1048.2,1228.7,836.7,545.71,876.73,728.79,953.25,687.41,1004,824.98,1262,876.58,1081.8,746.19,841.97,1021.1,1133.5,889.73,807.06,657.9,1242.7,952.29,809.29,975.01,882.88,1023,925.48,779.27,1178.4,0,876.46,…
0,0,0,778.72,1006,1299.5,1512.6,1286.5,1284.3,1362.7,747.42,1305.8,1078.1,1309.8,1194.7,1125.2,1337.1,735.57,1222.7,545.05,994.39,853.6,1475.2,981.51,725.75,899.41,899.54,989.94,1050.7,741.4,1060.5,505.17,1091.4,1109.8,978.06,817.58,1270.9,1216.1,823.4,731.36,814.82,940.25,1104.9,971.15,869.7,1150,766.47,1049.4,747.01,1115.3,1126.6,574.34,750.94,919.49,672.77,673.43,388.06,1471.1,1280.4,1328.3,13…
426.68,0,0,1292.6,1239.8,307.2,1164.3,1167.8,1071.6,819.77,1075.5,1050.8,1057.2,1037.6,1177.1,1244.6,1040,1146.7,1005,1138.6,1260.8,938.29,872.34,1073.4,1470.8,1326.4,1116.3,1154.6,928.32,665.19,1097.9,1009.9,880.56,1085.3,1168.3,931.15,953.3,864.46,1228.2,953.05,1106.7,520.97,1028.9,739.63,1041.2,1002.2,772.59,670.61,1105.6,1114.5,1249.3,670.18,1031.5,1039,784.39,1002.1,782.94,944.21,0,171.34,64…
2506.3,0,0,1541,1117.3,1616.9,1032.8,1204.5,964.67,1035.7,834.94,879.12,1010.5,1150.2,1088.4,1039.9,1112.1,815.32,982.36,1118.6,1350.4,1079.8,1134.4,1399.8,1105.2,1124,1096.4,1042.4,876.34,772.8,1195.2,1170.9,1006.3,1259.8,737.05,910.47,1125.2,967.31,801.83,1143.7,917.64,1149.7,955.27,1009.2,920.31,1128.6,809.28,968.43,798.53,815.2,930.45,1067.4,805.01,949.78,1164.4,1057.9,884.79,857.67,1398.5,27…
2360.3,0,1367.9,1082.6,1219.8,840.03,1121.2,787.48,1149.3,1059.1,1311.9,1082.3,1161.9,986.73,663.64,1056.4,1496.8,855.39,857.1,1348.8,1167.8,1303.5,1138.5,764.86,1027.2,837.38,1182.5,1454.3,1065.7,968.17,884.63,1392.6,1120.4,1059.5,705.17,1187.9,829.15,1304.8,1335.1,1091.1,732.02,1199.6,989.36,976.74,1079.8,1706.9,1165.2,1271.6,2709.6,561.61,673.03,1208.2,1094.7,1006.7,858.05,839.33,644.15,1153.8…
736.79,1470.9,958.55,1300.6,1617.5,1861,1298.8,1398.9,988.46,920.74,1463.2,921.04,1098.8,1061.2,756.24,1028.4,1547.1,506.16,1425.7,800.28,1216.5,742.72,1235.4,873.48,1229.3,1313.3,729.91,1328.6,1044,1455.9,1197.9,1268.4,1161.6,804.69,1188,1362.3,891.41,1199.5,1127,3380.1,4367.2,1333.8,673.31,575.96,769.5,401.79,5704.9,0,901.64,727.15,926.66,1062,625.62,1042.9,1104.5,705.8,906.96,935.7,1045.8,994.…
841.82,530.62,1193.3,1120.1,2188.7,2000.8,0,0,1428.1,506.28,1035.7,575.78,1288.6,1085.8,1111,1019,1131.3,1094.7,1303.6,1098,838.28,1406.6,941.58,1103.1,1081.2,1112.8,1228.7,1170.8,819.85,1562.6,694.41,896.51,1136.7,924.12,766.28,832.96,937.43,1748.6,1884,1199.7,0,880.09,913.01,696.92,1438.3,1851.1,0,7111.3,964.71,943.35,890.81,831.74,725.33,760.01,825.5,719.1,1304,1205.7,741.04,872.12,679.21,916.…
832.16,535.27,1470.7,0,6236.9,1500.9,1847,1214.3,1357.5,1169.7,885.34,1024.2,1358.1,956.72,844.3,982.72,1205.2,952.19,1212.2,953.93,898.72,937.27,961.4,852.55,1236.4,828.03,1249.2,1357.4,1387.2,1288.6,899.75,472.59,789.52,950.64,933.97,1001.6,1074.2,697.7,1181.4,0,968.66,692.17,796.58,870.44,835.66,956.16,0,1954.9,1220.8,1025.9,1006.9,913.57,1159,952.85,888.3,824.12,1167.4,806.66,897.81,816.48,87…
1091.8,430.51,1521.6,236.06,0,0,1207.4,923.45,447.43,1245.5,889.32,725.34,1136.8,1286,1182.2,1147.9,1104.9,996.04,1519.6,1129.2,1107.6,1262.1,385.23,1171,1049.9,738.16,1221.5,920.28,1082,1055.3,1064.8,705.52,891.05,1091.4,1064.9,868.79,1014.3,1003.9,1133.2,0,1225.6,599.12,1098.7,1085.8,756.17,809.52,1066.2,1555.9,1253.1,1317.1,1173.5,1095.9,827.57,1341,903.12,810.08,959.37,522.11,1262.9,1049.6,83…
963.53,1417,1343.1,1189.4,1565.5,0,1348,939.94,1431,1150.2,964.53,689.65,1276.2,1055.1,953.41,871.89,1007.6,1421.5,1087.5,962.94,1109.6,1167.2,1029.1,1234.9,1155.2,1282.8,1108.1,1155.1,1085.7,1239.5,1256.3,888.01,746.93,1176.8,877.99,1273.6,725.18,1174.8,573.2,947.16,1588.8,903.65,759.66,1103.4,715.08,883.58,1083.6,709.43,797.4,825.07,1024.7,733.73,469.18,1027.6,1133.6,731.09,1069.1,687.7,925.48,…
1313.3,1278.4,369.46,1280.1,1227.8,0,1181.9,1739.4,789.04,974.88,1231.6,1234.4,1146.1,1009.1,714.09,976.44,934.05,1425.5,915.33,1395.1,1144.4,1146,952.75,1345.4,1330.9,1008.9,1141.1,1204.1,1002.7,1365.8,1217.8,1084.5,1000.8,1072.4,986.26,1554.5,1026,1248.3,790.24,878.91,928.11,711.32,1249.7,1467.3,834.18,1079.6,1329.7,938.69,836.96,1239.1,921.75,715.06,750.77,654.04,980.51,891.28,1261.1,1020.4,88…
933.79,773.3,1121.2,1035.1,1977.3,766.94,1480,997.79,1000.3,980.72,952.67,1108.9,1521.4,1123.4,297.69,699.29,688.11,1455.9,1067.6,1053.6,635.03,1147,1311.1,1303,1283.3,1190.4,1021.5,1227.3,867.2,885.29,1218.2,1364.6,1134,924.28,958.71,1045,1016.5,1137.1,1027.8,881.12,687.99,730.24,1045.4,1220.2,1163.9,1116.6,985.08,849.33,1016.6,897.99,750.32,905.56,1280.4,905.13,1006.1,767.53,634.35,1254.8,715.9…
1269.6,824.75,1140.5,1170.2,1274.4,1675.8,930.4,1171.7,988.96,1036.8,1025.3,1217.4,1021.9,1029.9,1032.7,1188.1,1562.8,1282.4,812.84,1272.3,1261.2,1504.2,941.6,1071.3,1432.8,1113.2,785.04,1452.8,1150,1235,954.75,1240.6,1074.9,1134.8,840.24,1124.7,1158.4,668.21,1063.5,795.62,906.59,1014.8,1003.1,1183.6,791.46,1045.1,757.58,785.91,984.86,670.22,867.31,1153.5,1014.6,780.49,973.69,913.47,1070.4,264.92…
1293.2,1155,973.59,1029.8,1307.7,995.3,1266.7,1368.4,1519.2,1447.1,1136.1,1235.6,893.48,960.45,1118,1078.4,588.69,1135.5,1202,1207.1,886.64,1460.2,1162.4,1241.8,1028.6,1175.3,1023.9,1074.4,961.86,1295,1205.1,927.95,691.97,1264.3,940.74,989.23,1108.2,906.12,1041.4,687.82,910.47,962.82,579.02,702.43,647.5,722.62,1358.7,1257.1,1035.7,1245.8,953.62,921.87,1142.1,4534.9,408.62,865.65,1120.7,480.22,582…
1462.7,1307.7,1182.7,1106,1221.8,1119.8,1204.5,1275,1438.4,1063.5,1478.1,965.13,1174.5,816.91,1295.8,1150.8,937.59,1002.4,1450.7,1037.6,1091.3,1147.9,1449.7,1051.1,1192.2,1400.7,871.32,900.86,814.23,1352.5,1174.7,772.9,1324.4,844.84,809.14,860.66,1006.7,714.29,1295,913.88,1030.9,991.22,681.85,1279.4,798.12,1109.8,879.69,1030.7,830.16,1236.6,1068.7,1045.8,2269,0,4162.7,2027.4,1475.8,1715.8,1095,10…
1215.8,1540.1,703.14,1228.3,1639.1,1253.3,1059.7,1062.4,891.97,947.3,1145.7,1142.4,1241,1374,1064.9,1226.7,1187.4,1251,1173.9,1357.3,1417.3,1064.8,908.2,1056.6,1228.5,1507.2,938.69,1118.4,724.54,1488.5,865.62,1248.8,1299.7,1067.7,1170.9,839.46,1174.5,1313.4,1039.9,805.85,998.74,1286.7,990.67,841.64,1142.7,793.49,791.1,555.47,986.42,999.38,771.95,1547.6,1316.1,2886.5,0,2704.3,0,0,1257.9,833.87,404…
[truncated: 40 more rows]

## Sheet: Control_N
4.269,175.73,209.73,113.96,91.592,74.883,96.263,0,39.416,110.47,23.244,105.75,98.504,0,58.992,63.305,25.536,55.553,26.904,27.436,31.042,0,0,0,59.073,162.2,59.237,0,130.77,145.35,80.112,99.394,127.48,100.21,0,227.18,0,0,115.07,18.213,0,93.574,96.182,26.276,0,0,114.04,49.627,10.38,0,4.3343,49.511,28.119,115.76,84.653,14.546,19.908,67.73,0,102.75,1.6648,0,53.081,157.38,0,50.798,62.283,0,186.15,0,0,1…
[truncated: 255 more rows]

[truncated: 16 more sheets: Control_Au, PDMS_SEM, PDMS_Si, PDMS_C, PDMS_N, PDMS_Au, Infacol_SEM, Infacol_Si, Infacol_C, Infacol_N, Infacol_Au, HMDS_SEM, HMDS_Si, HMDS_C, HMDS_N, HMDS_Au]
