# Supplementary material for: Organosilicon uptake by biological membranes
Source: Commun Biol. 2021 Jun 9;4:704. doi: 10.1038/s42003-021-02155-5 (PMC8190035; doi:10.1038/s42003-021-02155-5)
Supplement: Supplementary file 5 — Supplementary Data 2 [file 42003_2021_2155_MOESM5_ESM.xlsx]

## Sheet: XPS wide scan
Binding Energy (eV)	CPS bare ITO	CPS ITO + SLB	CPS ITO + SLB + PDMS	CPS ITO + SLB + HMDS	CPS ITO + SLB + Infacol
999.484000000000	344	382.667000000000	101.333000000000	345	315
999.240000000000	356.698000000000	400.575000000000	104.589000000000	359.408000000000	327.943000000000
998.996000000000	369.397000000000	418.483000000000	107.845000000000	373.816000000000	340.885000000000
998.751000000000	382.095000000000	436.391000000000	111.101000000000	388.223000000000	353.828000000000
998.507000000000	394.794000000000	454.299000000000	114.357000000000	402.631000000000	366.770000000000
998.263000000000	399.978000000000	468.965000000000	119.529000000000	416.155000000000	385.238000000000
998.019000000000	404.374000000000	483.292000000000	124.901000000000	429.586000000000	404.286000000000
997.775000000000	408.769000000000	497.618000000000	130.274000000000	443.017000000000	423.333000000000
997.530000000000	413.165000000000	511.945000000000	135.646000000000	456.448000000000	442.381000000000
997.286000000000	417.758000000000	518.359000000000	139.568000000000	459.396000000000	441.451000000000
997.042000000000	422.398000000000	522.917000000000	143.149000000000	459.884000000000	435.834000000000
996.798000000000	427.038000000000	527.476000000000	146.731000000000	460.372000000000	430.217000000000
996.554000000000	431.678000000000	532.034000000000	150.313000000000	460.861000000000	424.601000000000
996.309000000000	439.984000000000	530.074000000000	150.053000000000	458.905000000000	424.048000000000
996.065000000000	449.752000000000	525.516000000000	148.262000000000	455.974000000000	425.513000000000
995.821000000000	459.520000000000	520.957000000000	146.471000000000	453.044000000000	426.978000000000
995.577000000000	469.288000000000	516.399000000000	144.681000000000	450.114000000000	428.443000000000
995.333000000000	482.538000000000	517.493000000000	143.899000000000	455.813000000000	429.606000000000
995.088000000000	497.923000000000	522.051000000000	143.736000000000	466.802000000000	430.582000000000
994.844000000000	513.308000000000	526.610000000000	143.573000000000	477.791000000000	431.559000000000
994.600000000000	528.692000000000	531.168000000000	143.411000000000	488.780000000000	432.536000000000
994.356000000000	533.821000000000	542.222000000000	144.872000000000	494.641000000000	438.385000000000
994.112000000000	529.669000000000	559.153000000000	147.802000000000	495.862000000000	448.641000000000
993.867000000000	525.518000000000	576.085000000000	150.733000000000	497.083000000000	458.897000000000
993.623000000000	521.366000000000	593.016000000000	153.663000000000	498.304000000000	469.154000000000
993.379000000000	525.300000000000	600.007000000000	156.593000000000	505.090000000000	475.105000000000
993.135000000000	539.952000000000	593.820000000000	159.524000000000	519.254000000000	475.349000000000
992.891000000000	554.604000000000	587.634000000000	162.454000000000	533.418000000000	475.593000000000
992.646000000000	569.256000000000	581.447000000000	165.385000000000	547.581000000000	475.838000000000
992.402000000000	579.164000000000	576.897000000000	168.533000000000	554.219000000000	477.554000000000
992.158000000000	579.652000000000	575.595000000000	172.115000000000	545.916000000000	482.194000000000
991.914000000000	580.140000000000	574.292000000000	175.696000000000	537.613000000000	486.834000000000
991.670000000000	580.629000000000	572.990000000000	179.278000000000	529.310000000000	491.474000000000
991.425000000000	581.352000000000	573.836000000000	182.313000000000	524.993000000000	496.524000000000
991.181000000000	582.817000000000	581.488000000000	183.615000000000	533.295000000000	502.873000000000
990.937000000000	584.282000000000	589.140000000000	184.917000000000	541.598000000000	509.222000000000
990.693000000000	585.747000000000	596.791000000000	186.220000000000	549.901000000000	515.571000000000
990.449000000000	587.177000000000	604.443000000000	187.758000000000	557.283000000000	521.602000000000
990.204000000000	588.398000000000	612.094000000000	190.689000000000	559.237000000000	525.753000000000
989.960000000000	589.619000000000	619.746000000000	193.619000000000	561.190000000000	529.905000000000
989.716000000000	590.840000000000	627.398000000000	196.549000000000	563.144000000000	534.056000000000
989.472000000000	592.830000000000	634.447000000000	199.341000000000	565.098000000000	537.829000000000
989.228000000000	609.436000000000	630.051000000000	199.504000000000	567.051000000000	534.410000000000
988.983000000000	626.042000000000	625.656000000000	199.667000000000	569.005000000000	530.991000000000
988.739000000000	642.647000000000	621.260000000000	199.830000000000	570.958000000000	527.573000000000
988.495000000000	659.253000000000	616.864000000000	199.993000000000	572.912000000000	524.154000000000
988.251000000000	671.194000000000	627.705000000000	199.223000000000	582.328000000000	533.095000000000
988.007000000000	682.916000000000	639.264000000000	198.409000000000	592.096000000000	542.619000000000
987.762000000000	694.637000000000	650.823000000000	197.595000000000	601.864000000000	552.143000000000
987.518000000000	706.359000000000	662.382000000000	196.781000000000	611.632000000000	561.667000000000
987.274000000000	691.829000000000	667.780000000000	202.267000000000	616.360000000000	569.300000000000
987.030000000000	673.026000000000	672.176000000000	208.779000000000	620.267000000000	576.626000000000
986.786000000000	654.222000000000	676.571000000000	215.291000000000	624.175000000000	583.952000000000
986.541000000000	635.419000000000	680.967000000000	221.803000000000	628.082000000000	591.278000000000
986.297000000000	649.681000000000	687.106000000000	221.963000000000	626.571000000000	603.648000000000
986.053000000000	674.101000000000	693.781000000000	220.173000000000	623.397000000000	617.568000000000
985.809000000000	698.521000000000	700.456000000000	218.382000000000	620.222000000000	631.487000000000
985.565000000000	722.941000000000	707.131000000000	216.591000000000	617.048000000000	645.407000000000
985.320000000000	731.164000000000	713.042000000000	217.636000000000	620.745000000000	644.601000000000
985.076000000000	731.408000000000	718.577000000000	220.078000000000	627.827000000000	636.542000000000
984.832000000000	731.652000000000	724.112000000000	222.520000000000	634.908000000000	628.484000000000
984.588000000000	731.896000000000	729.648000000000	224.962000000000	641.990000000000	620.425000000000
984.344000000000	735.651000000000	733.779000000000	226.187000000000	652.723000000000	620.230000000000
984.099000000000	742	736.872000000000	226.513000000000	666.154000000000	625.846000000000
983.855000000000	748.349000000000	739.965000000000	226.838000000000	679.585000000000	631.463000000000
983.611000000000	754.698000000000	743.058000000000	227.164000000000	693.016000000000	637.079000000000
983.367000000000	762.454000000000	748.886000000000	229.365000000000	703.399000000000	650.432000000000
983.123000000000	771.734000000000	757.678000000000	233.598000000000	710.481000000000	672.166000000000
982.878000000000	781.013000000000	766.469000000000	237.831000000000	717.563000000000	693.900000000000
982.634000000000	790.293000000000	775.260000000000	242.063000000000	724.645000000000	715.634000000000
982.390000000000	795.248000000000	785.994000000000	245.105000000000	730.034000000000	724.957000000000
982.146000000000	793.294000000000	799.832000000000	246.245000000000	732.720000000000	714.457000000000
981.902000000000	791.341000000000	813.670000000000	247.385000000000	735.407000000000	703.956000000000
981.657000000000	789.387000000000	827.508000000000	248.524000000000	738.093000000000	693.455000000000
981.413000000000	788.921000000000	836.200000000000	249.805000000000	737.875000000000	683.805000000000
981.169000000000	792.095000000000	832.293000000000	251.433000000000	730.549000000000	676.234000000000
980.925000000000	795.270000000000	828.386000000000	253.061000000000	723.223000000000	668.664000000000
980.681000000000	798.444000000000	824.479000000000	254.689000000000	715.897000000000	661.094000000000
980.436000000000	802.238000000000	821.556000000000	255.238000000000	713.571000000000	654.762000000000
980.192000000000	808.587000000000	822.695000000000	251.331000000000	731.886000000000	653.541000000000
979.948000000000	814.937000000000	823.835000000000	247.424000000000	750.201000000000	652.320000000000
979.704000000000	821.286000000000	824.974000000000	243.516000000000	768.516000000000	651.099000000000
979.460000000000	827.440000000000	825.609000000000	240.993000000000	785.366000000000	650.635000000000
979.215000000000	831.835000000000	821.702000000000	250.924000000000	789.029000000000	656.984000000000
978.971000000000	836.231000000000	817.795000000000	260.855000000000	792.692000000000	663.333000000000
978.727000000000	840.626000000000	813.888000000000	270.786000000000	796.355000000000	669.683000000000
978.483000000000	845.028000000000	810.097000000000	280.671000000000	799.968000000000	676.046000000000
978.239000000000	850.645000000000	829.470000000000	281.485000000000	793.619000000000	685.326000000000
977.994000000000	856.261000000000	848.843000000000	282.299000000000	787.270000000000	694.606000000000
977.750000000000	861.878000000000	868.217000000000	283.113000000000	780.921000000000	703.885000000000
977.506000000000	867.495000000000	887.590000000000	283.927000000000	774.571000000000	713.165000000000
977.262000000000	869.556000000000	876.444000000000	286.667000000000	780.667000000000	724
977.018000000000	871.265000000000	862.281000000000	289.597000000000	787.993000000000	734.989000000000
976.773000000000	872.974000000000	848.117000000000	292.527000000000	795.319000000000	745.978000000000
976.529000000000	874.684000000000	833.954000000000	295.458000000000	802.645000000000	756.967000000000
976.285000000000	877.786000000000	840.621000000000	297.592000000000	801.811000000000	759.398000000000
976.041000000000	881.205000000000	852.017000000000	299.546000000000	799.125000000000	759.886000000000
975.797000000000	884.624000000000	863.413000000000	301.499000000000	796.438000000000	760.375000000000
975.552000000000	888.043000000000	874.809000000000	303.453000000000	793.752000000000	760.863000000000
975.308000000000	882.670000000000	882.806000000000	303.766000000000	803.022000000000	766.802000000000
975.064000000000	873.879000000000	889.481000000000	303.440000000000	816.941000000000	774.861000000000
974.820000000000	865.088000000000	896.155000000000	303.114000000000	830.861000000000	782.919000000000
974.576000000000	856.297000000000	902.830000000000	302.789000000000	844.780000000000	790.978000000000
974.331000000000	866.431000000000	914.084000000000	304.091000000000	859.158000000000	794.153000000000
974.087000000000	887.921000000000	928.085000000000	306.370000000000	873.810000000000	794.397000000000
973.843000000000	909.410000000000	942.085000000000	308.650000000000	888.462000000000	794.641000000000
973.599000000000	930.900000000000	956.086000000000	310.929000000000	903.114000000000	794.885000000000
973.355000000000	956.272000000000	963.184000000000	315.106000000000	909.871000000000	807.037000000000
973.110000000000	985.088000000000	964.161000000000	320.967000000000	909.626000000000	829.747000000000
972.866000000000	1013.90000000000	965.138000000000	326.828000000000	909.382000000000	852.458000000000
972.622000000000	1042.72000000000	966.115000000000	332.689000000000	909.138000000000	875.168000000000
972.378000000000	1066.65000000000	976.369000000000	334.371000000000	916.330000000000	888.319000000000
972.134000000000	1084.23000000000	998.672000000000	330.627000000000	933.179000000000	889.051000000000
971.889000000000	1101.81000000000	1020.98000000000	326.882000000000	950.029000000000	889.784000000000
971.645000000000	1119.40000000000	1043.28000000000	323.138000000000	966.879000000000	890.516000000000
971.401000000000	1138.14000000000	1064.92000000000	323.268000000000	979.162000000000	888.924000000000
971.157000000000	1159.14000000000	1085.27000000000	330.920000000000	982.581000000000	882.819000000000
970.913000000000	1180.14000000000	1105.62000000000	338.571000000000	986	876.714000000000
970.668000000000	1201.14000000000	1125.97000000000	346.223000000000	989.419000000000	870.609000000000
970.424000000000	1221.31000000000	1145.12000000000	351.362000000000	994.274000000000	872.402000000000
970.180000000000	1238.89000000000	1160.59000000000	348.757000000000	1003.55000000000	898.531000000000
969.936000000000	1256.47000000000	1176.05000000000	346.152000000000	1012.83000000000	924.661000000000
969.692000000000	1274.05000000000	1191.52000000000	343.547000000000	1022.11000000000	950.790000000000
969.447000000000	1289.59000000000	1204.28000000000	342.090000000000	1031.39000000000	971.608000000000
969.203000000000	1293.49000000000	1201.67000000000	347.137000000000	1040.67000000000	962.328000000000
968.959000000000	1297.40000000000	1199.07000000000	352.184000000000	1049.95000000000	953.049000000000
968.715000000000	1301.31000000000	1196.46000000000	357.231000000000	1059.23000000000	943.769000000000
968.471000000000	1305.19000000000	1194.45000000000	362.224000000000	1068.23000000000	935.564000000000
968.226000000000	1308.61000000000	1202.59000000000	366.294000000000	1072.38000000000	945.821000000000
967.982000000000	1312.03000000000	1210.73000000000	370.364000000000	1076.53000000000	956.077000000000
967.738000000000	1315.44000000000	1218.87000000000	374.434000000000	1080.68000000000	966.333000000000
967.494000000000	1318.86000000000	1227.01000000000	378.504000000000	1084.83000000000	976.590000000000
967.250000000000	1317.83000000000	1219.36000000000	380.073000000000	1074.22000000000	963.403000000000
967.005000000000	1316.61000000000	1211.06000000000	381.538000000000	1062.98000000000	949.239000000000
966.761000000000	1315.39000000000	1202.76000000000	383.004000000000	1051.75000000000	935.076000000000
966.517000000000	1314.16000000000	1194.45000000000	384.469000000000	1040.52000000000	920.912000000000
966.273000000000	1288.02000000000	1183.33000000000	380.724000000000	1042.38000000000	928.505000000000
966.029000000000	1257.98000000000	1171.78000000000	376.165000000000	1046.29000000000	939.495000000000
965.784000000000	1227.95000000000	1160.22000000000	371.607000000000	1050.19000000000	950.484000000000
965.540000000000	1197.91000000000	1148.66000000000	367.048000000000	1054.10000000000	961.473000000000
965.296000000000	1192.13000000000	1137.60000000000	369.761000000000	1042.97000000000	957.419000000000
965.052000000000	1193.59000000000	1126.69000000000	374.645000000000	1027.34000000000	948.872000000000
964.808000000000	1195.06000000000	1115.79000000000	379.529000000000	1011.71000000000	940.325000000000
964.563000000000	1196.52000000000	1104.88000000000	384.413000000000	996.079000000000	931.778000000000
964.319000000000	1194.69000000000	1109.25000000000	383.033000000000	998.582000000000	936.747000000000
964.075000000000	1191.27000000000	1120.97000000000	378.637000000000	1009.82000000000	948.225000000000
963.831000000000	1187.85000000000	1132.69000000000	374.242000000000	1021.05000000000	959.702000000000
963.587000000000	1184.44000000000	1144.41000000000	369.846000000000	1032.28000000000	971.179000000000
963.342000000000	1179.46000000000	1149.99000000000	369.605000000000	1035.73000000000	969.485000000000
963.098000000000	1173.35000000000	1151.13000000000	372.373000000000	1033.53000000000	958.252000000000
962.854000000000	1167.25000000000	1152.27000000000	375.140000000000	1031.33000000000	947.018000000000
962.610000000000	1161.14000000000	1153.41000000000	377.908000000000	1029.13000000000	935.785000000000
962.366000000000	1159.78000000000	1154.32000000000	379.807000000000	1033.68000000000	944.094000000000
962.121000000000	1163.44000000000	1154.97000000000	380.784000000000	1045.41000000000	973.154000000000
961.877000000000	1167.10000000000	1155.62000000000	381.761000000000	1057.13000000000	1002.21000000000
961.633000000000	1170.77000000000	1156.27000000000	382.737000000000	1068.85000000000	1031.27000000000
961.389000000000	1174.24000000000	1155.40000000000	383.079000000000	1079.05000000000	1044.90000000000
961.145000000000	1177.41000000000	1152.14000000000	382.428000000000	1086.86000000000	1034.40000000000
960.900000000000	1180.59000000000	1148.88000000000	381.777000000000	1094.68000000000	1023.90000000000
960.656000000000	1183.76000000000	1145.63000000000	381.126000000000	1102.49000000000	1013.40000000000
960.412000000000	1183.55000000000	1144.77000000000	380.859000000000	1107.64000000000	1002.25000000000
960.168000000000	1175.25000000000	1149.66000000000	381.510000000000	1106.42000000000	989.556000000000
959.924000000000	1166.95000000000	1154.54000000000	382.161000000000	1105.20000000000	976.857000000000
959.679000000000	1158.64000000000	1159.43000000000	382.812000000000	1103.98000000000	964.159000000000
959.435000000000	1152.05000000000	1162.03000000000	384.636000000000	1103.15000000000	955.416000000000
959.191000000000	1152.29000000000	1155.52000000000	391.148000000000	1103.88000000000	962.498000000000
958.947000000000	1152.54000000000	1149.01000000000	397.660000000000	1104.61000000000	969.580000000000
958.703000000000	1152.78000000000	1142.49000000000	404.172000000000	1105.34000000000	976.662000000000
958.458000000000	1153.87000000000	1137.90000000000	410.735000000000	1106.23000000000	985.718000000000
958.214000000000	1162.17000000000	1149.62000000000	417.735000000000	1108.43000000000	1011.60000000000
957.970000000000	1170.48000000000	1161.34000000000	424.736000000000	1110.63000000000	1037.49000000000
957.726000000000	1178.78000000000	1173.06000000000	431.736000000000	1112.82000000000	1063.37000000000
957.482000000000	1187.10000000000	1184.64000000000	438.642000000000	1115.07000000000	1088.82000000000
957.237000000000	1196.87000000000	1182.36000000000	436.200000000000	1122.15000000000	1071.24000000000
956.993000000000	1206.63000000000	1180.09000000000	433.758000000000	1129.23000000000	1053.66000000000
956.749000000000	1216.40000000000	1177.81000000000	431.316000000000	1136.32000000000	1036.08000000000
956.505000000000	1226.17000000000	1175.53000000000	428.874000000000	1143.40000000000	1018.49000000000
956.261000000000	1223.65000000000	1177.87000000000	433.433000000000	1136.40000000000	1012.98000000000
956.016000000000	1219.99000000000	1180.63000000000	438.643000000000	1128.10000000000	1008.58000000000
955.772000000000	1216.32000000000	1183.40000000000	443.853000000000	1119.80000000000	1004.19000000000
955.528000000000	1212.66000000000	1186.17000000000	449.062000000000	1111.49000000000	999.791000000000
955.284000000000	1224.42000000000	1188.40000000000	442.658000000000	1116.41000000000	992.592000000000
955.040000000000	1239.56000000000	1190.52000000000	433.704000000000	1124.22000000000	984.778000000000
954.795000000000	1254.70000000000	1192.63000000000	424.750000000000	1132.04000000000	976.963000000000
954.551000000000	1269.84000000000	1194.75000000000	415.796000000000	1139.85000000000	969.149000000000
954.307000000000	1266.74000000000	1199.70000000000	412.035000000000	1139.88000000000	973.197000000000
954.063000000000	1256.73000000000	1205.72000000000	410.244000000000	1136.95000000000	981.744000000000
953.819000000000	1246.72000000000	1211.75000000000	408.453000000000	1134.01000000000	990.291000000000
953.574000000000	1236.70000000000	1217.77000000000	406.663000000000	1131.08000000000	998.838000000000
953.330000000000	1235.15000000000	1214.77000000000	405.590000000000	1128.15000000000	1002.62000000000
953.086000000000	1238.57000000000	1206.47000000000	404.939000000000	1125.22000000000	1003.59000000000
952.842000000000	1241.99000000000	1198.16000000000	404.287000000000	1122.29000000000	1004.57000000000
952.598000000000	1245.41000000000	1189.86000000000	403.636000000000	1119.36000000000	1005.55000000000
952.353000000000	1239.55000000000	1182.69000000000	405.249000000000	1126.88000000000	1009
952.109000000000	1225.63000000000	1176.50000000000	408.831000000000	1143.49000000000	1014.62000000000
951.865000000000	1211.71000000000	1170.32000000000	412.413000000000	1160.10000000000	1020.24000000000
951.621000000000	1197.79000000000	1164.13000000000	415.994000000000	1176.70000000000	1025.85000000000
951.377000000000	1190.64000000000	1161.45000000000	417.713000000000	1186.54000000000	1031.15000000000
951.132000000000	1192.11000000000	1163.25000000000	417.062000000000	1187.76000000000	1036.03000000000
950.888000000000	1193.58000000000	1165.04000000000	416.411000000000	1188.98000000000	1040.92000000000
950.644000000000	1195.04000000000	1166.83000000000	415.760000000000	1190.20000000000	1045.80000000000
950.400000000000	1199.12000000000	1168.62000000000	415.951000000000	1187.38000000000	1050.85000000000
950.156000000000	1208.15000000000	1170.41000000000	417.742000000000	1176.88000000000	1056.23000000000
949.911000000000	1217.19000000000	1172.20000000000	419.533000000000	1166.38000000000	1061.60000000000
949.667000000000	1226.22000000000	1173.99000000000	421.324000000000	1155.88000000000	1066.97000000000
949.423000000000	1224.27000000000	1172.89000000000	423.236000000000	1150.75000000000	1068.25000000000
949.179000000000	1189.35000000000	1163.12000000000	425.516000000000	1161.74000000000	1057.26000000000
948.935000000000	1154.43000000000	1153.36000000000	427.795000000000	1172.73000000000	1046.27000000000
948.690000000000	1119.51000000000	1143.59000000000	430.074000000000	1183.71000000000	1035.29000000000
948.446000000000	1091.70000000000	1139.22000000000	432.177000000000	1191.56000000000	1027.67000000000
948.202000000000	1102.69000000000	1164.29000000000	433.316000000000	1182.28000000000	1038.41000000000
947.958000000000	1113.68000000000	1189.36000000000	434.456000000000	1173	1049.16000000000
947.714000000000	1124.67000000000	1214.43000000000	435.595000000000	1163.72000000000	1059.90000000000
947.469000000000	1136.82000000000	1237.65000000000	436.168000000000	1154.68000000000	1070.01000000000
947.225000000000	1167.10000000000	1231.79000000000	427.866000000000	1149.31000000000	1070.26000000000
946.981000000000	1197.38000000000	1225.93000000000	419.563000000000	1143.93000000000	1070.50000000000
946.737000000000	1227.66000000000	1220.07000000000	411.260000000000	1138.56000000000	1070.75000000000
946.493000000000	1257.94000000000	1214.21000000000	402.957000000000	1133.19000000000	1070.99000000000
946.248000000000	1250.75000000000	1204.73000000000	406.751000000000	1154.92000000000	1045.79000000000
946.004000000000	1242.21000000000	1195.13000000000	410.984000000000	1177.63000000000	1019.66000000000
945.760000000000	1233.66000000000	1185.52000000000	415.217000000000	1200.34000000000	993.526000000000
945.516000000000	1225.11000000000	1175.92000000000	419.450000000000	1223.05000000000	967.397000000000
945.272000000000	1215.93000000000	1177.78000000000	424.957000000000	1219.20000000000	975.897000000000
945.027000000000	1206.65000000000	1181.36000000000	430.655000000000	1211.39000000000	989.573000000000
944.783000000000	1197.37000000000	1184.95000000000	436.353000000000	1203.57000000000	1003.25000000000
944.539000000000	1188.09000000000	1188.53000000000	442.051000000000	1195.76000000000	1016.92000000000
944.295000000000	1184.30000000000	1194.88000000000	441.188000000000	1187.57000000000	1026.62000000000
944.051000000000	1182.10000000000	1202.05000000000	438.421000000000	1179.26000000000	1035.17000000000
943.806000000000	1179.90000000000	1209.21000000000	435.653000000000	1170.96000000000	1043.72000000000
943.562000000000	1177.70000000000	1216.37000000000	432.886000000000	1162.66000000000	1052.26000000000
943.318000000000	1180.16000000000	1218.89000000000	433.661000000000	1166.97000000000	1049.85000000000
943.074000000000	1184.79000000000	1219.21000000000	436.103000000000	1177.23000000000	1042.28000000000
942.830000000000	1189.43000000000	1219.54000000000	438.545000000000	1187.49000000000	1034.71000000000
942.585000000000	1194.07000000000	1219.86000000000	440.987000000000	1197.74000000000	1027.14000000000
942.341000000000	1209	1216.38000000000	439.810000000000	1201	1032.14000000000
942.097000000000	1231.22000000000	1210.19000000000	436.065000000000	1199.29000000000	1046.06000000000
941.853000000000	1253.44000000000	1204.01000000000	432.321000000000	1197.58000000000	1059.98000000000
941.609000000000	1275.67000000000	1197.82000000000	428.576000000000	1195.87000000000	1073.90000000000
941.364000000000	1281.97000000000	1195.78000000000	427.385000000000	1191.41000000000	1078.37000000000
941.120000000000	1271.72000000000	1198.06000000000	428.850000000000	1184.08000000000	1073
940.876000000000	1261.46000000000	1200.34000000000	430.315000000000	1176.76000000000	1067.62000000000
940.632000000000	1251.21000000000	1202.62000000000	431.780000000000	1169.43000000000	1062.25000000000
940.388000000000	1245.68000000000	1206.19000000000	432.602000000000	1165.19000000000	1057.26000000000
940.143000000000	1247.38000000000	1211.72000000000	432.440000000000	1165.68000000000	1052.87000000000
939.899000000000	1249.09000000000	1217.26000000000	432.277000000000	1166.17000000000	1048.47000000000
939.655000000000	1250.80000000000	1222.79000000000	432.114000000000	1166.66000000000	1044.08000000000
939.411000000000	1248.78000000000	1230.87000000000	431.902000000000	1168.32000000000	1038.73000000000
939.167000000000	1238.03000000000	1244.87000000000	431.577000000000	1172.71000000000	1031.16000000000
938.922000000000	1227.29000000000	1258.87000000000	431.251000000000	1177.11000000000	1023.59000000000
938.678000000000	1216.54000000000	1272.87000000000	430.926000000000	1181.51000000000	1016.02000000000
938.434000000000	1209.80000000000	1280.06000000000	431.601000000000	1184.25000000000	1012.25000000000
938.190000000000	1218.59000000000	1260.85000000000	436.160000000000	1180.59000000000	1023.24000000000
937.946000000000	1227.38000000000	1241.64000000000	440.718000000000	1176.92000000000	1034.23000000000
937.701000000000	1236.18000000000	1222.43000000000	445.276000000000	1173.26000000000	1045.22000000000
937.457000000000	1242.66000000000	1206.91000000000	448.671000000000	1171.13000000000	1055.11000000000
937.213000000000	1230.45000000000	1221.24000000000	442.647000000000	1181.38000000000	1056.08000000000
936.969000000000	1218.24000000000	1235.56000000000	436.624000000000	1191.64000000000	1057.06000000000
936.725000000000	1206.03000000000	1249.89000000000	430.600000000000	1201.90000000000	1058.04000000000
936.480000000000	1194.31000000000	1263.91000000000	424.733000000000	1211.98000000000	1058.99000000000
936.236000000000	1215.07000000000	1258.22000000000	429.128000000000	1210.51000000000	1058.01000000000
935.992000000000	1235.83000000000	1252.52000000000	433.524000000000	1209.05000000000	1057.03000000000
935.748000000000	1256.58000000000	1246.82000000000	437.919000000000	1207.58000000000	1056.05000000000
935.504000000000	1277.34000000000	1241.12000000000	442.315000000000	1206.12000000000	1055.08000000000
935.259000000000	1281.25000000000	1243.81000000000	444.314000000000	1199.26000000000	1051.63000000000
935.015000000000	1283.69000000000	1247.23000000000	446.105000000000	1191.93000000000	1047.97000000000
934.771000000000	1286.13000000000	1250.65000000000	447.896000000000	1184.61000000000	1044.30000000000
934.527000000000	1288.57000000000	1254.07000000000	449.687000000000	1177.28000000000	1040.64000000000
934.283000000000	1286.38000000000	1248.35000000000	448.926000000000	1183.86000000000	1038.79000000000
934.038000000000	1283.21000000000	1240.70000000000	447.623000000000	1193.38000000000	1037.33000000000
933.794000000000	1280.03000000000	1233.05000000000	446.321000000000	1202.90000000000	1035.86000000000
933.550000000000	1276.86000000000	1225.40000000000	445.018000000000	1212.43000000000	1034.40000000000
933.306000000000	1275.29000000000	1233.08000000000	446.330000000000	1207.33000000000	1038.63000000000
933.062000000000	1274.31000000000	1246.43000000000	448.610000000000	1196.83000000000	1044.98000000000
932.817000000000	1273.33000000000	1259.78000000000	450.889000000000	1186.33000000000	1051.33000000000
932.573000000000	1272.36000000000	1273.13000000000	453.168000000000	1175.83000000000	1057.68000000000
932.329000000000	1273.40000000000	1278.31000000000	456.998000000000	1176.34000000000	1059.84000000000
932.085000000000	1275.59000000000	1278.80000000000	461.719000000000	1183.18000000000	1059.60000000000
931.841000000000	1277.79000000000	1279.29000000000	466.440000000000	1190.02000000000	1059.36000000000
931.596000000000	1279.99000000000	1279.78000000000	471.162000000000	1196.85000000000	1059.11000000000
931.352000000000	1283.11000000000	1273.93000000000	470.168000000000	1192.35000000000	1060.45000000000
931.108000000000	1287.02000000000	1262.70000000000	464.308000000000	1178.19000000000	1063.14000000000
930.864000000000	1290.92000000000	1251.47000000000	458.447000000000	1164.02000000000	1065.82000000000
930.620000000000	1294.83000000000	1240.23000000000	452.586000000000	1149.86000000000	1068.51000000000
930.375000000000	1292.33000000000	1233.64000000000	449.406000000000	1147.11000000000	1074.35000000000
930.131000000000	1281.83000000000	1232.82000000000	449.569000000000	1158.58000000000	1084.11000000000
929.887000000000	1271.33000000000	1232.01000000000	449.731000000000	1170.06000000000	1093.88000000000
929.643000000000	1260.83000000000	1231.20000000000	449.894000000000	1181.54000000000	1103.65000000000
929.399000000000	1251.78000000000	1230.44000000000	448.860000000000	1191.05000000000	1105.21000000000
929.154000000000	1245.43000000000	1229.79000000000	445.604000000000	1196.91000000000	1091.54000000000
928.910000000000	1239.08000000000	1229.14000000000	442.348000000000	1202.77000000000	1077.86000000000
928.666000000000	1232.73000000000	1228.49000000000	439.092000000000	1208.63000000000	1064.19000000000
928.422000000000	1233.67000000000	1230.86000000000	435.712000000000	1213.31000000000	1059.98000000000
928.178000000000	1255.89000000000	1242.10000000000	431.967000000000	1214.53000000000	1083.42000000000
927.933000000000	1278.11000000000	1253.33000000000	428.223000000000	1215.75000000000	1106.86000000000
927.689000000000	1300.33000000000	1264.56000000000	424.479000000000	1216.97000000000	1130.31000000000
927.445000000000	1316.85000000000	1273.74000000000	420.917000000000	1217.65000000000	1147.07000000000
927.201000000000	1303.42000000000	1272.11000000000	418.312000000000	1215.45000000000	1128.75000000000
926.957000000000	1289.99000000000	1270.48000000000	415.707000000000	1213.25000000000	1110.44000000000
926.712000000000	1276.56000000000	1268.86000000000	413.102000000000	1211.05000000000	1092.12000000000
926.468000000000	1264.02000000000	1267.62000000000	411.333000000000	1209.48000000000	1074.11000000000
926.224000000000	1264.26000000000	1272.01000000000	421.590000000000	1216.80000000000	1060.44000000000
925.980000000000	1264.50000000000	1276.41000000000	431.846000000000	1224.13000000000	1046.76000000000
925.736000000000	1264.75000000000	1280.81000000000	442.103000000000	1231.45000000000	1033.09000000000
925.491000000000	1264.99000000000	1285.20000000000	452.359000000000	1238.78000000000	1019.41000000000
925.247000000000	1257.66000000000	1280.44000000000	455.193000000000	1240.18000000000	1031.08000000000
925.003000000000	1250.09000000000	1275.39000000000	457.798000000000	1241.41000000000	1043.53000000000
924.759000000000	1242.52000000000	1270.34000000000	460.403000000000	1242.63000000000	1055.99000000000
924.515000000000	1234.95000000000	1265.30000000000	463.008000000000	1243.85000000000	1068.44000000000
924.270000000000	1223.32000000000	1262.81000000000	458.632000000000	1235.03000000000	1071.07000000000
924.026000000000	1211.11000000000	1260.70000000000	453.260000000000	1224.77000000000	1072.29000000000
923.782000000000	1198.90000000000	1258.58000000000	447.888000000000	1214.51000000000	1073.51000000000
923.538000000000	1186.69000000000	1256.47000000000	442.515000000000	1204.26000000000	1074.73000000000
923.294000000000	1201.52000000000	1251.43000000000	445.270000000000	1198.57000000000	1080.71000000000
923.049000000000	1223.99000000000	1245.57000000000	450.317000000000	1194.18000000000	1088.04000000000
922.805000000000	1246.46000000000	1239.71000000000	455.363000000000	1189.78000000000	1095.37000000000
922.561000000000	1268.92000000000	1233.85000000000	460.410000000000	1185.38000000000	1102.69000000000
922.317000000000	1281.85000000000	1233.34000000000	458.877000000000	1182.66000000000	1108.85000000000
922.073000000000	1290.40000000000	1235.29000000000	454.319000000000	1180.71000000000	1114.46000000000
921.828000000000	1298.95000000000	1237.25000000000	449.761000000000	1178.75000000000	1120.08000000000
921.584000000000	1307.50000000000	1239.20000000000	445.202000000000	1176.80000000000	1125.70000000000
921.340000000000	1303.36000000000	1254.22000000000	443.910000000000	1187.81000000000	1116.19000000000
921.096000000000	1290.42000000000	1278.31000000000	444.886000000000	1207.84000000000	1096.16000000000
920.852000000000	1277.48000000000	1302.40000000000	445.863000000000	1227.86000000000	1076.14000000000
920.607000000000	1264.54000000000	1326.50000000000	446.840000000000	1247.89000000000	1056.11000000000
920.363000000000	1257.15000000000	1338.75000000000	448.381000000000	1257.52000000000	1048.66000000000
920.119000000000	1255.44000000000	1338.91000000000	450.497000000000	1256.54000000000	1054.03000000000
919.875000000000	1253.74000000000	1339.07000000000	452.614000000000	1255.56000000000	1059.40000000000
919.631000000000	1252.03000000000	1339.24000000000	454.730000000000	1254.59000000000	1064.78000000000
919.386000000000	1250.02000000000	1333.21000000000	454.567000000000	1259.18000000000	1064.68000000000
919.142000000000	1247.58000000000	1317.91000000000	450.986000000000	1272.12000000000	1056.38000000000
918.898000000000	1245.14000000000	1302.61000000000	447.404000000000	1285.06000000000	1048.07000000000
918.654000000000	1242.70000000000	1287.30000000000	443.823000000000	1298	1039.77000000000
918.410000000000	1242.27000000000	1276.82000000000	441.780000000000	1307.67000000000	1035.49000000000
918.165000000000	1246.42000000000	1277.30000000000	443.245000000000	1309.87000000000	1040.37000000000
917.921000000000	1250.57000000000	1277.79000000000	444.711000000000	1312.07000000000	1045.26000000000
917.677000000000	1254.72000000000	1278.28000000000	446.176000000000	1314.26000000000	1050.14000000000
917.433000000000	1256.67000000000	1280.48000000000	446.239000000000	1312.62000000000	1056.46000000000
917.189000000000	1250.32000000000	1289.11000000000	441.030000000000	1296.50000000000	1068.18000000000
916.944000000000	1243.97000000000	1297.74000000000	435.820000000000	1280.38000000000	1079.90000000000
916.700000000000	1237.62000000000	1306.36000000000	430.611000000000	1264.26000000000	1091.63000000000
916.456000000000	1233.63000000000	1313.34000000000	426.505000000000	1250.45000000000	1102.11000000000
916.212000000000	1247.79000000000	1307.65000000000	430.901000000000	1254.36000000000	1103.09000000000
915.968000000000	1261.96000000000	1301.95000000000	435.297000000000	1258.26000000000	1104.07000000000
915.723000000000	1276.12000000000	1296.25000000000	439.692000000000	1262.17000000000	1105.04000000000
915.479000000000	1289.90000000000	1290.61000000000	444.042000000000	1265.78000000000	1106.01000000000
915.235000000000	1285.02000000000	1288.01000000000	446.159000000000	1254.54000000000	1106.75000000000
914.991000000000	1280.13000000000	1285.40000000000	448.275000000000	1243.31000000000	1107.48000000000
914.747000000000	1275.25000000000	1282.80000000000	450.392000000000	1232.08000000000	1108.21000000000
914.502000000000	1270.37000000000	1280.20000000000	452.508000000000	1220.84000000000	1108.95000000000
914.258000000000	1277.23000000000	1286.02000000000	449.504000000000	1204.19000000000	1118.26000000000
914.014000000000	1285.04000000000	1292.54000000000	446.085000000000	1187.09000000000	1128.27000000000
913.770000000000	1292.86000000000	1299.05000000000	442.667000000000	1170	1138.29000000000
913.526000000000	1300.67000000000	1305.56000000000	439.248000000000	1152.91000000000	1148.30000000000
913.281000000000	1291.87000000000	1311.53000000000	437.180000000000	1170.07000000000	1137.64000000000
913.037000000000	1279.66000000000	1317.39000000000	435.389000000000	1194.24000000000	1122.74000000000
912.793000000000	1267.45000000000	1323.25000000000	433.599000000000	1218.42000000000	1107.84000000000
912.549000000000	1255.24000000000	1329.11000000000	431.808000000000	1242.59000000000	1092.95000000000
912.305000000000	1250.56000000000	1328.87000000000	431.573000000000	1239.31000000000	1088.46000000000
912.060000000000	1248.61000000000	1326.43000000000	431.898000000000	1226.12000000000	1087.73000000000
911.816000000000	1246.66000000000	1323.99000000000	432.224000000000	1212.93000000000	1087
911.572000000000	1244.70000000000	1321.55000000000	432.549000000000	1199.75000000000	1086.26000000000
911.328000000000	1249.94000000000	1317.02000000000	430.895000000000	1199.53000000000	1086
911.084000000000	1259.22000000000	1311.32000000000	428.128000000000	1206.61000000000	1086
910.839000000000	1268.50000000000	1305.62000000000	425.360000000000	1213.70000000000	1086
910.595000000000	1277.78000000000	1299.93000000000	422.593000000000	1220.78000000000	1086
910.351000000000	1282	1298.22000000000	426.568000000000	1223.47000000000	1085.87000000000
910.107000000000	1282	1299.85000000000	436.173000000000	1222.49000000000	1085.62000000000
909.863000000000	1282	1301.48000000000	445.779000000000	1221.51000000000	1085.38000000000
909.618000000000	1282	1303.10000000000	455.384000000000	1220.54000000000	1085.13000000000
909.374000000000	1279.36000000000	1307.44000000000	457.370000000000	1227.58000000000	1083.79000000000
909.130000000000	1273.50000000000	1315.09000000000	450.044000000000	1244.43000000000	1081.11000000000
908.886000000000	1267.64000000000	1322.75000000000	442.718000000000	1261.28000000000	1078.42000000000
908.642000000000	1261.78000000000	1330.40000000000	435.392000000000	1278.13000000000	1075.73000000000
908.397000000000	1259.91000000000	1336.14000000000	431.823000000000	1285.45000000000	1079.89000000000
908.153000000000	1265.28000000000	1338.42000000000	435.079000000000	1275.43000000000	1096.50000000000
907.909000000000	1270.65000000000	1340.70000000000	438.335000000000	1265.42000000000	1113.11000000000
907.665000000000	1276.02000000000	1342.98000000000	441.591000000000	1255.41000000000	1129.71000000000
907.421000000000	1281.14000000000	1342.72000000000	444.466000000000	1246.73000000000	1141.49000000000
907.176000000000	1285.54000000000	1335.23000000000	446.256000000000	1241.85000000000	1139.54000000000
906.932000000000	1289.93000000000	1327.74000000000	448.047000000000	1236.96000000000	1137.58000000000
906.688000000000	1294.33000000000	1320.25000000000	449.838000000000	1232.08000000000	1135.63000000000
906.444000000000	1299.69000000000	1313.44000000000	450.850000000000	1228.60000000000	1131.66000000000
906.200000000000	1309.95000000000	1310.02000000000	447.919000000000	1232.27000000000	1117.50000000000
905.955000000000	1320.21000000000	1306.60000000000	444.989000000000	1235.93000000000	1103.34000000000
905.711000000000	1330.46000000000	1303.18000000000	442.059000000000	1239.59000000000	1089.17000000000
905.467000000000	1338.53000000000	1300.28000000000	439.368000000000	1243.58000000000	1075.09000000000
905.223000000000	1317.53000000000	1304.35000000000	439.856000000000	1251.88000000000	1062.15000000000
904.979000000000	1296.53000000000	1308.42000000000	440.344000000000	1260.19000000000	1049.21000000000
904.734000000000	1275.53000000000	1312.49000000000	440.833000000000	1268.49000000000	1036.27000000000
904.490000000000	1254.53000000000	1316.56000000000	441.321000000000	1276.79000000000	1023.32000000000
904.246000000000	1273.52000000000	1323.33000000000	445.619000000000	1287.48000000000	1046.81000000000
904.002000000000	1293.55000000000	1330.17000000000	450.015000000000	1298.22000000000	1071.23000000000
903.758000000000	1313.57000000000	1337.01000000000	454.410000000000	1308.97000000000	1095.65000000000
903.513000000000	1333.60000000000	1343.85000000000	458.806000000000	1319.71000000000	1120.07000000000
903.269000000000	1334.50000000000	1341.66000000000	455.322000000000	1317.56000000000	1126.44000000000
903.025000000000	1332.79000000000	1338.24000000000	450.764000000000	1313.65000000000	1130.35000000000
902.781000000000	1331.08000000000	1334.82000000000	446.205000000000	1309.75000000000	1134.25000000000
902.537000000000	1329.37000000000	1331.40000000000	441.647000000000	1305.84000000000	1138.16000000000
902.292000000000	1338.01000000000	1329.90000000000	434.149000000000	1298.29000000000	1132.10000000000
902.048000000000	1349.49000000000	1328.92000000000	425.846000000000	1289.74000000000	1123.31000000000
901.804000000000	1360.96000000000	1327.95000000000	417.543000000000	1281.20000000000	1114.52000000000
901.560000000000	1372.44000000000	1326.97000000000	409.241000000000	1272.65000000000	1105.73000000000
901.316000000000	1368.42000000000	1332.06000000000	413.182000000000	1259.55000000000	1097.10000000000
901.071000000000	1357.43000000000	1339.87000000000	422.624000000000	1244.41000000000	1088.56000000000
900.827000000000	1346.44000000000	1347.69000000000	432.067000000000	1229.27000000000	1080.01000000000
900.583000000000	1335.45000000000	1355.50000000000	441.509000000000	1214.13000000000	1071.46000000000
900.339000000000	1326.50000000000	1350.34000000000	448.336000000000	1213.67000000000	1075.56000000000
900.095000000000	1318.93000000000	1336.34000000000	453.383000000000	1223.19000000000	1088.25000000000
899.850000000000	1311.36000000000	1322.33000000000	458.430000000000	1232.71000000000	1100.95000000000
899.606000000000	1303.79000000000	1308.33000000000	463.477000000000	1242.24000000000	1113.65000000000
899.362000000000	1304.27000000000	1307.60000000000	464.616000000000	1252.62000000000	1121.83000000000
899.118000000000	1312.82000000000	1320.14000000000	461.849000000000	1263.85000000000	1125.49000000000
898.873000000000	1321.37000000000	1332.67000000000	459.081000000000	1275.08000000000	1129.16000000000
898.629000000000	1329.91000000000	1345.21000000000	456.313000000000	1286.32000000000	1132.82000000000
898.385000000000	1338.56000000000	1356.03000000000	454.469000000000	1290.63000000000	1140.84000000000
898.141000000000	1347.35000000000	1364.33000000000	453.980000000000	1284.77000000000	1155.24000000000
897.897000000000	1356.14000000000	1372.63000000000	453.492000000000	1278.90000000000	1169.65000000000
897.652000000000	1364.93000000000	1380.94000000000	453.004000000000	1273.04000000000	1184.06000000000
897.408000000000	1367.74000000000	1387.22000000000	453.222000000000	1270.89000000000	1189.31000000000
897.164000000000	1357.24000000000	1389.01000000000	455.013000000000	1277	1174.17000000000
896.920000000000	1346.74000000000	1390.80000000000	456.803000000000	1283.10000000000	1159.03000000000
896.676000000000	1336.24000000000	1392.59000000000	458.594000000000	1289.21000000000	1143.89000000000
896.431000000000	1326.16000000000	1389.20000000000	459.545000000000	1291.06000000000	1134.73000000000
896.187000000000	1317.62000000000	1366.90000000000	457.429000000000	1277.38000000000	1147.43000000000
895.943000000000	1309.07000000000	1344.60000000000	455.312000000000	1263.71000000000	1160.13000000000
895.699000000000	1300.52000000000	1322.29000000000	453.196000000000	1250.03000000000	1172.83000000000
895.455000000000	1295.08000000000	1303.27000000000	450.943000000000	1239.20000000000	1182.56000000000
895.210000000000	1312.42000000000	1308.32000000000	447.687000000000	1249.21000000000	1170.60000000000
894.966000000000	1329.76000000000	1313.37000000000	444.431000000000	1259.23000000000	1158.63000000000
894.722000000000	1347.10000000000	1318.41000000000	441.175000000000	1269.24000000000	1146.67000000000
894.478000000000	1363.98000000000	1323.65000000000	437.959000000000	1278.88000000000	1134.79000000000
894.234000000000	1363.25000000000	1336.35000000000	436.331000000000	1273.99000000000	1126.24000000000
893.989000000000	1362.52000000000	1349.05000000000	434.703000000000	1269.11000000000	1117.69000000000
893.745000000000	1361.78000000000	1361.75000000000	433.075000000000	1264.23000000000	1109.15000000000
893.501000000000	1361.05000000000	1374.44000000000	431.447000000000	1259.34000000000	1100.60000000000
893.257000000000	1361.91000000000	1375.64000000000	437.389000000000	1262.63000000000	1096.14000000000
893.013000000000	1362.89000000000	1375.96000000000	443.902000000000	1266.54000000000	1091.99000000000
892.768000000000	1363.86000000000	1376.29000000000	450.414000000000	1270.45000000000	1087.84000000000
892.524000000000	1364.84000000000	1376.61000000000	456.926000000000	1274.36000000000	1083.68000000000
892.280000000000	1361.53000000000	1382.92000000000	459.088000000000	1273.78000000000	1092.18000000000
892.036000000000	1357.38000000000	1390.41000000000	460.390000000000	1272.31000000000	1103.16000000000
891.792000000000	1353.23000000000	1397.90000000000	461.692000000000	1270.85000000000	1114.15000000000
891.547000000000	1349.08000000000	1405.39000000000	462.995000000000	1269.38000000000	1125.14000000000
891.303000000000	1349.08000000000	1399.26000000000	464.899000000000	1273.34000000000	1129.81000000000
891.059000000000	1350.55000000000	1388.35000000000	467.016000000000	1279.20000000000	1132.25000000000
890.815000000000	1352.01000000000	1377.45000000000	469.132000000000	1285.06000000000	1134.69000000000
890.571000000000	1353.48000000000	1366.54000000000	471.249000000000	1290.92000000000	1137.13000000000
890.326000000000	1357.15000000000	1360.99000000000	471.160000000000	1284.49000000000	1142.88000000000
890.082000000000	1362.03000000000	1358.38000000000	469.858000000000	1271.31000000000	1150.45000000000
889.838000000000	1366.92000000000	1355.78000000000	468.555000000000	1258.12000000000	1158.02000000000
889.594000000000	1371.80000000000	1353.17000000000	467.253000000000	1244.93000000000	1165.59000000000
889.350000000000	1372.12000000000	1351.28000000000	465.413000000000	1247.19000000000	1163.22000000000
889.105000000000	1368.70000000000	1349.98000000000	463.134000000000	1262.09000000000	1152.72000000000
888.861000000000	1365.28000000000	1348.68000000000	460.855000000000	1276.99000000000	1142.22000000000
888.617000000000	1361.86000000000	1347.38000000000	458.575000000000	1291.88000000000	1131.72000000000
888.373000000000	1362	1347.33000000000	456.963000000000	1300.67000000000	1119.89000000000
888.129000000000	1366.40000000000	1348.80000000000	456.149000000000	1302.13000000000	1106.46000000000
887.884000000000	1370.79000000000	1350.26000000000	455.335000000000	1303.60000000000	1093.03000000000
887.640000000000	1375.19000000000	1351.73000000000	454.521000000000	1305.06000000000	1079.60000000000
887.396000000000	1381.87000000000	1353.60000000000	457.048000000000	1308.20000000000	1078.47000000000
887.152000000000	1392.61000000000	1356.21000000000	465.513000000000	1314.30000000000	1099.23000000000
886.908000000000	1403.36000000000	1358.81000000000	473.979000000000	1320.41000000000	1119.99000000000
886.663000000000	1414.10000000000	1361.42000000000	482.444000000000	1326.51000000000	1140.74000000000
886.419000000000	1413.52000000000	1362.99000000000	484.137000000000	1328.99000000000	1155.42000000000
886.175000000000	1381.53000000000	1361.69000000000	467.043000000000	1321.42000000000	1153.22000000000
885.931000000000	1349.54000000000	1360.38000000000	449.949000000000	1313.85000000000	1151.02000000000
885.687000000000	1317.55000000000	1359.08000000000	432.855000000000	1306.28000000000	1148.82000000000
885.442000000000	1292.33000000000	1356.87000000000	419.580000000000	1300.71000000000	1143.10000000000
885.198000000000	1300.14000000000	1350.19000000000	424.952000000000	1304.86000000000	1120.14000000000
884.954000000000	1307.96000000000	1343.52000000000	430.325000000000	1309.01000000000	1097.19000000000
884.710000000000	1315.77000000000	1336.84000000000	435.697000000000	1313.16000000000	1074.23000000000
884.466000000000	1321.66000000000	1331.69000000000	440.874000000000	1317.79000000000	1053.90000000000
884.221000000000	1303.84000000000	1345.37000000000	443.642000000000	1328.29000000000	1065.86000000000
883.977000000000	1286.01000000000	1359.04000000000	446.409000000000	1338.79000000000	1077.83000000000
883.733000000000	1268.18000000000	1372.72000000000	449.177000000000	1349.29000000000	1089.79000000000
883.489000000000	1250.36000000000	1386.39000000000	451.945000000000	1359.79000000000	1101.76000000000
883.245000000000	1267.47000000000	1378.69000000000	465.242000000000	1351.38000000000	1103.68000000000
883	1285.30000000000	1370.55000000000	478.755000000000	1342.59000000000	1105.38000000000
882.756000000000	1303.12000000000	1362.41000000000	492.267000000000	1333.80000000000	1107.09000000000
882.512000000000	1320.95000000000	1354.27000000000	505.779000000000	1325.01000000000	1108.80000000000
882.268000000000	1331.43000000000	1340.65000000000	500.706000000000	1323.35000000000	1110.95000000000
882.024000000000	1340.95000000000	1326.33000000000	493.217000000000	1322.62000000000	1113.14000000000
881.779000000000	1350.48000000000	1312	485.728000000000	1321.89000000000	1115.34000000000
881.535000000000	1360	1297.68000000000	478.239000000000	1321.15000000000	1117.54000000000
881.291000000000	1360.46000000000	1302.13000000000	465.220000000000	1314.63000000000	1112.79000000000
881.047000000000	1358.50000000000	1311.57000000000	450.731000000000	1306.58000000000	1106.20000000000
880.803000000000	1356.55000000000	1321.01000000000	436.242000000000	1298.52000000000	1099.60000000000
880.558000000000	1354.60000000000	1330.45000000000	421.753000000000	1290.46000000000	1093.01000000000
880.314000000000	1344.67000000000	1338.65000000000	422.991000000000	1283.42000000000	1101.86000000000
880.070000000000	1331.23000000000	1346.30000000000	431.131000000000	1276.82000000000	1117.49000000000
879.826000000000	1317.80000000000	1353.95000000000	439.271000000000	1270.23000000000	1133.12000000000
879.582000000000	1304.37000000000	1361.61000000000	447.411000000000	1263.64000000000	1148.75000000000
879.337000000000	1308.52000000000	1356.85000000000	448.029000000000	1260.56000000000	1150.31000000000
879.093000000000	1324.40000000000	1343.83000000000	443.634000000000	1259.83000000000	1142.50000000000
878.849000000000	1340.27000000000	1330.80000000000	439.238000000000	1259.10000000000	1134.68000000000
878.605000000000	1356.14000000000	1317.78000000000	434.842000000000	1258.36000000000	1126.87000000000
878.361000000000	1362.27000000000	1309.52000000000	431.680000000000	1265.28000000000	1127.07000000000
878.116000000000	1358.85000000000	1305.94000000000	429.726000000000	1279.68000000000	1135.13000000000
877.872000000000	1355.44000000000	1302.36000000000	427.773000000000	1294.09000000000	1143.19000000000
877.628000000000	1352.02000000000	1298.78000000000	425.819000000000	1308.50000000000	1151.25000000000
877.384000000000	1348.80000000000	1298.07000000000	424.066000000000	1322.21000000000	1154.90000000000
877.140000000000	1345.87000000000	1301.49000000000	422.601000000000	1334.90000000000	1152.21000000000
876.895000000000	1342.94000000000	1304.91000000000	421.136000000000	1347.60000000000	1149.53000000000
876.651000000000	1340.01000000000	1308.32000000000	419.670000000000	1360.30000000000	1146.84000000000
876.407000000000	1338.85000000000	1305.49000000000	422.103000000000	1366.23000000000	1153.69000000000
876.163000000000	1341.53000000000	1289.04000000000	433.010000000000	1357.44000000000	1181.29000000000
875.919000000000	1344.22000000000	1272.60000000000	443.918000000000	1348.65000000000	1208.88000000000
875.674000000000	1346.90000000000	1256.16000000000	454.825000000000	1339.86000000000	1236.48000000000
875.430000000000	1354	1247.70000000000	463.477000000000	1328.33000000000	1254.56000000000
875.186000000000	1376.71000000000	1267.56000000000	464.128000000000	1307.08000000000	1238.93000000000
874.942000000000	1399.42000000000	1287.43000000000	464.779000000000	1285.84000000000	1223.30000000000
874.698000000000	1422.13000000000	1307.29000000000	465.430000000000	1264.59000000000	1207.68000000000
874.453000000000	1440.11000000000	1324.12000000000	466.305000000000	1247.59000000000	1192.81000000000
874.209000000000	1424.97000000000	1319.72000000000	468.747000000000	1260.29000000000	1183.29000000000
873.965000000000	1409.83000000000	1315.33000000000	471.189000000000	1272.98000000000	1173.76000000000
873.721000000000	1394.69000000000	1310.93000000000	473.631000000000	1285.68000000000	1164.24000000000
873.477000000000	1380.25000000000	1306.74000000000	475.687000000000	1298.16000000000	1154.58000000000
873.232000000000	1388.55000000000	1309.35000000000	465.268000000000	1303.53000000000	1140.41000000000
872.988000000000	1396.85000000000	1311.95000000000	454.849000000000	1308.91000000000	1126.25000000000
872.744000000000	1405.16000000000	1314.56000000000	444.430000000000	1314.28000000000	1112.08000000000
872.500000000000	1413.46000000000	1317.16000000000	434.011000000000	1319.65000000000	1097.92000000000
872.256000000000	1396.42000000000	1314.90000000000	443.380000000000	1327.76000000000	1115.27000000000
872.011000000000	1377.62000000000	1312.29000000000	454.125000000000	1336.07000000000	1134.80000000000
871.767000000000	1358.81000000000	1309.69000000000	464.869000000000	1344.37000000000	1154.34000000000
871.523000000000	1340.01000000000	1307.08000000000	475.614000000000	1352.67000000000	1173.87000000000
871.279000000000	1339.26000000000	1313.50000000000	467.897000000000	1343.95000000000	1172.69000000000
871.035000000000	1341.94000000000	1321.64000000000	456.664000000000	1331.98000000000	1167.56000000000
870.790000000000	1344.63000000000	1329.78000000000	445.431000000000	1320.02000000000	1162.44000000000
870.546000000000	1347.32000000000	1337.92000000000	434.198000000000	1308.05000000000	1157.31000000000
870.302000000000	1353.46000000000	1336.36000000000	431.697000000000	1308.46000000000	1158.37000000000
870.058000000000	1360.78000000000	1331.48000000000	432.186000000000	1313.10000000000	1161.54000000000
869.814000000000	1368.11000000000	1326.59000000000	432.674000000000	1317.74000000000	1164.71000000000
869.569000000000	1375.44000000000	1321.71000000000	433.162000000000	1322.38000000000	1167.89000000000
869.325000000000	1377.52000000000	1324.02000000000	438.307000000000	1324.48000000000	1172.33000000000
869.081000000000	1376.79000000000	1330.21000000000	445.958000000000	1325.21000000000	1177.46000000000
868.837000000000	1376.06000000000	1336.39000000000	453.610000000000	1325.94000000000	1182.59000000000
868.593000000000	1375.33000000000	1342.58000000000	461.262000000000	1326.67000000000	1187.72000000000
868.348000000000	1388.28000000000	1342.98000000000	466.564000000000	1323.21000000000	1181.87000000000
868.104000000000	1412.21000000000	1338.75000000000	469.983000000000	1316.37000000000	1167.22000000000
867.860000000000	1436.15000000000	1334.52000000000	473.402000000000	1309.53000000000	1152.56000000000
867.616000000000	1460.08000000000	1330.29000000000	476.821000000000	1302.69000000000	1137.91000000000
867.372000000000	1461.65000000000	1332.72000000000	478.068000000000	1303.27000000000	1129.10000000000
867.127000000000	1436.99000000000	1342.97000000000	476.765000000000	1312.55000000000	1127.15000000000
866.883000000000	1412.33000000000	1353.23000000000	475.463000000000	1321.83000000000	1125.19000000000
866.639000000000	1387.66000000000	1363.49000000000	474.160000000000	1331.11000000000	1123.24000000000
866.395000000000	1374.50000000000	1368.34000000000	473.749000000000	1340.12000000000	1125.92000000000
866.151000000000	1381.33000000000	1363.78000000000	474.889000000000	1348.67000000000	1136.67000000000
865.906000000000	1388.17000000000	1359.22000000000	476.028000000000	1357.21000000000	1147.41000000000
865.662000000000	1395.01000000000	1354.66000000000	477.168000000000	1365.76000000000	1158.16000000000
865.418000000000	1400.79000000000	1351.38000000000	476.945000000000	1366.53000000000	1167.05000000000
865.174000000000	1403.72000000000	1351.54000000000	473.038000000000	1346.26000000000	1170.96000000000
864.930000000000	1406.65000000000	1351.70000000000	469.131000000000	1325.99000000000	1174.87000000000
864.685000000000	1409.58000000000	1351.87000000000	465.223000000000	1305.72000000000	1178.78000000000
864.441000000000	1410.59000000000	1351.15000000000	463.197000000000	1291.65000000000	1178.20000000000
864.197000000000	1402.53000000000	1346.26000000000	470.034000000000	1306.79000000000	1156.46000000000
863.953000000000	1394.47000000000	1341.38000000000	476.872000000000	1321.93000000000	1134.73000000000
863.709000000000	1386.41000000000	1336.49000000000	483.709000000000	1337.07000000000	1113
863.464000000000	1378.67000000000	1332.51000000000	489.388000000000	1350.88000000000	1093.59000000000
863.220000000000	1374.52000000000	1338.86000000000	481.736000000000	1349.42000000000	1100.91000000000
862.976000000000	1370.37000000000	1345.21000000000	474.085000000000	1347.95000000000	1108.24000000000
862.732000000000	1366.21000000000	1351.56000000000	466.433000000000	1346.49000000000	1115.56000000000
862.488000000000	1362.06000000000	1357.90000000000	458.781000000000	1345.02000000000	1122.89000000000
862.243000000000	1376.91000000000	1357.68000000000	465.562000000000	1341.87000000000	1129.74000000000
861.999000000000	1392.05000000000	1357.35000000000	472.562000000000	1338.70000000000	1136.57000000000
861.755000000000	1407.19000000000	1357.03000000000	479.563000000000	1335.52000000000	1143.41000000000
861.511000000000	1422.33000000000	1356.70000000000	486.563000000000	1332.35000000000	1150.25000000000
861.267000000000	1413.35000000000	1356.09000000000	480.089000000000	1339.82000000000	1155.56000000000
861.022000000000	1401.38000000000	1355.44000000000	471.949000000000	1348.62000000000	1160.69000000000
860.778000000000	1389.42000000000	1354.78000000000	463.809000000000	1357.41000000000	1165.82000000000
860.534000000000	1377.45000000000	1354.13000000000	455.669000000000	1366.20000000000	1170.95000000000
860.290000000000	1389.75000000000	1357.37000000000	454.259000000000	1359.85000000000	1170.25000000000
860.046000000000	1408.31000000000	1361.60000000000	454.584000000000	1349.59000000000	1168.05000000000
859.801000000000	1426.87000000000	1365.83000000000	454.910000000000	1339.33000000000	1165.86000000000
859.557000000000	1445.43000000000	1370.06000000000	455.236000000000	1329.08000000000	1163.66000000000
859.313000000000	1444.85000000000	1379.31000000000	457.271000000000	1335.23000000000	1171.72000000000
859.069000000000	1436.05000000000	1390.71000000000	460.038000000000	1348.42000000000	1184.17000000000
858.825000000000	1427.26000000000	1402.10000000000	462.806000000000	1361.60000000000	1196.63000000000
858.580000000000	1418.47000000000	1413.50000000000	465.573000000000	1374.79000000000	1209.08000000000
858.336000000000	1413.67000000000	1416.92000000000	465.583000000000	1372.91000000000	1201.74000000000
858.092000000000	1411.47000000000	1415.13000000000	463.792000000000	1361.19000000000	1181.47000000000
857.848000000000	1409.27000000000	1413.33000000000	462.002000000000	1349.47000000000	1161.20000000000
857.604000000000	1407.08000000000	1411.54000000000	460.211000000000	1337.74000000000	1140.93000000000
857.359000000000	1414.97000000000	1408.01000000000	458.171000000000	1334.99000000000	1130.75000000000
857.115000000000	1432.55000000000	1402.80000000000	455.892000000000	1340.85000000000	1130.26000000000
856.871000000000	1450.13000000000	1397.59000000000	453.613000000000	1346.71000000000	1129.77000000000
856.627000000000	1467.71000000000	1392.38000000000	451.333000000000	1352.57000000000	1129.29000000000
856.383000000000	1476.48000000000	1392.04000000000	452.297000000000	1355.29000000000	1133.05000000000
856.138000000000	1472.82000000000	1398.55000000000	457.832000000000	1353.58000000000	1142.82000000000
855.894000000000	1469.15000000000	1405.06000000000	463.368000000000	1351.87000000000	1152.59000000000
855.650000000000	1465.49000000000	1411.57000000000	468.903000000000	1350.16000000000	1162.36000000000
855.406000000000	1465.03000000000	1416.63000000000	471	1354.31000000000	1165.17000000000
855.162000000000	1471.38000000000	1418.58000000000	465.790000000000	1370.92000000000	1153.21000000000
854.917000000000	1477.73000000000	1420.53000000000	460.580000000000	1387.53000000000	1141.24000000000
854.673000000000	1484.08000000000	1422.49000000000	455.371000000000	1404.13000000000	1129.27000000000
854.429000000000	1485.92000000000	1424.07000000000	451.810000000000	1415.68000000000	1121.76000000000
854.185000000000	1472.25000000000	1424.40000000000	453.926000000000	1409.82000000000	1129.57000000000
853.941000000000	1458.57000000000	1424.72000000000	456.042000000000	1403.96000000000	1137.39000000000
853.696000000000	1444.90000000000	1425.05000000000	458.159000000000	1398.10000000000	1145.20000000000
853.452000000000	1435.73000000000	1425.33000000000	461.185000000000	1393.73000000000	1153.14000000000
853.208000000000	1456.73000000000	1425.33000000000	470.302000000000	1399.35000000000	1161.93000000000
852.964000000000	1477.73000000000	1425.33000000000	479.419000000000	1404.96000000000	1170.73000000000
852.720000000000	1498.73000000000	1425.33000000000	488.536000000000	1410.58000000000	1179.52000000000
852.475000000000	1518.56000000000	1425.37000000000	497.516000000000	1415.62000000000	1188.15000000000
852.231000000000	1506.11000000000	1426.51000000000	502.725000000000	1404.63000000000	1192.55000000000
851.987000000000	1493.66000000000	1427.65000000000	507.935000000000	1393.64000000000	1196.95000000000
851.743000000000	1481.20000000000	1428.79000000000	513.144000000000	1382.65000000000	1201.34000000000
851.499000000000	1468.75000000000	1429.93000000000	518.354000000000	1371.66000000000	1205.74000000000
851.254000000000	1449.18000000000	1430.77000000000	504.129000000000	1373.75000000000	1207.15000000000
851.010000000000	1429.15000000000	1431.58000000000	488.663000000000	1376.68000000000	1208.37000000000
850.766000000000	1409.13000000000	1432.39000000000	473.197000000000	1379.62000000000	1209.59000000000
850.522000000000	1389.10000000000	1433.21000000000	457.731000000000	1382.55000000000	1210.81000000000
850.278000000000	1378.78000000000	1434.71000000000	452.720000000000	1382.38000000000	1203.78000000000
850.033000000000	1370.23000000000	1436.34000000000	449.626000000000	1381.65000000000	1195.23000000000
849.789000000000	1361.68000000000	1437.96000000000	446.533000000000	1380.92000000000	1186.68000000000
849.545000000000	1353.14000000000	1439.59000000000	443.440000000000	1380.18000000000	1178.14000000000
849.301000000000	1375.91000000000	1442.56000000000	447.673000000000	1376.34000000000	1177.65000000000
849.057000000000	1409.12000000000	1445.98000000000	454.348000000000	1371.45000000000	1179.85000000000
848.812000000000	1442.33000000000	1449.40000000000	461.022000000000	1366.57000000000	1182.04000000000
848.568000000000	1475.54000000000	1452.82000000000	467.697000000000	1361.68000000000	1184.24000000000
848.324000000000	1481.24000000000	1450.05000000000	469.040000000000	1375.84000000000	1189.32000000000
848.080000000000	1472.45000000000	1444.03000000000	467.575000000000	1400.01000000000	1195.91000000000
847.836000000000	1463.66000000000	1438.01000000000	466.110000000000	1424.19000000000	1202.51000000000
847.591000000000	1454.87000000000	1431.98000000000	464.645000000000	1448.36000000000	1209.10000000000
847.347000000000	1456.47000000000	1423.41000000000	462.906000000000	1446.69000000000	1215.83000000000
847.103000000000	1466.24000000000	1412.83000000000	460.952000000000	1424.71000000000	1222.67000000000
846.859000000000	1476.01000000000	1402.24000000000	458.999000000000	1402.74000000000	1229.50000000000
846.615000000000	1485.77000000000	1391.66000000000	457.045000000000	1380.76000000000	1236.34000000000
846.370000000000	1490.77000000000	1385.17000000000	455.924000000000	1367.98000000000	1234.89000000000
846.126000000000	1490.28000000000	1383.38000000000	455.761000000000	1365.78000000000	1223.90000000000
845.882000000000	1489.80000000000	1381.59000000000	455.599000000000	1363.58000000000	1212.91000000000
845.638000000000	1489.31000000000	1379.79000000000	455.436000000000	1361.38000000000	1201.92000000000
845.394000000000	1482.86000000000	1382.40000000000	454.671000000000	1360.63000000000	1193.46000000000
845.149000000000	1466.25000000000	1392.49000000000	452.880000000000	1362.34000000000	1189.31000000000
844.905000000000	1449.64000000000	1402.59000000000	451.089000000000	1364.05000000000	1185.16000000000
844.661000000000	1433.04000000000	1412.68000000000	449.298000000000	1365.76000000000	1181.01000000000
844.417000000000	1419.66000000000	1418.70000000000	449.522000000000	1363.44000000000	1176.46000000000
844.173000000000	1414.77000000000	1413.98000000000	455.057000000000	1350.50000000000	1170.84000000000
843.928000000000	1409.89000000000	1409.26000000000	460.593000000000	1337.56000000000	1165.22000000000
843.684000000000	1405	1404.54000000000	466.128000000000	1324.61000000000	1159.61000000000
843.440000000000	1403.68000000000	1400.87000000000	470.227000000000	1315.67000000000	1154.65000000000
843.196000000000	1418.58000000000	1402.01000000000	467.785000000000	1324.95000000000	1152.69000000000
842.952000000000	1433.47000000000	1403.15000000000	465.343000000000	1334.23000000000	1150.74000000000
842.707000000000	1448.37000000000	1404.29000000000	462.901000000000	1343.51000000000	1148.79000000000
842.463000000000	1461.46000000000	1404.99000000000	460.196000000000	1352.91000000000	1147.04000000000
842.219000000000	1455.11000000000	1400.92000000000	454.661000000000	1363.66000000000	1147.53000000000
841.975000000000	1448.76000000000	1396.85000000000	449.126000000000	1374.40000000000	1148.02000000000
841.731000000000	1442.41000000000	1392.78000000000	443.591000000000	1385.15000000000	1148.51000000000
841.486000000000	1436.06000000000	1388.71000000000	438.055000000000	1395.89000000000	1149
841.242000000000	1470.33000000000	1390.76000000000	443.641000000000	1391.65000000000	1167.86000000000
840.998000000000	1505.01000000000	1392.88000000000	449.339000000000	1387.25000000000	1186.90000000000
840.754000000000	1539.68000000000	1394.99000000000	455.037000000000	1382.86000000000	1205.95000000000
840.510000000000	1574.36000000000	1397.11000000000	460.735000000000	1378.46000000000	1225
840.265000000000	1567.95000000000	1387.28000000000	467.744000000000	1385.87000000000	1226.78000000000
840.021000000000	1556.71000000000	1376.05000000000	474.908000000000	1394.66000000000	1226.54000000000
839.777000000000	1545.48000000000	1364.81000000000	482.071000000000	1403.45000000000	1226.29000000000
839.533000000000	1534.25000000000	1353.58000000000	489.234000000000	1412.24000000000	1226.05000000000
839.289000000000	1531.61000000000	1364.88000000000	486.108000000000	1398.37000000000	1221.12000000000
839.044000000000	1531.12000000000	1381.81000000000	480.410000000000	1378.84000000000	1215.01000000000
838.800000000000	1530.63000000000	1398.74000000000	474.712000000000	1359.30000000000	1208.91000000000
838.556000000000	1530.14000000000	1415.67000000000	469.014000000000	1339.76000000000	1202.80000000000
838.312000000000	1522.08000000000	1407.58000000000	462.857000000000	1337.96000000000	1198.76000000000
838.068000000000	1510.85000000000	1389.02000000000	456.508000000000	1343.58000000000	1195.59000000000
837.823000000000	1499.61000000000	1370.46000000000	450.159000000000	1349.19000000000	1192.41000000000
837.579000000000	1488.38000000000	1351.90000000000	443.810000000000	1354.81000000000	1189.24000000000
837.335000000000	1482.06000000000	1348.04000000000	444.015000000000	1355.96000000000	1179.51000000000
837.091000000000	1478.89000000000	1353.58000000000	448.410000000000	1354.25000000000	1165.59000000000
836.847000000000	1475.71000000000	1359.11000000000	452.806000000000	1352.54000000000	1151.67000000000
836.602000000000	1472.54000000000	1364.65000000000	457.201000000000	1350.83000000000	1137.75000000000
836.358000000000	1477.04000000000	1367	462.268000000000	1349.25000000000	1133.64000000000
836.114000000000	1488.76000000000	1366.35000000000	467.966000000000	1347.78000000000	1138.77000000000
835.870000000000	1500.48000000000	1365.70000000000	473.664000000000	1346.32000000000	1143.90000000000
835.626000000000	1512.20000000000	1365.04000000000	479.362000000000	1344.85000000000	1149.03000000000
835.381000000000	1521.46000000000	1368.43000000000	480.957000000000	1337.03000000000	1153.03000000000
835.137000000000	1527.32000000000	1377.38000000000	476.887000000000	1320.42000000000	1155.47000000000
834.893000000000	1533.18000000000	1386.34000000000	472.817000000000	1303.81000000000	1157.91000000000
834.649000000000	1539.04000000000	1395.29000000000	468.747000000000	1287.21000000000	1160.35000000000
834.405000000000	1540.14000000000	1397.68000000000	465.735000000000	1284.33000000000	1174.30000000000
834.160000000000	1531.35000000000	1386.45000000000	464.921000000000	1309.97000000000	1212.15000000000
833.916000000000	1522.56000000000	1375.22000000000	464.107000000000	1335.62000000000	1250
833.672000000000	1513.77000000000	1363.98000000000	463.293000000000	1361.26000000000	1287.85000000000
833.428000000000	1506.05000000000	1356.19000000000	462.629000000000	1381.79000000000	1310.71000000000
833.184000000000	1501.89000000000	1359.94000000000	462.466000000000	1385.21000000000	1283.36000000000
832.939000000000	1497.74000000000	1363.68000000000	462.304000000000	1388.62000000000	1256.01000000000
832.695000000000	1493.59000000000	1367.43000000000	462.141000000000	1392.04000000000	1228.66000000000
832.451000000000	1491.78000000000	1369.44000000000	460.747000000000	1396.81000000000	1205.26000000000
832.207000000000	1504.97000000000	1360.32000000000	451.468000000000	1410.24000000000	1207.22000000000
831.963000000000	1518.15000000000	1351.20000000000	442.188000000000	1423.68000000000	1209.17000000000
831.718000000000	1531.34000000000	1342.09000000000	432.908000000000	1437.11000000000	1211.12000000000
831.474000000000	1544.04000000000	1333.29000000000	424.130000000000	1449.58000000000	1212.76000000000
831.230000000000	1545.02000000000	1332.15000000000	427.386000000000	1439.08000000000	1206.65000000000
830.986000000000	1545.99000000000	1331.01000000000	430.642000000000	1428.58000000000	1200.55000000000
830.742000000000	1546.97000000000	1329.87000000000	433.898000000000	1418.08000000000	1194.44000000000
830.497000000000	1547.95000000000	1328.73000000000	437.154000000000	1407.58000000000	1188.34000000000
830.253000000000	1528.85000000000	1337.13000000000	438.564000000000	1393.85000000000	1191.46000000000
830.009000000000	1508.58000000000	1346.08000000000	439.867000000000	1379.93000000000	1195.12000000000
829.765000000000	1488.31000000000	1355.04000000000	441.169000000000	1366.01000000000	1198.79000000000
829.521000000000	1468.04000000000	1363.99000000000	442.471000000000	1352.09000000000	1202.45000000000
829.276000000000	1488.25000000000	1364.92000000000	440.729000000000	1361.62000000000	1192.21000000000
829.032000000000	1515.60000000000	1364.43000000000	438.450000000000	1375.30000000000	1179.51000000000
828.788000000000	1542.95000000000	1363.94000000000	436.171000000000	1388.97000000000	1166.81000000000
828.544000000000	1570.30000000000	1363.45000000000	433.892000000000	1402.65000000000	1154.11000000000
828.300000000000	1592.49000000000	1359.77000000000	436.652000000000	1401.58000000000	1165.93000000000
828.055000000000	1613	1355.05000000000	441.048000000000	1395.71000000000	1185.71000000000
827.811000000000	1633.51000000000	1350.33000000000	445.443000000000	1389.85000000000	1205.49000000000
827.567000000000	1654.03000000000	1345.61000000000	449.839000000000	1383.99000000000	1225.27000000000
827.323000000000	1662.45000000000	1344.64000000000	453.267000000000	1388.93000000000	1233.45000000000
827.079000000000	1664.65000000000	1345.62000000000	456.198000000000	1399.43000000000	1235.65000000000
826.834000000000	1666.85000000000	1346.60000000000	459.128000000000	1409.93000000000	1237.85000000000
826.590000000000	1669.04000000000	1347.58000000000	462.059000000000	1420.43000000000	1240.04000000000
826.346000000000	1668.62000000000	1346.71000000000	462.322000000000	1438.25000000000	1237.41000000000
826.102000000000	1666.18000000000	1344.43000000000	460.531000000000	1461.69000000000	1231.06000000000
825.858000000000	1663.74000000000	1342.15000000000	458.740000000000	1485.13000000000	1224.71000000000
825.613000000000	1661.29000000000	1339.87000000000	456.949000000000	1508.58000000000	1218.37000000000
825.369000000000	1655.29000000000	1344.79000000000	452.786000000000	1512.74000000000	1213.16000000000
825.125000000000	1645.28000000000	1357.81000000000	445.949000000000	1495.15000000000	1209.26000000000
824.881000000000	1635.27000000000	1370.84000000000	439.111000000000	1477.57000000000	1205.35000000000
824.637000000000	1625.26000000000	1383.86000000000	432.274000000000	1459.99000000000	1201.44000000000
824.392000000000	1611.86000000000	1388.28000000000	427.939000000000	1450.28000000000	1198.08000000000
824.148000000000	1592.81000000000	1378.35000000000	427.776000000000	1453.70000000000	1195.64000000000
823.904000000000	1573.76000000000	1368.41000000000	427.613000000000	1457.12000000000	1193.20000000000
823.660000000000	1554.71000000000	1358.48000000000	427.451000000000	1460.54000000000	1190.76000000000
823.416000000000	1542.50000000000	1346.64000000000	428.838000000000	1461.63000000000	1193.10000000000
823.171000000000	1547.88000000000	1329.87000000000	434.210000000000	1456.75000000000	1207.75000000000
822.927000000000	1553.25000000000	1313.10000000000	439.582000000000	1451.86000000000	1222.41000000000
822.683000000000	1558.62000000000	1296.33000000000	444.955000000000	1446.98000000000	1237.06000000000
822.439000000000	1561.87000000000	1283.24000000000	450.598000000000	1438.66000000000	1247.74000000000
822.195000000000	1555.77000000000	1286.33000000000	457.436000000000	1415.22000000000	1240.90000000000
821.950000000000	1549.66000000000	1289.43000000000	464.274000000000	1391.78000000000	1234.06000000000
821.706000000000	1543.56000000000	1292.52000000000	471.111000000000	1368.33000000000	1227.22000000000
821.462000000000	1536.92000000000	1294.31000000000	476.821000000000	1350.76000000000	1221.70000000000
821.218000000000	1524.96000000000	1282.91000000000	471.123000000000	1392.52000000000	1229.52000000000
820.974000000000	1512.99000000000	1271.52000000000	465.425000000000	1434.27000000000	1237.33000000000
820.729000000000	1501.03000000000	1260.12000000000	459.726000000000	1476.03000000000	1245.15000000000
820.485000000000	1489.06000000000	1248.72000000000	454.028000000000	1517.79000000000	1252.96000000000
820.241000000000	1475.88000000000	1258.55000000000	453.352000000000	1506.34000000000	1250.33000000000
819.997000000000	1462.69000000000	1268.48000000000	452.701000000000	1494.62000000000	1247.64000000000
819.753000000000	1449.51000000000	1278.41000000000	452.050000000000	1482.89000000000	1244.95000000000
819.508000000000	1436.32000000000	1288.34000000000	451.398000000000	1471.17000000000	1242.27000000000
819.264000000000	1449.07000000000	1285.52000000000	452.066000000000	1444.95000000000	1232.77000000000
819.020000000000	1464.69000000000	1281.29000000000	452.880000000000	1417.11000000000	1222.51000000000
818.776000000000	1480.32000000000	1277.06000000000	453.694000000000	1389.27000000000	1212.26000000000
818.532000000000	1495.95000000000	1272.83000000000	454.508000000000	1361.43000000000	1202
818.287000000000	1510.01000000000	1276.85000000000	453.225000000000	1360.32000000000	1198.03000000000
818.043000000000	1523.68000000000	1282.87000000000	451.434000000000	1365.70000000000	1195.59000000000
817.799000000000	1537.36000000000	1288.90000000000	449.643000000000	1371.07000000000	1193.15000000000
817.555000000000	1551.03000000000	1294.92000000000	447.853000000000	1376.44000000000	1190.71000000000
817.311000000000	1540.09000000000	1298.05000000000	449.530000000000	1389.44000000000	1191.39000000000
817.066000000000	1519.09000000000	1300.01000000000	452.623000000000	1405.56000000000	1193.34000000000
816.822000000000	1498.09000000000	1301.96000000000	455.716000000000	1421.68000000000	1195.29000000000
816.578000000000	1477.09000000000	1303.91000000000	458.809000000000	1437.79000000000	1197.25000000000
816.334000000000	1468.70000000000	1306.07000000000	457.397000000000	1435.14000000000	1194.55000000000
816.090000000000	1468.21000000000	1308.35000000000	453.164000000000	1420.73000000000	1188.93000000000
815.845000000000	1467.72000000000	1310.63000000000	448.931000000000	1406.32000000000	1183.31000000000
815.601000000000	1467.23000000000	1312.91000000000	444.698000000000	1391.92000000000	1177.70000000000
815.357000000000	1453.54000000000	1307.65000000000	443.344000000000	1394.52000000000	1184.90000000000
815.113000000000	1427.65000000000	1295.44000000000	444.646000000000	1412.84000000000	1203.95000000000
814.869000000000	1401.77000000000	1283.23000000000	445.949000000000	1431.15000000000	1223
814.624000000000	1375.88000000000	1271.02000000000	447.251000000000	1449.47000000000	1242.05000000000
814.380000000000	1368.99000000000	1267.53000000000	447.931000000000	1453.25000000000	1250.51000000000
814.136000000000	1387.79000000000	1275.83000000000	447.768000000000	1437.38000000000	1244.65000000000
813.892000000000	1406.60000000000	1284.13000000000	447.605000000000	1421.51000000000	1238.79000000000
813.648000000000	1425.40000000000	1292.44000000000	447.442000000000	1405.63000000000	1232.93000000000
813.403000000000	1437.84000000000	1294.13000000000	447.548000000000	1395.40000000000	1227.15000000000
813.159000000000	1437.35000000000	1282.41000000000	448.199000000000	1396.62000000000	1221.53000000000
812.915000000000	1436.86000000000	1270.69000000000	448.851000000000	1397.84000000000	1215.91000000000
812.671000000000	1436.37000000000	1258.97000000000	449.502000000000	1399.07000000000	1210.30000000000
812.427000000000	1436.92000000000	1249.50000000000	450.268000000000	1399.94000000000	1205.89000000000
812.182000000000	1440.83000000000	1247.39000000000	451.407000000000	1399.70000000000	1205.40000000000
811.938000000000	1444.73000000000	1245.27000000000	452.547000000000	1399.45000000000	1204.91000000000
811.694000000000	1448.64000000000	1243.15000000000	453.687000000000	1399.21000000000	1204.42000000000
811.450000000000	1452.44000000000	1242.27000000000	453.527000000000	1397.84000000000	1203.04000000000
811.206000000000	1455.62000000000	1248.94000000000	445.387000000000	1389.53000000000	1196.21000000000
810.961000000000	1458.79000000000	1255.62000000000	437.247000000000	1381.23000000000	1189.37000000000
810.717000000000	1461.97000000000	1262.29000000000	429.107000000000	1372.93000000000	1182.53000000000
810.473000000000	1464.24000000000	1268.46000000000	421.817000000000	1365.67000000000	1176.64000000000
810.229000000000	1447.39000000000	1263.90000000000	432.562000000000	1380.57000000000	1190.80000000000
809.985000000000	1430.54000000000	1259.34000000000	443.306000000000	1395.46000000000	1204.96000000000
809.740000000000	1413.69000000000	1254.79000000000	454.051000000000	1410.36000000000	1219.13000000000
809.496000000000	1396.84000000000	1250.23000000000	464.796000000000	1425.26000000000	1233.29000000000
809.252000000000	1409.46000000000	1251.24000000000	464.560000000000	1418.81000000000	1226.81000000000
809.008000000000	1423.62000000000	1252.54000000000	463.746000000000	1411.24000000000	1219.24000000000
808.764000000000	1437.78000000000	1253.84000000000	462.932000000000	1403.67000000000	1211.67000000000
808.519000000000	1451.95000000000	1255.14000000000	462.118000000000	1396.10000000000	1204.10000000000
808.275000000000	1447.32000000000	1260.90000000000	464.227000000000	1387.69000000000	1203.21000000000
808.031000000000	1439.50000000000	1267.41000000000	466.832000000000	1379.15000000000	1203.45000000000
807.787000000000	1431.69000000000	1273.93000000000	469.437000000000	1370.60000000000	1203.70000000000
807.543000000000	1423.88000000000	1280.44000000000	472.042000000000	1362.05000000000	1203.94000000000
807.298000000000	1422.37000000000	1284.60000000000	467.965000000000	1369.65000000000	1202.70000000000
807.054000000000	1422.86000000000	1288.02000000000	461.779000000000	1382.35000000000	1200.99000000000
806.810000000000	1423.35000000000	1291.44000000000	455.592000000000	1395.05000000000	1199.28000000000
806.566000000000	1423.84000000000	1294.85000000000	449.406000000000	1407.75000000000	1197.57000000000
806.322000000000	1428.38000000000	1295.24000000000	447.983000000000	1407.45000000000	1203.98000000000
806.077000000000	1434.98000000000	1294.10000000000	448.960000000000	1400.62000000000	1214.48000000000
805.833000000000	1441.57000000000	1292.96000000000	449.937000000000	1393.78000000000	1224.98000000000
805.589000000000	1448.16000000000	1291.82000000000	450.913000000000	1386.94000000000	1235.48000000000
805.345000000000	1441.67000000000	1290.59000000000	452.540000000000	1388.73000000000	1234.99000000000
805.101000000000	1425.31000000000	1289.29000000000	454.656000000000	1397.04000000000	1226.20000000000
804.856000000000	1408.95000000000	1287.99000000000	456.772000000000	1405.34000000000	1217.41000000000
804.612000000000	1392.59000000000	1286.68000000000	458.889000000000	1413.64000000000	1208.62000000000
804.368000000000	1390.26000000000	1286.54000000000	462.707000000000	1417.07000000000	1206.78000000000
804.124000000000	1403.45000000000	1287.68000000000	468.405000000000	1415.12000000000	1212.64000000000
803.880000000000	1416.64000000000	1288.82000000000	474.103000000000	1413.16000000000	1218.51000000000
803.635000000000	1429.82000000000	1289.96000000000	479.801000000000	1411.21000000000	1224.37000000000
803.391000000000	1436.14000000000	1294.87000000000	485.808000000000	1409.81000000000	1226.89000000000
803.147000000000	1431.26000000000	1305.94000000000	492.320000000000	1409.33000000000	1223.96000000000
802.903000000000	1426.38000000000	1317.01000000000	498.832000000000	1408.84000000000	1221.03000000000
802.659000000000	1421.49000000000	1328.08000000000	505.344000000000	1408.35000000000	1218.10000000000
802.414000000000	1421.48000000000	1335.49000000000	503.319000000000	1414.61000000000	1216.84000000000
802.170000000000	1433.69000000000	1333.70000000000	479.875000000000	1437.81000000000	1219.77000000000
801.926000000000	1445.90000000000	1331.91000000000	456.432000000000	1461.01000000000	1222.70000000000
801.682000000000	1458.11000000000	1330.12000000000	432.989000000000	1484.21000000000	1225.63000000000
801.438000000000	1467.54000000000	1328.54000000000	417.310000000000	1499.57000000000	1228.42000000000
801.193000000000	1465.09000000000	1327.89000000000	434.729000000000	1481.50000000000	1230.62000000000
800.949000000000	1462.65000000000	1327.24000000000	452.149000000000	1463.42000000000	1232.81000000000
800.705000000000	1460.21000000000	1326.59000000000	469.569000000000	1445.35000000000	1235.01000000000
800.461000000000	1458.46000000000	1324.67000000000	485.287000000000	1430.35000000000	1236.05000000000
800.217000000000	1463.35000000000	1310.67000000000	484.799000000000	1444.51000000000	1226.04000000000
799.972000000000	1468.23000000000	1296.67000000000	484.310000000000	1458.67000000000	1216.02000000000
799.728000000000	1473.12000000000	1282.67000000000	483.822000000000	1472.84000000000	1206.01000000000
799.484000000000	1478	1268.67000000000	483.333000000000	1487	1196
799.240000000000	1480.20000000000	1266.39000000000	474.868000000000	1468.20000000000	1196
798.996000000000	1482.40000000000	1264.11000000000	466.402000000000	1449.39000000000	1196
798.751000000000	1484.59000000000	1261.83000000000	457.937000000000	1430.59000000000	1196
798.507000000000	1486.79000000000	1259.55000000000	449.471000000000	1411.79000000000	1196
798.263000000000	1473.96000000000	1270.53000000000	448.667000000000	1396.96000000000	1208.38000000000
798.019000000000	1459.55000000000	1282.90000000000	448.667000000000	1382.55000000000	1222.05000000000
797.775000000000	1445.15000000000	1295.28000000000	448.667000000000	1368.15000000000	1235.73000000000
797.530000000000	1430.74000000000	1307.65000000000	448.667000000000	1353.74000000000	1249.40000000000
797.286000000000	1439.47000000000	1308.81000000000	445.502000000000	1368.41000000000	1257.93000000000
797.042000000000	1453.64000000000	1307.35000000000	441.595000000000	1389.90000000000	1265.26000000000
796.798000000000	1467.80000000000	1305.88000000000	437.687000000000	1411.39000000000	1272.59000000000
796.554000000000	1481.96000000000	1304.42000000000	433.780000000000	1432.88000000000	1279.91000000000
796.309000000000	1479.37000000000	1308.66000000000	433.481000000000	1437.95000000000	1277.11000000000
796.065000000000	1470.09000000000	1315.17000000000	434.621000000000	1436.49000000000	1270.27000000000
795.821000000000	1460.81000000000	1321.68000000000	435.761000000000	1435.02000000000	1263.44000000000
795.577000000000	1451.53000000000	1328.19000000000	436.900000000000	1433.56000000000	1256.60000000000
795.333000000000	1461.32000000000	1329.76000000000	437.939000000000	1430.88000000000	1247.79000000000
795.088000000000	1482.81000000000	1328.29000000000	438.916000000000	1427.46000000000	1237.78000000000
794.844000000000	1504.30000000000	1326.83000000000	439.893000000000	1424.04000000000	1227.77000000000
794.600000000000	1525.79000000000	1325.36000000000	440.869000000000	1420.62000000000	1217.76000000000
794.356000000000	1525.74000000000	1328.60000000000	444.923000000000	1415.03000000000	1202.23000000000
794.112000000000	1506.21000000000	1336.09000000000	451.761000000000	1407.46000000000	1181.72000000000
793.867000000000	1486.67000000000	1343.58000000000	458.598000000000	1399.89000000000	1161.21000000000
793.623000000000	1467.14000000000	1351.06000000000	465.436000000000	1392.32000000000	1140.69000000000
793.379000000000	1457.16000000000	1349.59000000000	467.723000000000	1388.53000000000	1132.99000000000
793.135000000000	1459.84000000000	1336.24000000000	463.979000000000	1389.75000000000	1142.27000000000
792.891000000000	1462.53000000000	1322.89000000000	460.234000000000	1390.97000000000	1151.55000000000
792.646000000000	1465.21000000000	1309.54000000000	456.490000000000	1392.19000000000	1160.83000000000
792.402000000000	1468.23000000000	1303.39000000000	457	1392.26000000000	1171.74000000000
792.158000000000	1471.89000000000	1311.53000000000	465.954000000000	1390.07000000000	1185.91000000000
791.914000000000	1475.55000000000	1319.67000000000	474.908000000000	1387.87000000000	1200.07000000000
791.670000000000	1479.22000000000	1327.81000000000	483.862000000000	1385.67000000000	1214.24000000000
791.425000000000	1482.53000000000	1336.50000000000	491.018000000000	1391.44000000000	1226.76000000000
791.181000000000	1484.73000000000	1346.92000000000	492.484000000000	1422.46000000000	1234.08000000000
790.937000000000	1486.92000000000	1357.34000000000	493.949000000000	1453.47000000000	1241.41000000000
790.693000000000	1489.12000000000	1367.76000000000	495.414000000000	1484.48000000000	1248.74000000000
790.449000000000	1489.34000000000	1378.63000000000	496.313000000000	1509.23000000000	1253.23000000000
790.204000000000	1477.86000000000	1392.14000000000	493.871000000000	1497.02000000000	1241.02000000000
789.960000000000	1466.38000000000	1405.65000000000	491.429000000000	1484.81000000000	1228.81000000000
789.716000000000	1454.90000000000	1419.16000000000	488.987000000000	1472.60000000000	1216.60000000000
789.472000000000	1444.72000000000	1431.53000000000	486.260000000000	1460.99000000000	1204.85000000000
789.228000000000	1459.13000000000	1422.09000000000	478.120000000000	1460.74000000000	1201.92000000000
788.983000000000	1473.54000000000	1412.64000000000	469.980000000000	1460.50000000000	1198.99000000000
788.739000000000	1487.94000000000	1403.20000000000	461.840000000000	1460.26000000000	1196.06000000000
788.495000000000	1502.35000000000	1393.76000000000	453.700000000000	1460.01000000000	1193.13000000000
788.251000000000	1502.30000000000	1389.45000000000	460.330000000000	1462.10000000000	1204.43000000000
788.007000000000	1501.57000000000	1385.38000000000	467.656000000000	1464.30000000000	1216.39000000000
787.762000000000	1500.84000000000	1381.31000000000	474.982000000000	1466.49000000000	1228.36000000000
787.518000000000	1500.10000000000	1377.24000000000	482.308000000000	1468.69000000000	1240.32000000000
787.274000000000	1516.80000000000	1380.03000000000	485.153000000000	1463.12000000000	1242.21000000000
787.030000000000	1536.34000000000	1383.93000000000	487.270000000000	1456.28000000000	1242.45000000000
786.786000000000	1555.87000000000	1387.84000000000	489.386000000000	1449.44000000000	1242.70000000000
786.541000000000	1575.41000000000	1391.75000000000	491.503000000000	1442.61000000000	1242.94000000000
786.297000000000	1563.56000000000	1395.90000000000	495.861000000000	1441.37000000000	1238.14000000000
786.053000000000	1542.07000000000	1400.14000000000	500.908000000000	1441.86000000000	1231.79000000000
785.809000000000	1520.58000000000	1404.37000000000	505.954000000000	1442.35000000000	1225.44000000000
785.565000000000	1499.09000000000	1408.60000000000	511.001000000000	1442.84000000000	1219.10000000000
785.320000000000	1500.67000000000	1420.69000000000	507.322000000000	1451.18000000000	1215.69000000000
785.076000000000	1513.61000000000	1436.64000000000	499.345000000000	1463.39000000000	1213.74000000000
784.832000000000	1526.56000000000	1452.60000000000	491.368000000000	1475.60000000000	1211.78000000000
784.588000000000	1539.50000000000	1468.55000000000	483.390000000000	1487.81000000000	1209.83000000000
784.344000000000	1542.61000000000	1467.38000000000	479.626000000000	1487.80000000000	1214.34000000000
784.099000000000	1538.46000000000	1453.54000000000	478.974000000000	1478.77000000000	1223.62000000000
783.855000000000	1534.31000000000	1439.70000000000	478.323000000000	1469.73000000000	1232.89000000000
783.611000000000	1530.16000000000	1425.86000000000	477.672000000000	1460.70000000000	1242.17000000000
783.367000000000	1525.30000000000	1410.70000000000	475.458000000000	1458.11000000000	1246.30000000000
783.123000000000	1519.69000000000	1394.09000000000	471.551000000000	1462.51000000000	1244.83000000000
782.878000000000	1514.07000000000	1377.48000000000	467.643000000000	1466.90000000000	1243.37000000000
782.634000000000	1508.45000000000	1360.88000000000	463.736000000000	1471.30000000000	1241.90000000000
782.390000000000	1506.41000000000	1356.43000000000	461.396000000000	1472.87000000000	1238.65000000000
782.146000000000	1510.07000000000	1371.41000000000	461.559000000000	1469.94000000000	1232.54000000000
781.902000000000	1513.74000000000	1386.39000000000	461.722000000000	1467.01000000000	1226.44000000000
781.657000000000	1517.40000000000	1401.37000000000	461.884000000000	1464.08000000000	1220.33000000000
781.413000000000	1515.89000000000	1414.03000000000	462.755000000000	1461.43000000000	1220.53000000000
781.169000000000	1501.73000000000	1421.03000000000	465.360000000000	1459.48000000000	1236.16000000000
780.925000000000	1487.57000000000	1428.03000000000	467.965000000000	1457.53000000000	1251.79000000000
780.681000000000	1473.40000000000	1435.03000000000	470.570000000000	1455.57000000000	1267.42000000000
780.436000000000	1466.81000000000	1440	472.476000000000	1456.38000000000	1279
780.192000000000	1491.47000000000	1436.58000000000	471.499000000000	1468.59000000000	1273.87000000000
779.948000000000	1516.14000000000	1433.16000000000	470.523000000000	1480.80000000000	1268.74000000000
779.704000000000	1540.80000000000	1429.74000000000	469.546000000000	1493.01000000000	1263.62000000000
779.460000000000	1562.05000000000	1425.09000000000	468.992000000000	1501.12000000000	1259.42000000000
779.215000000000	1552.52000000000	1409.30000000000	472.248000000000	1472.30000000000	1263.57000000000
778.971000000000	1543	1393.50000000000	475.504000000000	1443.49000000000	1267.72000000000
778.727000000000	1533.48000000000	1377.71000000000	478.760000000000	1414.67000000000	1271.87000000000
778.483000000000	1524	1362.05000000000	481.982000000000	1386.14000000000	1275.95000000000
778.239000000000	1524.98000000000	1372.31000000000	478.400000000000	1413.24000000000	1264.96000000000
777.994000000000	1525.96000000000	1382.56000000000	474.819000000000	1440.35000000000	1253.97000000000
777.750000000000	1526.94000000000	1392.82000000000	471.237000000000	1467.45000000000	1242.98000000000
777.506000000000	1527.91000000000	1403.08000000000	467.656000000000	1494.56000000000	1231.99000000000
777.262000000000	1529.33000000000	1405.04000000000	471.037000000000	1487	1252.33000000000
777.018000000000	1530.80000000000	1406.18000000000	475.107000000000	1476.01000000000	1275.78000000000
776.773000000000	1532.26000000000	1407.32000000000	479.177000000000	1465.02000000000	1299.22000000000
776.529000000000	1533.73000000000	1408.46000000000	483.247000000000	1454.03000000000	1322.66000000000
776.285000000000	1527.63000000000	1419.55000000000	477.233000000000	1470.91000000000	1305.11000000000
776.041000000000	1519.82000000000	1432.90000000000	468.930000000000	1494.11000000000	1278.25000000000
775.797000000000	1512	1446.25000000000	460.628000000000	1517.31000000000	1251.38000000000
775.552000000000	1504.19000000000	1459.60000000000	452.325000000000	1540.50000000000	1224.52000000000
775.308000000000	1515.71000000000	1443.05000000000	452.462000000000	1536.98000000000	1228.43000000000
775.064000000000	1534.76000000000	1414.89000000000	455.880000000000	1523.06000000000	1244.30000000000
774.820000000000	1553.81000000000	1386.73000000000	459.299000000000	1509.14000000000	1260.17000000000
774.576000000000	1572.86000000000	1358.56000000000	462.718000000000	1495.22000000000	1276.05000000000
774.331000000000	1574.66000000000	1352.58000000000	463.288000000000	1484.20000000000	1282.92000000000
774.087000000000	1566.11000000000	1359.90000000000	462.148000000000	1474.92000000000	1284.38000000000
773.843000000000	1557.56000000000	1367.23000000000	461.009000000000	1465.64000000000	1285.85000000000
773.599000000000	1549.02000000000	1374.56000000000	459.869000000000	1456.36000000000	1287.31000000000
773.355000000000	1554.45000000000	1381.97000000000	462.440000000000	1457.95000000000	1284.25000000000
773.110000000000	1572.27000000000	1389.46000000000	468.300000000000	1469.19000000000	1277.16000000000
772.866000000000	1590.10000000000	1396.95000000000	474.161000000000	1480.42000000000	1270.08000000000
772.622000000000	1607.93000000000	1404.44000000000	480.022000000000	1491.65000000000	1263
772.378000000000	1608.76000000000	1406.05000000000	485.245000000000	1499.91000000000	1263.89000000000
772.134000000000	1587.51000000000	1400.02000000000	489.641000000000	1504.31000000000	1275.12000000000
771.889000000000	1566.27000000000	1394	494.037000000000	1508.70000000000	1286.35000000000
771.645000000000	1545.02000000000	1387.98000000000	498.432000000000	1513.10000000000	1297.59000000000
771.401000000000	1532.41000000000	1382.78000000000	499.673000000000	1510.02000000000	1301.93000000000
771.157000000000	1536.56000000000	1379.20000000000	494.789000000000	1492.44000000000	1292.89000000000
770.913000000000	1540.71000000000	1375.62000000000	489.905000000000	1474.86000000000	1283.86000000000
770.668000000000	1544.87000000000	1372.04000000000	485.021000000000	1457.27000000000	1274.82000000000
770.424000000000	1546.56000000000	1373.04000000000	481.852000000000	1444.90000000000	1267.94000000000
770.180000000000	1540.70000000000	1388.18000000000	483.968000000000	1448.56000000000	1267.70000000000
769.936000000000	1534.84000000000	1403.32000000000	486.085000000000	1452.22000000000	1267.45000000000
769.692000000000	1528.98000000000	1418.46000000000	488.201000000000	1455.89000000000	1267.21000000000
769.447000000000	1525.58000000000	1428.62000000000	490.586000000000	1461.23000000000	1267.33000000000
769.203000000000	1536.08000000000	1410.55000000000	494.493000000000	1476.13000000000	1269.53000000000
768.959000000000	1546.58000000000	1392.48000000000	498.400000000000	1491.03000000000	1271.73000000000
768.715000000000	1557.08000000000	1374.41000000000	502.308000000000	1505.92000000000	1273.92000000000
768.471000000000	1566.30000000000	1357.92000000000	505.713000000000	1519.52000000000	1275.96000000000
768.226000000000	1553.60000000000	1368.50000000000	500.504000000000	1510.73000000000	1275.23000000000
767.982000000000	1540.90000000000	1379.08000000000	495.294000000000	1501.93000000000	1274.49000000000
767.738000000000	1528.21000000000	1389.66000000000	490.085000000000	1493.14000000000	1273.76000000000
767.494000000000	1515.51000000000	1400.24000000000	484.875000000000	1484.35000000000	1273.03000000000
767.250000000000	1510.31000000000	1389.26000000000	481.697000000000	1479.55000000000	1269.48000000000
767.005000000000	1505.43000000000	1377.37000000000	478.604000000000	1474.91000000000	1265.82000000000
766.761000000000	1500.54000000000	1365.49000000000	475.511000000000	1470.27000000000	1262.16000000000
766.517000000000	1495.66000000000	1353.60000000000	472.418000000000	1465.63000000000	1258.49000000000
766.273000000000	1509.79000000000	1359.46000000000	471.578000000000	1454.44000000000	1259.27000000000
766.029000000000	1526.88000000000	1368.09000000000	471.089000000000	1442.23000000000	1260.73000000000
765.784000000000	1543.97000000000	1376.72000000000	470.601000000000	1430.02000000000	1262.20000000000
765.540000000000	1561.07000000000	1385.35000000000	470.112000000000	1417.81000000000	1263.66000000000
765.296000000000	1560.86000000000	1395.36000000000	472.758000000000	1435.87000000000	1265.69000000000
765.052000000000	1555.49000000000	1405.78000000000	476.339000000000	1462.98000000000	1267.89000000000
764.808000000000	1550.12000000000	1416.19000000000	479.921000000000	1490.08000000000	1270.09000000000
764.563000000000	1544.75000000000	1426.61000000000	483.503000000000	1517.19000000000	1272.29000000000
764.319000000000	1545.14000000000	1424.95000000000	488.623000000000	1537.21000000000	1269.70000000000
764.075000000000	1548.32000000000	1417.46000000000	494.484000000000	1553.81000000000	1264.82000000000
763.831000000000	1551.49000000000	1409.97000000000	500.344000000000	1570.42000000000	1259.94000000000
763.587000000000	1554.67000000000	1402.48000000000	506.205000000000	1587.03000000000	1255.05000000000
763.342000000000	1561.67000000000	1398.01000000000	500.263000000000	1588.76000000000	1265.46000000000
763.098000000000	1571.43000000000	1395.73000000000	485.774000000000	1579.72000000000	1286.95000000000
762.854000000000	1581.20000000000	1393.45000000000	471.284000000000	1570.69000000000	1308.44000000000
762.610000000000	1590.97000000000	1391.17000000000	456.795000000000	1561.65000000000	1329.93000000000
762.366000000000	1596.12000000000	1397.50000000000	447.201000000000	1555.58000000000	1337.09000000000
762.121000000000	1596.36000000000	1412.97000000000	442.806000000000	1552.65000000000	1329.03000000000
761.877000000000	1596.61000000000	1428.43000000000	438.410000000000	1549.72000000000	1320.97000000000
761.633000000000	1596.85000000000	1443.90000000000	434.015000000000	1546.79000000000	1312.92000000000
761.389000000000	1594.33000000000	1451.56000000000	432.476000000000	1543.86000000000	1301.14000000000
761.145000000000	1587.50000000000	1447	435.407000000000	1540.93000000000	1283.56000000000
760.900000000000	1580.66000000000	1442.44000000000	438.337000000000	1538	1265.98000000000
760.656000000000	1573.82000000000	1437.88000000000	441.267000000000	1535.07000000000	1248.40000000000
760.412000000000	1566.77000000000	1433.13000000000	444.918000000000	1526.52000000000	1240.90000000000
760.168000000000	1559.20000000000	1427.92000000000	450.291000000000	1504.54000000000	1257.50000000000
759.924000000000	1551.63000000000	1422.71000000000	455.663000000000	1482.56000000000	1274.11000000000
759.679000000000	1544.06000000000	1417.50000000000	461.035000000000	1460.58000000000	1290.72000000000
759.435000000000	1541.57000000000	1414.73000000000	466.636000000000	1445.20000000000	1302.19000000000
759.191000000000	1559.39000000000	1421.73000000000	473.148000000000	1456.19000000000	1293.16000000000
758.947000000000	1577.22000000000	1428.73000000000	479.660000000000	1467.18000000000	1284.12000000000
758.703000000000	1595.05000000000	1435.73000000000	486.172000000000	1478.16000000000	1275.09000000000
758.458000000000	1613.23000000000	1442.65000000000	491.248000000000	1490.51000000000	1266.51000000000
758.214000000000	1634.48000000000	1448.84000000000	484.085000000000	1514.44000000000	1261.87000000000
757.970000000000	1655.72000000000	1455.02000000000	476.921000000000	1538.38000000000	1257.23000000000
757.726000000000	1676.97000000000	1461.21000000000	469.758000000000	1562.31000000000	1252.59000000000
757.482000000000	1697.89000000000	1467.15000000000	462.766000000000	1585.91000000000	1248.14000000000
757.237000000000	1687.39000000000	1448.59000000000	472.697000000000	1576.87000000000	1261.81000000000
756.993000000000	1676.89000000000	1430.03000000000	482.628000000000	1567.84000000000	1275.49000000000
756.749000000000	1666.39000000000	1411.47000000000	492.558000000000	1558.80000000000	1289.16000000000
756.505000000000	1655.89000000000	1392.91000000000	502.489000000000	1549.77000000000	1302.84000000000
756.261000000000	1660.14000000000	1380.76000000000	502.589000000000	1538.27000000000	1293.72000000000
756.016000000000	1665.76000000000	1369.20000000000	501.775000000000	1526.55000000000	1282.49000000000
755.772000000000	1671.37000000000	1357.64000000000	500.961000000000	1514.83000000000	1271.26000000000
755.528000000000	1676.99000000000	1346.08000000000	500.147000000000	1503.11000000000	1260.02000000000
755.284000000000	1667.39000000000	1365.49000000000	488.252000000000	1508.61000000000	1271.62000000000
755.040000000000	1654.44000000000	1391.70000000000	473.926000000000	1517.89000000000	1288.22000000000
754.795000000000	1641.50000000000	1417.91000000000	459.600000000000	1527.17000000000	1304.83000000000
754.551000000000	1628.56000000000	1444.13000000000	445.273000000000	1536.45000000000	1321.43000000000
754.307000000000	1630.31000000000	1444.84000000000	445.346000000000	1548.91000000000	1315.55000000000
754.063000000000	1637.64000000000	1435.89000000000	450.882000000000	1562.59000000000	1301.15000000000
753.819000000000	1644.96000000000	1426.93000000000	456.417000000000	1576.26000000000	1286.74000000000
753.574000000000	1652.29000000000	1417.98000000000	461.952000000000	1589.94000000000	1272.33000000000
753.330000000000	1637	1420.82000000000	463.795000000000	1592.08000000000	1271.62000000000
753.086000000000	1608.43000000000	1430.59000000000	463.469000000000	1587.44000000000	1278.94000000000
752.842000000000	1579.86000000000	1440.36000000000	463.144000000000	1582.80000000000	1286.27000000000
752.598000000000	1551.29000000000	1450.12000000000	462.818000000000	1578.16000000000	1293.59000000000
752.353000000000	1548.84000000000	1450.83000000000	462.492000000000	1563.72000000000	1295.69000000000
752.109000000000	1569.11000000000	1443.67000000000	462.167000000000	1540.76000000000	1293.25000000000
751.865000000000	1589.38000000000	1436.51000000000	461.841000000000	1517.81000000000	1290.81000000000
751.621000000000	1609.65000000000	1429.34000000000	461.516000000000	1494.85000000000	1288.37000000000
751.377000000000	1619.07000000000	1428.20000000000	465.058000000000	1486.08000000000	1287.11000000000
751.132000000000	1614.67000000000	1434.71000000000	473.524000000000	1495.36000000000	1287.35000000000
750.888000000000	1610.27000000000	1441.22000000000	481.989000000000	1504.64000000000	1287.60000000000
750.644000000000	1605.88000000000	1447.73000000000	490.455000000000	1513.92000000000	1287.84000000000
750.400000000000	1607.21000000000	1453.12000000000	497.853000000000	1518.74000000000	1283.28000000000
750.156000000000	1619.42000000000	1456.38000000000	503.226000000000	1515.07000000000	1269.61000000000
749.911000000000	1631.63000000000	1459.64000000000	508.598000000000	1511.41000000000	1255.93000000000
749.667000000000	1643.84000000000	1462.89000000000	513.971000000000	1507.75000000000	1242.26000000000
749.423000000000	1650.92000000000	1463.26000000000	514.703000000000	1504.15000000000	1237.25000000000
749.179000000000	1642.62000000000	1454.95000000000	501.516000000000	1500.73000000000	1258.25000000000
748.935000000000	1634.32000000000	1446.65000000000	488.330000000000	1497.31000000000	1279.25000000000
748.690000000000	1626.02000000000	1438.35000000000	475.143000000000	1493.89000000000	1300.25000000000
748.446000000000	1617.15000000000	1431.23000000000	465.539000000000	1491.64000000000	1319.10000000000
748.202000000000	1605.18000000000	1430.58000000000	475.470000000000	1495.79000000000	1326.18000000000
747.958000000000	1593.21000000000	1429.93000000000	485.401000000000	1499.95000000000	1333.26000000000
747.714000000000	1581.25000000000	1429.28000000000	495.332000000000	1504.10000000000	1340.34000000000
747.469000000000	1570.47000000000	1429.08000000000	504.237000000000	1508.56000000000	1346.59000000000
747.225000000000	1578.28000000000	1435.91000000000	497.074000000000	1517.84000000000	1339.75000000000
746.981000000000	1586.10000000000	1442.75000000000	489.910000000000	1527.12000000000	1332.91000000000
746.737000000000	1593.91000000000	1449.59000000000	482.747000000000	1536.40000000000	1326.08000000000
746.493000000000	1601.73000000000	1456.43000000000	475.584000000000	1545.68000000000	1319.24000000000
746.248000000000	1605.53000000000	1458.55000000000	477.376000000000	1544.59000000000	1313.58000000000
746.004000000000	1609.20000000000	1460.51000000000	479.492000000000	1543.12000000000	1307.96000000000
745.760000000000	1612.86000000000	1462.46000000000	481.608000000000	1541.66000000000	1302.35000000000
745.516000000000	1616.52000000000	1464.41000000000	483.725000000000	1540.19000000000	1296.73000000000
745.272000000000	1618.06000000000	1466.51000000000	488.391000000000	1532.99000000000	1302.59000000000
745.027000000000	1619.28000000000	1468.62000000000	493.438000000000	1524.93000000000	1310.16000000000
744.783000000000	1620.50000000000	1470.74000000000	498.484000000000	1516.87000000000	1317.73000000000
744.539000000000	1621.73000000000	1472.86000000000	503.531000000000	1508.81000000000	1325.30000000000
744.295000000000	1625.79000000000	1463.24000000000	503.531000000000	1516.46000000000	1325.86000000000
744.051000000000	1630.67000000000	1450.22000000000	502.066000000000	1528.67000000000	1324.40000000000
743.806000000000	1635.55000000000	1437.19000000000	500.601000000000	1540.88000000000	1322.93000000000
743.562000000000	1640.44000000000	1424.17000000000	499.136000000000	1553.09000000000	1321.47000000000
743.318000000000	1645.82000000000	1444.47000000000	496.231000000000	1561.32000000000	1318.68000000000
743.074000000000	1651.44000000000	1480.44000000000	492.650000000000	1567.67000000000	1315.26000000000
742.830000000000	1657.05000000000	1516.42000000000	489.068000000000	1574.02000000000	1311.84000000000
742.585000000000	1662.67000000000	1552.40000000000	485.486000000000	1580.37000000000	1308.42000000000
742.341000000000	1654.57000000000	1557.14000000000	490	1577.86000000000	1313.29000000000
742.097000000000	1636.74000000000	1539.72000000000	500.256000000000	1569.07000000000	1324.03000000000
741.853000000000	1618.92000000000	1522.30000000000	510.513000000000	1560.27000000000	1334.78000000000
741.609000000000	1601.09000000000	1504.88000000000	520.769000000000	1551.48000000000	1345.52000000000
741.364000000000	1597.50000000000	1498.79000000000	524.245000000000	1541.62000000000	1341.43000000000
741.120000000000	1608.74000000000	1504.49000000000	520.663000000000	1530.63000000000	1321.89000000000
740.876000000000	1619.97000000000	1510.19000000000	517.082000000000	1519.64000000000	1302.36000000000
740.632000000000	1631.20000000000	1515.89000000000	513.500000000000	1508.65000000000	1282.82000000000
740.388000000000	1639.45000000000	1516.57000000000	512.105000000000	1503.16000000000	1276.11000000000
740.143000000000	1643.11000000000	1509.57000000000	514.059000000000	1506.09000000000	1289.05000000000
739.899000000000	1646.77000000000	1502.57000000000	516.012000000000	1509.02000000000	1302
739.655000000000	1650.44000000000	1495.57000000000	517.966000000000	1511.95000000000	1314.94000000000
739.411000000000	1658.13000000000	1489.93000000000	520.164000000000	1515.10000000000	1325.47000000000
739.167000000000	1675.22000000000	1487.49000000000	522.931000000000	1518.76000000000	1330.35000000000
738.922000000000	1692.32000000000	1485.05000000000	525.699000000000	1522.42000000000	1335.23000000000
738.678000000000	1709.41000000000	1482.61000000000	528.466000000000	1526.09000000000	1340.12000000000
738.434000000000	1721.05000000000	1481.33000000000	527.796000000000	1535.01000000000	1342.85000000000
738.190000000000	1711.52000000000	1484.59000000000	513.796000000000	1564.31000000000	1337.23000000000
737.946000000000	1702	1487.85000000000	499.795000000000	1593.62000000000	1331.62000000000
737.701000000000	1692.48000000000	1491.10000000000	485.794000000000	1622.92000000000	1326
737.457000000000	1684.54000000000	1492.94000000000	473.208000000000	1646.90000000000	1320.95000000000
737.213000000000	1689.42000000000	1483.34000000000	472.068000000000	1627.86000000000	1320.46000000000
736.969000000000	1694.31000000000	1473.73000000000	470.929000000000	1608.81000000000	1319.97000000000
736.725000000000	1699.19000000000	1464.13000000000	469.789000000000	1589.76000000000	1319.48000000000
736.480000000000	1703.73000000000	1454.77000000000	468.735000000000	1571.01000000000	1318.99000000000
736.236000000000	1685.66000000000	1461.61000000000	473.293000000000	1571.74000000000	1318.01000000000
735.992000000000	1667.59000000000	1468.44000000000	477.852000000000	1572.48000000000	1317.03000000000
735.748000000000	1649.52000000000	1475.28000000000	482.410000000000	1573.21000000000	1316.05000000000
735.504000000000	1631.45000000000	1482.12000000000	486.969000000000	1573.94000000000	1315.08000000000
735.259000000000	1636.96000000000	1494.35000000000	490.479000000000	1568.83000000000	1313.43000000000
735.015000000000	1644.53000000000	1507.05000000000	493.897000000000	1563.22000000000	1311.72000000000
734.771000000000	1652.11000000000	1519.75000000000	497.316000000000	1557.60000000000	1310.01000000000
734.527000000000	1659.68000000000	1532.44000000000	500.735000000000	1551.98000000000	1308.30000000000
734.283000000000	1666.44000000000	1536.01000000000	497.573000000000	1544.75000000000	1308
734.038000000000	1673.03000000000	1537.64000000000	493.014000000000	1537.18000000000	1308
733.794000000000	1679.63000000000	1539.27000000000	488.456000000000	1529.61000000000	1308
733.550000000000	1686.22000000000	1540.89000000000	483.897000000000	1522.04000000000	1308
733.306000000000	1670.17000000000	1546.92000000000	485.875000000000	1521.25000000000	1314.24000000000
733.062000000000	1645.75000000000	1554.57000000000	490.271000000000	1522.96000000000	1322.79000000000
732.817000000000	1621.33000000000	1562.22000000000	494.667000000000	1524.67000000000	1331.33000000000
732.573000000000	1596.91000000000	1569.87000000000	499.062000000000	1526.38000000000	1339.88000000000
732.329000000000	1603.35000000000	1576.18000000000	499.943000000000	1526.53000000000	1348.43000000000
732.085000000000	1627.53000000000	1581.72000000000	498.803000000000	1525.80000000000	1356.97000000000
731.841000000000	1651.70000000000	1587.25000000000	497.664000000000	1525.07000000000	1365.52000000000
731.596000000000	1675.88000000000	1592.79000000000	496.524000000000	1524.34000000000	1374.07000000000
731.352000000000	1688.71000000000	1593.75000000000	493.187000000000	1527.30000000000	1366.13000000000
731.108000000000	1691.89000000000	1590.82000000000	487.977000000000	1533.40000000000	1344.15000000000
730.864000000000	1695.06000000000	1587.89000000000	482.768000000000	1539.51000000000	1322.18000000000
730.620000000000	1698.24000000000	1584.96000000000	477.558000000000	1545.61000000000	1300.20000000000
730.375000000000	1701.52000000000	1583.48000000000	476.912000000000	1558.13000000000	1291.04000000000
730.131000000000	1704.94000000000	1583.80000000000	481.959000000000	1578.64000000000	1297.88000000000
729.887000000000	1708.36000000000	1584.13000000000	487.006000000000	1599.15000000000	1304.72000000000
729.643000000000	1711.78000000000	1584.46000000000	492.053000000000	1619.67000000000	1311.56000000000
729.399000000000	1715.54000000000	1585.58000000000	494.877000000000	1631.21000000000	1310.96000000000
729.154000000000	1719.93000000000	1588.18000000000	493.575000000000	1626.08000000000	1296.55000000000
728.910000000000	1724.33000000000	1590.79000000000	492.273000000000	1620.95000000000	1282.14000000000
728.666000000000	1728.73000000000	1593.39000000000	490.970000000000	1615.82000000000	1267.73000000000
728.422000000000	1729.57000000000	1596.54000000000	492.034000000000	1613.74000000000	1261.17000000000
728.178000000000	1720.05000000000	1601.26000000000	500.011000000000	1620.58000000000	1277.53000000000
727.933000000000	1710.52000000000	1605.98000000000	507.989000000000	1627.42000000000	1293.89000000000
727.689000000000	1701	1610.70000000000	515.966000000000	1634.26000000000	1310.26000000000
727.445000000000	1694.25000000000	1616.44000000000	522.771000000000	1638.48000000000	1324.51000000000
727.201000000000	1702.06000000000	1627.51000000000	523.422000000000	1628.95000000000	1327.68000000000
726.957000000000	1709.88000000000	1638.58000000000	524.073000000000	1619.43000000000	1330.86000000000
726.712000000000	1717.69000000000	1649.65000000000	524.724000000000	1609.90000000000	1334.03000000000
726.468000000000	1726.25000000000	1661.24000000000	524.730000000000	1602.21000000000	1337.87000000000
726.224000000000	1745.55000000000	1680.29000000000	515.451000000000	1620.77000000000	1351.30000000000
725.980000000000	1764.84000000000	1699.33000000000	506.171000000000	1639.32000000000	1364.74000000000
725.736000000000	1784.13000000000	1718.38000000000	496.891000000000	1657.88000000000	1378.17000000000
725.491000000000	1803.42000000000	1737.43000000000	487.612000000000	1676.44000000000	1391.60000000000
725.247000000000	1791.45000000000	1738.16000000000	493.808000000000	1676.53000000000	1371.16000000000
725.003000000000	1778.50000000000	1738.32000000000	500.483000000000	1676.04000000000	1349.67000000000
724.759000000000	1765.56000000000	1738.48000000000	507.158000000000	1675.55000000000	1328.18000000000
724.515000000000	1752.62000000000	1738.65000000000	513.832000000000	1675.06000000000	1306.69000000000
724.270000000000	1763.39000000000	1740.95000000000	520.507000000000	1659.19000000000	1317.25000000000
724.026000000000	1777.56000000000	1743.55000000000	527.182000000000	1641.12000000000	1332.39000000000
723.782000000000	1791.72000000000	1746.16000000000	533.857000000000	1623.05000000000	1347.53000000000
723.538000000000	1805.88000000000	1748.76000000000	540.532000000000	1604.98000000000	1362.67000000000
723.294000000000	1800.43000000000	1725.97000000000	539.460000000000	1603.48000000000	1358.57000000000
723.049000000000	1789.44000000000	1696.01000000000	536.204000000000	1606.65000000000	1349.05000000000
722.805000000000	1778.45000000000	1666.06000000000	532.948000000000	1609.83000000000	1339.52000000000
722.561000000000	1767.46000000000	1636.10000000000	529.692000000000	1613	1330
722.317000000000	1744.26000000000	1621.43000000000	527.663000000000	1611.99000000000	1329.34000000000
722.073000000000	1715.45000000000	1613.77000000000	526.198000000000	1609.06000000000	1332.76000000000
721.828000000000	1686.63000000000	1606.12000000000	524.733000000000	1606.13000000000	1336.18000000000
721.584000000000	1657.81000000000	1598.47000000000	523.267000000000	1603.20000000000	1339.60000000000
721.340000000000	1659.69000000000	1591.68000000000	522.090000000000	1604.16000000000	1332.79000000000
721.096000000000	1682.89000000000	1585.50000000000	521.114000000000	1607.82000000000	1318.87000000000
720.852000000000	1706.09000000000	1579.31000000000	520.137000000000	1611.49000000000	1304.95000000000
720.607000000000	1729.28000000000	1573.12000000000	519.160000000000	1615.15000000000	1291.03000000000
720.363000000000	1743.05000000000	1572.26000000000	518.425000000000	1614.95000000000	1291.25000000000
720.119000000000	1747.21000000000	1576.81000000000	517.937000000000	1610.79000000000	1305.90000000000
719.875000000000	1751.36000000000	1581.37000000000	517.448000000000	1606.64000000000	1320.56000000000
719.631000000000	1755.51000000000	1585.93000000000	516.960000000000	1602.49000000000	1335.21000000000
719.386000000000	1762.20000000000	1584.89000000000	513.346000000000	1595.31000000000	1342.63000000000
719.142000000000	1772.70000000000	1575.45000000000	505.043000000000	1583.59000000000	1339.21000000000
718.898000000000	1783.20000000000	1566	496.740000000000	1571.87000000000	1335.79000000000
718.654000000000	1793.70000000000	1556.56000000000	488.437000000000	1560.15000000000	1332.38000000000
718.410000000000	1802.64000000000	1553.08000000000	484.702000000000	1558.48000000000	1332.09000000000
718.165000000000	1808.01000000000	1563.17000000000	491.377000000000	1579.73000000000	1338.92000000000
717.921000000000	1813.38000000000	1573.27000000000	498.052000000000	1600.97000000000	1345.76000000000
717.677000000000	1818.76000000000	1583.36000000000	504.727000000000	1622.22000000000	1352.60000000000
717.433000000000	1829	1590.21000000000	509.761000000000	1633.05000000000	1358.72000000000
717.189000000000	1857.57000000000	1584.83000000000	508.621000000000	1604.72000000000	1362.14000000000
716.944000000000	1886.14000000000	1579.46000000000	507.481000000000	1576.40000000000	1365.56000000000
716.700000000000	1914.71000000000	1574.09000000000	506.342000000000	1548.07000000000	1368.97000000000
716.456000000000	1940.48000000000	1571.32000000000	504.510000000000	1525.19000000000	1372.51000000000
716.212000000000	1944.63000000000	1588.57000000000	497.346000000000	1544.24000000000	1376.90000000000
715.968000000000	1948.78000000000	1605.83000000000	490.183000000000	1563.29000000000	1381.30000000000
715.723000000000	1952.93000000000	1623.09000000000	483.020000000000	1582.33000000000	1385.69000000000
715.479000000000	1957.23000000000	1639.88000000000	476.156000000000	1601.21000000000	1389.56000000000
715.235000000000	1968.71000000000	1634.02000000000	483.971000000000	1611.71000000000	1367.58000000000
714.991000000000	1980.18000000000	1628.16000000000	491.785000000000	1622.21000000000	1345.60000000000
714.747000000000	1991.66000000000	1622.30000000000	499.600000000000	1632.71000000000	1323.63000000000
714.502000000000	2003.14000000000	1616.44000000000	507.414000000000	1643.21000000000	1301.65000000000
714.258000000000	1973.73000000000	1612.24000000000	504.085000000000	1637.90000000000	1299.32000000000
714.014000000000	1941.01000000000	1608.17000000000	499.852000000000	1631.31000000000	1298.59000000000
713.770000000000	1908.29000000000	1604.10000000000	495.619000000000	1624.71000000000	1297.86000000000
713.526000000000	1875.56000000000	1600.03000000000	491.386000000000	1618.12000000000	1297.12000000000
713.281000000000	1850.54000000000	1611.22000000000	487.964000000000	1614.77000000000	1304.30000000000
713.037000000000	1827.10000000000	1625.55000000000	484.708000000000	1612.08000000000	1313.09000000000
712.793000000000	1803.66000000000	1639.88000000000	481.452000000000	1609.40000000000	1321.88000000000
712.549000000000	1780.21000000000	1654.20000000000	478.196000000000	1606.71000000000	1330.67000000000
712.305000000000	1753.54000000000	1670.68000000000	486.906000000000	1611.92000000000	1339.82000000000
712.060000000000	1725.70000000000	1687.94000000000	499.930000000000	1619.98000000000	1349.10000000000
711.816000000000	1697.86000000000	1705.20000000000	512.954000000000	1628.04000000000	1358.38000000000
711.572000000000	1670.02000000000	1722.45000000000	525.978000000000	1636.10000000000	1367.66000000000
711.328000000000	1681.57000000000	1724.92000000000	534.730000000000	1625.72000000000	1364.12000000000
711.084000000000	1715.27000000000	1719.05000000000	541.079000000000	1604.96000000000	1353.38000000000
710.839000000000	1748.97000000000	1713.19000000000	547.429000000000	1584.20000000000	1342.63000000000
710.595000000000	1782.67000000000	1707.33000000000	553.778000000000	1563.44000000000	1331.89000000000
710.351000000000	1800.93000000000	1695.26000000000	553.473000000000	1555.20000000000	1326.60000000000
710.107000000000	1806.30000000000	1678	547.612000000000	1557.40000000000	1325.87000000000
709.863000000000	1811.67000000000	1660.75000000000	541.751000000000	1559.59000000000	1325.14000000000
709.618000000000	1817.05000000000	1643.49000000000	535.890000000000	1561.79000000000	1324.40000000000
709.374000000000	1813.30000000000	1609.60000000000	526.073000000000	1554.76000000000	1308.84000000000
709.130000000000	1798.40000000000	1555.39000000000	511.421000000000	1536.44000000000	1275.14000000000
708.886000000000	1783.50000000000	1501.18000000000	496.769000000000	1518.13000000000	1241.44000000000
708.642000000000	1768.61000000000	1446.97000000000	482.117000000000	1499.81000000000	1207.74000000000
708.397000000000	1754.06000000000	1399.98000000000	469.488000000000	1492.68000000000	1188.08000000000
708.153000000000	1740.14000000000	1366.12000000000	460.534000000000	1505.87000000000	1193.94000000000
707.909000000000	1726.22000000000	1332.25000000000	451.580000000000	1519.05000000000	1199.80000000000
707.665000000000	1712.30000000000	1298.39000000000	442.626000000000	1532.24000000000	1205.66000000000
707.421000000000	1706.83000000000	1275.70000000000	436.169000000000	1540.48000000000	1213.56000000000
707.176000000000	1725.38000000000	1284.82000000000	436.821000000000	1534.62000000000	1227.23000000000
706.932000000000	1743.94000000000	1293.94000000000	437.472000000000	1528.75000000000	1240.91000000000
706.688000000000	1762.50000000000	1303.05000000000	438.123000000000	1522.89000000000	1254.58000000000
706.444000000000	1786.10000000000	1312.39000000000	438.183000000000	1520.66000000000	1269.67000000000
706.200000000000	1835.18000000000	1322.81000000000	435.253000000000	1536.78000000000	1291.89000000000
705.955000000000	1884.27000000000	1333.22000000000	432.322000000000	1552.89000000000	1314.11000000000
705.711000000000	1933.35000000000	1343.64000000000	429.392000000000	1569.01000000000	1336.33000000000
705.467000000000	1982.45000000000	1356.50000000000	427.385000000000	1584.05000000000	1357.43000000000
705.223000000000	2031.78000000000	1401.76000000000	437.641000000000	1584.78000000000	1363.53000000000
704.979000000000	2081.11000000000	1447.02000000000	447.897000000000	1585.52000000000	1369.64000000000
704.734000000000	2130.44000000000	1492.28000000000	458.154000000000	1586.25000000000	1375.74000000000
704.490000000000	2179.77000000000	1537.54000000000	468.410000000000	1586.98000000000	1381.85000000000
704.246000000000	2276.71000000000	1560.89000000000	479.778000000000	1624.38000000000	1392.95000000000
704.002000000000	2374.88000000000	1583.68000000000	491.174000000000	1662.72000000000	1404.19000000000
703.758000000000	2473.05000000000	1606.47000000000	502.570000000000	1701.06000000000	1415.42000000000
703.513000000000	2571.22000000000	1629.26000000000	513.966000000000	1739.40000000000	1426.65000000000
703.269000000000	2614.37000000000	1624.84000000000	517.053000000000	1750.45000000000	1446.91000000000
703.025000000000	2650.03000000000	1616.70000000000	519.006000000000	1757.77000000000	1468.40000000000
702.781000000000	2685.68000000000	1608.56000000000	520.960000000000	1765.10000000000	1489.89000000000
702.537000000000	2721.33000000000	1600.42000000000	522.913000000000	1772.42000000000	1511.38000000000
702.292000000000	2684.14000000000	1594.83000000000	515.154000000000	1766.14000000000	1504.31000000000
702.048000000000	2627	1589.95000000000	504.735000000000	1756.13000000000	1489.41000000000
701.804000000000	2569.86000000000	1585.06000000000	494.316000000000	1746.12000000000	1474.51000000000
701.560000000000	2512.71000000000	1580.18000000000	483.897000000000	1736.10000000000	1459.62000000000
701.316000000000	2419.68000000000	1554.63000000000	475.162000000000	1718.34000000000	1443.37000000000
701.071000000000	2310.52000000000	1519.79000000000	467.185000000000	1697.10000000000	1426.52000000000
700.827000000000	2201.37000000000	1484.95000000000	459.208000000000	1675.85000000000	1409.67000000000
700.583000000000	2092.21000000000	1450.11000000000	451.231000000000	1654.60000000000	1392.82000000000
700.339000000000	2019.52000000000	1416.34000000000	447.806000000000	1629.73000000000	1376.85000000000
700.095000000000	1971.66000000000	1383.29000000000	447.481000000000	1602.38000000000	1361.46000000000
699.850000000000	1923.79000000000	1350.24000000000	447.155000000000	1575.03000000000	1346.08000000000
699.606000000000	1875.93000000000	1317.19000000000	446.829000000000	1547.68000000000	1330.69000000000
699.362000000000	1832.95000000000	1302.13000000000	447.725000000000	1530.58000000000	1317.14000000000
699.118000000000	1794.86000000000	1305.06000000000	449.841000000000	1523.74000000000	1305.42000000000
698.873000000000	1756.76000000000	1307.99000000000	451.958000000000	1516.91000000000	1293.70000000000
698.629000000000	1718.67000000000	1310.92000000000	454.074000000000	1510.07000000000	1281.97000000000
698.385000000000	1691.25000000000	1310.89000000000	452.630000000000	1502.84000000000	1266
698.141000000000	1679.53000000000	1306.49000000000	445.955000000000	1495.02000000000	1243.78000000000
697.897000000000	1667.81000000000	1302.10000000000	439.280000000000	1487.21000000000	1221.56000000000
697.652000000000	1656.09000000000	1297.70000000000	432.606000000000	1479.39000000000	1199.33000000000
697.408000000000	1647.55000000000	1292.19000000000	428.050000000000	1473.02000000000	1186.50000000000
697.164000000000	1646.08000000000	1284.22000000000	428.213000000000	1469.84000000000	1194.56000000000
696.920000000000	1644.62000000000	1276.24000000000	428.376000000000	1466.67000000000	1202.62000000000
696.676000000000	1643.15000000000	1268.26000000000	428.539000000000	1463.49000000000	1210.67000000000
696.431000000000	1641.79000000000	1262.77000000000	428.002000000000	1460.21000000000	1216.21000000000
696.187000000000	1640.81000000000	1266.35000000000	424.908000000000	1456.55000000000	1212.55000000000
695.943000000000	1639.84000000000	1269.93000000000	421.815000000000	1452.89000000000	1208.89000000000
695.699000000000	1638.86000000000	1273.51000000000	418.722000000000	1449.22000000000	1205.22000000000
695.455000000000	1637.24000000000	1276.92000000000	416.918000000000	1447.55000000000	1201.91000000000
695.210000000000	1630.89000000000	1279.04000000000	424.570000000000	1460.50000000000	1201.18000000000
694.966000000000	1624.54000000000	1281.15000000000	432.221000000000	1473.44000000000	1200.45000000000
694.722000000000	1618.19000000000	1283.27000000000	439.873000000000	1486.38000000000	1199.71000000000
694.478000000000	1612.01000000000	1285.09000000000	447.293000000000	1499.04000000000	1199.13000000000
694.234000000000	1612.25000000000	1275.49000000000	445.665000000000	1500.50000000000	1204.26000000000
693.989000000000	1612.49000000000	1265.88000000000	444.037000000000	1501.97000000000	1209.38000000000
693.745000000000	1612.74000000000	1256.28000000000	442.409000000000	1503.43000000000	1214.51000000000
693.501000000000	1612.98000000000	1246.67000000000	440.781000000000	1504.90000000000	1219.64000000000
693.257000000000	1628.90000000000	1251	435.065000000000	1501.82000000000	1225.68000000000
693.013000000000	1645.99000000000	1256.37000000000	429.041000000000	1498.40000000000	1231.78000000000
692.768000000000	1663.09000000000	1261.74000000000	423.018000000000	1494.98000000000	1237.89000000000
692.524000000000	1680.18000000000	1267.11000000000	416.994000000000	1491.56000000000	1243.99000000000
692.280000000000	1667.71000000000	1258.76000000000	422.661000000000	1499.36000000000	1234.19000000000
692.036000000000	1649.39000000000	1247.69000000000	430.638000000000	1509.37000000000	1221.25000000000
691.792000000000	1631.08000000000	1236.62000000000	438.615000000000	1519.38000000000	1208.31000000000
691.547000000000	1612.76000000000	1225.54000000000	446.593000000000	1529.40000000000	1195.37000000000
691.303000000000	1613.78000000000	1213.63000000000	447.823000000000	1529.47000000000	1196.70000000000
691.059000000000	1621.60000000000	1201.42000000000	446.684000000000	1526.05000000000	1203.05000000000
690.815000000000	1629.41000000000	1189.21000000000	445.544000000000	1522.63000000000	1209.40000000000
690.571000000000	1637.23000000000	1177	444.405000000000	1519.21000000000	1215.75000000000
690.326000000000	1638.42000000000	1180.96000000000	441.795000000000	1509.18000000000	1212.01000000000
690.082000000000	1635.98000000000	1193.82000000000	438.376000000000	1495.50000000000	1202.74000000000
689.838000000000	1633.54000000000	1206.68000000000	434.957000000000	1481.83000000000	1193.46000000000
689.594000000000	1631.10000000000	1219.55000000000	431.538000000000	1468.15000000000	1184.18000000000
689.350000000000	1634.84000000000	1221.66000000000	425.165000000000	1462.94000000000	1191.42000000000
689.105000000000	1643.63000000000	1214.99000000000	416.374000000000	1464.65000000000	1212.17000000000
688.861000000000	1652.42000000000	1208.31000000000	407.582000000000	1466.36000000000	1232.93000000000
688.617000000000	1661.21000000000	1201.64000000000	398.791000000000	1468.07000000000	1253.69000000000
688.373000000000	1665.67000000000	1202.59000000000	397.481000000000	1473	1264.44000000000
688.129000000000	1664.93000000000	1212.69000000000	405.133000000000	1481.79000000000	1263.22000000000
687.884000000000	1664.20000000000	1222.78000000000	412.785000000000	1490.58000000000	1262
687.640000000000	1663.47000000000	1232.87000000000	420.436000000000	1499.37000000000	1260.78000000000
687.396000000000	1670.30000000000	1238.57000000000	427.209000000000	1502.63000000000	1259.12000000000
687.152000000000	1690.57000000000	1236.46000000000	432.418000000000	1496.03000000000	1256.68000000000
686.908000000000	1710.83000000000	1234.34000000000	437.628000000000	1489.44000000000	1254.24000000000
686.663000000000	1731.10000000000	1232.22000000000	442.838000000000	1482.85000000000	1251.79000000000
686.419000000000	1743.54000000000	1231.18000000000	445.631000000000	1479.16000000000	1245.60000000000
686.175000000000	1734.26000000000	1233.14000000000	441.724000000000	1483.56000000000	1228.99000000000
685.931000000000	1724.98000000000	1235.09000000000	437.817000000000	1487.96000000000	1212.39000000000
685.687000000000	1715.70000000000	1237.05000000000	433.910000000000	1492.35000000000	1195.78000000000
685.442000000000	1710.49000000000	1240.85000000000	431.193000000000	1494.92000000000	1183.33000000000
685.198000000000	1725.14000000000	1253.71000000000	434.286000000000	1488.57000000000	1191.14000000000
684.954000000000	1739.79000000000	1266.58000000000	437.379000000000	1482.22000000000	1198.96000000000
684.710000000000	1754.45000000000	1279.44000000000	440.472000000000	1475.87000000000	1206.77000000000
684.466000000000	1766.99000000000	1290.91000000000	442.845000000000	1469.45000000000	1214.46000000000
684.221000000000	1753.56000000000	1285.21000000000	436.333000000000	1462.12000000000	1220.56000000000
683.977000000000	1740.13000000000	1279.51000000000	429.821000000000	1454.80000000000	1226.67000000000
683.733000000000	1726.70000000000	1273.81000000000	423.309000000000	1447.47000000000	1232.77000000000
683.489000000000	1713.27000000000	1268.11000000000	416.797000000000	1440.15000000000	1238.88000000000
683.245000000000	1729.27000000000	1258.91000000000	414.114000000000	1455.56000000000	1234.45000000000
683	1745.88000000000	1249.63000000000	411.509000000000	1471.43000000000	1229.81000000000
682.756000000000	1762.48000000000	1240.35000000000	408.904000000000	1487.30000000000	1225.17000000000
682.512000000000	1779.09000000000	1231.07000000000	406.300000000000	1503.17000000000	1220.53000000000
682.268000000000	1753.99000000000	1232.02000000000	410.611000000000	1528.99000000000	1217.84000000000
682.024000000000	1723.46000000000	1234.30000000000	415.820000000000	1556.10000000000	1215.40000000000
681.779000000000	1692.94000000000	1236.58000000000	421.030000000000	1583.20000000000	1212.95000000000
681.535000000000	1662.41000000000	1238.85000000000	426.239000000000	1610.31000000000	1210.51000000000
681.291000000000	1656	1237.40000000000	423.089000000000	1605.58000000000	1213.28000000000
681.047000000000	1656	1234.96000000000	417.717000000000	1592.40000000000	1217.43000000000
680.803000000000	1656	1232.52000000000	412.344000000000	1579.21000000000	1221.58000000000
680.558000000000	1656	1230.08000000000	406.972000000000	1566.02000000000	1225.73000000000
680.314000000000	1652.95000000000	1226.05000000000	408.501000000000	1548.76000000000	1229.38000000000
680.070000000000	1648.55000000000	1221.33000000000	413.060000000000	1529.71000000000	1232.79000000000
679.826000000000	1644.15000000000	1216.61000000000	417.618000000000	1510.67000000000	1236.21000000000
679.582000000000	1639.76000000000	1211.89000000000	422.177000000000	1491.62000000000	1239.63000000000
679.337000000000	1640.78000000000	1204.53000000000	418.335000000000	1471.84000000000	1239.10000000000
679.093000000000	1645.42000000000	1195.41000000000	408.892000000000	1451.57000000000	1235.92000000000
678.849000000000	1650.06000000000	1186.30000000000	399.450000000000	1431.30000000000	1232.75000000000
678.605000000000	1654.70000000000	1177.18000000000	390.007000000000	1411.03000000000	1229.57000000000
678.361000000000	1649.35000000000	1180.07000000000	387.224000000000	1401.62000000000	1227.51000000000
678.116000000000	1634.21000000000	1194.72000000000	390.969000000000	1402.84000000000	1226.53000000000
677.872000000000	1619.07000000000	1209.37000000000	394.713000000000	1404.06000000000	1225.55000000000
677.628000000000	1603.93000000000	1224.02000000000	398.457000000000	1405.28000000000	1224.58000000000
677.384000000000	1602.11000000000	1230.93000000000	401.668000000000	1410.21000000000	1221.10000000000
677.140000000000	1619.45000000000	1226.70000000000	404.110000000000	1420.46000000000	1214.01000000000
676.895000000000	1636.79000000000	1222.47000000000	406.552000000000	1430.72000000000	1206.93000000000
676.651000000000	1654.12000000000	1218.23000000000	408.994000000000	1440.97000000000	1199.85000000000
676.407000000000	1664.46000000000	1215.79000000000	408.256000000000	1449.92000000000	1198.38000000000
676.163000000000	1659.58000000000	1217.26000000000	400.605000000000	1456.03000000000	1209.13000000000
675.919000000000	1654.69000000000	1218.73000000000	392.953000000000	1462.13000000000	1219.87000000000
675.674000000000	1649.81000000000	1220.19000000000	385.302000000000	1468.24000000000	1230.62000000000
675.430000000000	1644.76000000000	1217.50000000000	380.838000000000	1470.58000000000	1237.44000000000
675.186000000000	1639.15000000000	1200.08000000000	387.675000000000	1459.59000000000	1230.36000000000
674.942000000000	1633.53000000000	1182.66000000000	394.513000000000	1448.60000000000	1223.28000000000
674.698000000000	1627.91000000000	1165.24000000000	401.350000000000	1437.62000000000	1216.20000000000
674.453000000000	1624.10000000000	1149.49000000000	406.031000000000	1426.50000000000	1209.08000000000
674.209000000000	1632.89000000000	1145.42000000000	395.612000000000	1414.54000000000	1201.76000000000
673.965000000000	1641.68000000000	1141.35000000000	385.193000000000	1402.57000000000	1194.43000000000
673.721000000000	1650.47000000000	1137.28000000000	374.773000000000	1390.61000000000	1187.11000000000
673.477000000000	1658.54000000000	1133.75000000000	364.960000000000	1379.21000000000	1179.88000000000
673.232000000000	1643.15000000000	1147.75000000000	374.728000000000	1386.29000000000	1175.72000000000
672.988000000000	1627.77000000000	1161.75000000000	384.496000000000	1393.38000000000	1171.57000000000
672.744000000000	1612.38000000000	1175.76000000000	394.264000000000	1400.46000000000	1167.42000000000
672.500000000000	1597	1189.76000000000	404.032000000000	1407.54000000000	1163.27000000000
672.256000000000	1584.13000000000	1183.51000000000	405.428000000000	1406.17000000000	1156.15000000000
672.011000000000	1571.43000000000	1175.86000000000	406.242000000000	1404.22000000000	1148.82000000000
671.767000000000	1558.73000000000	1168.21000000000	407.056000000000	1402.27000000000	1141.50000000000
671.523000000000	1546.03000000000	1160.56000000000	407.870000000000	1400.31000000000	1134.17000000000
671.279000000000	1559.18000000000	1160.29000000000	408.684000000000	1404.10000000000	1128.08000000000
671.035000000000	1577.25000000000	1161.43000000000	409.498000000000	1408.99000000000	1122.22000000000
670.790000000000	1595.32000000000	1162.57000000000	410.312000000000	1413.87000000000	1116.36000000000
670.546000000000	1613.39000000000	1163.71000000000	411.126000000000	1418.75000000000	1110.49000000000
670.302000000000	1643.65000000000	1179.52000000000	410.484000000000	1414.54000000000	1114.09000000000
670.058000000000	1678.08000000000	1200.36000000000	409.345000000000	1407.22000000000	1120.93000000000
669.814000000000	1712.52000000000	1221.20000000000	408.205000000000	1399.89000000000	1127.77000000000
669.569000000000	1746.95000000000	1242.04000000000	407.066000000000	1392.56000000000	1134.61000000000
669.325000000000	1785.19000000000	1264.47000000000	403.492000000000	1393.97000000000	1143.51000000000
669.081000000000	1825.48000000000	1287.75000000000	398.608000000000	1400.07000000000	1153.52000000000
668.837000000000	1865.78000000000	1311.03000000000	393.724000000000	1406.18000000000	1163.53000000000
668.593000000000	1906.07000000000	1334.31000000000	388.840000000000	1412.28000000000	1173.54000000000
668.348000000000	1951.38000000000	1356.77000000000	389.016000000000	1437.90000000000	1193.86000000000
668.104000000000	2000.71000000000	1378.59000000000	393.249000000000	1479.17000000000	1222.43000000000
667.860000000000	2050.03000000000	1400.40000000000	397.481000000000	1520.44000000000	1251
667.616000000000	2099.36000000000	1422.22000000000	401.714000000000	1561.71000000000	1279.57000000000
667.372000000000	2205.42000000000	1462.61000000000	408.344000000000	1604.22000000000	1321.06000000000
667.127000000000	2378.07000000000	1524.80000000000	417.786000000000	1648.18000000000	1377.72000000000
666.883000000000	2550.72000000000	1586.99000000000	427.228000000000	1692.13000000000	1434.37000000000
666.639000000000	2723.37000000000	1649.18000000000	436.671000000000	1736.09000000000	1491.02000000000
666.395000000000	2892.01000000000	1710.95000000000	450.451000000000	1793.50000000000	1538.05000000000
666.151000000000	3053.67000000000	1772	471.778000000000	1874.33000000000	1568.33000000000
665.906000000000	3215.33000000000	1833.05000000000	493.105000000000	1955.16000000000	1598.61000000000
665.662000000000	3376.99000000000	1894.10000000000	514.431000000000	2035.99000000000	1628.89000000000
665.418000000000	3503.57000000000	1938.84000000000	531.143000000000	2100.60000000000	1647.97000000000
665.174000000000	3535.32000000000	1939.49000000000	535.376000000000	2121.36000000000	1636.73000000000
664.930000000000	3567.06000000000	1940.14000000000	539.608000000000	2142.12000000000	1625.50000000000
664.685000000000	3598.81000000000	1940.80000000000	543.841000000000	2162.88000000000	1614.27000000000
664.441000000000	3595.98000000000	1932.59000000000	544.399000000000	2172.82000000000	1597.26000000000
664.197000000000	3430.17000000000	1882.61000000000	527.630000000000	2131.79000000000	1553.06000000000
663.953000000000	3264.36000000000	1832.63000000000	510.862000000000	2090.77000000000	1508.86000000000
663.709000000000	3098.55000000000	1782.65000000000	494.094000000000	2049.74000000000	1464.66000000000
663.464000000000	2933.13000000000	1731.85000000000	478.432000000000	2005.53000000000	1423.39000000000
663.220000000000	2772.20000000000	1671.61000000000	475.502000000000	1924.70000000000	1415.82000000000
662.976000000000	2611.27000000000	1611.38000000000	472.571000000000	1843.87000000000	1408.25000000000
662.732000000000	2450.34000000000	1551.14000000000	469.641000000000	1763.04000000000	1400.68000000000
662.488000000000	2289.41000000000	1490.90000000000	466.711000000000	1682.21000000000	1393.11000000000
662.243000000000	2200.65000000000	1439.65000000000	454.479000000000	1636.50000000000	1368.71000000000
661.999000000000	2112.98000000000	1388.53000000000	442.107000000000	1591.32000000000	1344.04000000000
661.755000000000	2025.31000000000	1337.41000000000	429.734000000000	1546.15000000000	1319.38000000000
661.511000000000	1937.64000000000	1286.29000000000	417.361000000000	1500.97000000000	1294.71000000000
661.267000000000	1882.14000000000	1275.60000000000	416.869000000000	1491.22000000000	1257.44000000000
661.022000000000	1830.62000000000	1269.90000000000	417.846000000000	1485.85000000000	1218.62000000000
660.778000000000	1779.09000000000	1264.20000000000	418.823000000000	1480.47000000000	1179.79000000000
660.534000000000	1727.56000000000	1258.50000000000	419.800000000000	1475.10000000000	1140.96000000000
660.290000000000	1681.08000000000	1239.86000000000	417.541000000000	1460.22000000000	1119.02000000000
660.046000000000	1635.91000000000	1217.88000000000	414.448000000000	1442.88000000000	1101.44000000000
659.801000000000	1590.73000000000	1195.90000000000	411.354000000000	1425.54000000000	1083.86000000000
659.557000000000	1545.55000000000	1173.93000000000	408.261000000000	1408.20000000000	1066.27000000000
659.313000000000	1524.31000000000	1162.21000000000	404.598000000000	1392.40000000000	1072.45000000000
659.069000000000	1513.32000000000	1154.88000000000	400.691000000000	1377.26000000000	1088.81000000000
658.825000000000	1502.33000000000	1147.55000000000	396.784000000000	1362.12000000000	1105.18000000000
658.580000000000	1491.34000000000	1140.23000000000	392.877000000000	1346.98000000000	1121.54000000000
658.336000000000	1482.86000000000	1138.42000000000	382.272000000000	1344.99000000000	1127.11000000000
658.092000000000	1476.03000000000	1140.21000000000	367.294000000000	1351.58000000000	1125.65000000000
657.848000000000	1469.19000000000	1142	352.317000000000	1358.18000000000	1124.18000000000
657.604000000000	1462.35000000000	1143.79000000000	337.339000000000	1364.77000000000	1122.72000000000
657.359000000000	1451.90000000000	1142.92000000000	335.480000000000	1364.51000000000	1122.25000000000
657.115000000000	1437.98000000000	1139.50000000000	346.225000000000	1357.68000000000	1122.74000000000
656.871000000000	1424.06000000000	1136.09000000000	356.969000000000	1350.84000000000	1123.23000000000
656.627000000000	1410.14000000000	1132.67000000000	367.714000000000	1344	1123.71000000000
656.383000000000	1393.39000000000	1127.56000000000	376.365000000000	1331.69000000000	1126.74000000000
656.138000000000	1372.63000000000	1120.07000000000	382.063000000000	1311.67000000000	1133.33000000000
655.894000000000	1351.87000000000	1112.58000000000	387.761000000000	1291.64000000000	1139.92000000000
655.650000000000	1331.11000000000	1105.09000000000	393.459000000000	1271.62000000000	1146.52000000000
655.406000000000	1323.02000000000	1099.22000000000	396.604000000000	1261.59000000000	1144.36000000000
655.162000000000	1341.82000000000	1096.78000000000	394.325000000000	1272.83000000000	1123.60000000000
654.917000000000	1360.62000000000	1094.33000000000	392.046000000000	1284.06000000000	1102.84000000000
654.673000000000	1379.43000000000	1091.89000000000	389.766000000000	1295.29000000000	1082.09000000000
654.429000000000	1394.27000000000	1089.41000000000	388.476000000000	1305.04000000000	1068.42000000000
654.185000000000	1395.50000000000	1086.81000000000	390.593000000000	1309.68000000000	1079.16000000000
653.941000000000	1396.72000000000	1084.20000000000	392.709000000000	1314.32000000000	1089.91000000000
653.696000000000	1397.94000000000	1081.60000000000	394.825000000000	1318.96000000000	1100.65000000000
653.452000000000	1399.32000000000	1079.16000000000	396.624000000000	1324.02000000000	1112.76000000000
653.208000000000	1401.76000000000	1077.86000000000	396.299000000000	1331.83000000000	1134.01000000000
652.964000000000	1404.20000000000	1076.56000000000	395.973000000000	1339.64000000000	1155.25000000000
652.720000000000	1406.64000000000	1075.26000000000	395.648000000000	1347.46000000000	1176.50000000000
652.475000000000	1408.31000000000	1074.15000000000	395.254000000000	1355.17000000000	1196.26000000000
652.231000000000	1388.53000000000	1078.55000000000	392.974000000000	1360.05000000000	1175.26000000000
651.987000000000	1368.75000000000	1082.95000000000	390.695000000000	1364.94000000000	1154.26000000000
651.743000000000	1348.97000000000	1087.34000000000	388.416000000000	1369.82000000000	1133.26000000000
651.499000000000	1329.19000000000	1091.74000000000	386.137000000000	1374.71000000000	1112.26000000000
651.254000000000	1331.44000000000	1097.82000000000	386.459000000000	1373.62000000000	1130.05000000000
651.010000000000	1335.11000000000	1104	386.947000000000	1372.16000000000	1150.32000000000
650.766000000000	1338.77000000000	1110.19000000000	387.436000000000	1370.69000000000	1170.59000000000
650.522000000000	1342.43000000000	1116.37000000000	387.924000000000	1369.23000000000	1190.86000000000
650.278000000000	1336.19000000000	1111.69000000000	381.534000000000	1348.78000000000	1180.17000000000
650.033000000000	1328.13000000000	1105.02000000000	373.883000000000	1324.85000000000	1163.81000000000
649.789000000000	1320.07000000000	1098.34000000000	366.231000000000	1300.91000000000	1147.45000000000
649.545000000000	1312.01000000000	1091.67000000000	358.580000000000	1276.98000000000	1131.09000000000
649.301000000000	1319.34000000000	1082.19000000000	357.888000000000	1275.58000000000	1117.66000000000
649.057000000000	1331.79000000000	1071.77000000000	359.516000000000	1281.68000000000	1105.21000000000
648.812000000000	1344.25000000000	1061.35000000000	361.144000000000	1287.79000000000	1092.75000000000
648.568000000000	1356.70000000000	1050.93000000000	362.772000000000	1293.89000000000	1080.30000000000
648.324000000000	1372.04000000000	1054.37000000000	365.146000000000	1296.64000000000	1084.16000000000
648.080000000000	1388.89000000000	1065.12000000000	367.914000000000	1297.62000000000	1096.61000000000
647.836000000000	1405.74000000000	1075.86000000000	370.681000000000	1298.59000000000	1109.07000000000
647.591000000000	1422.59000000000	1086.61000000000	373.449000000000	1299.57000000000	1121.52000000000
647.347000000000	1424.26000000000	1090.88000000000	374.849000000000	1306.15000000000	1130.97000000000
647.103000000000	1414	1090.06000000000	375.175000000000	1317.14000000000	1138.05000000000
646.859000000000	1403.74000000000	1089.25000000000	375.500000000000	1328.13000000000	1145.13000000000
646.615000000000	1393.49000000000	1088.44000000000	375.826000000000	1339.12000000000	1152.21000000000
646.370000000000	1385.96000000000	1080.81000000000	378.347000000000	1344.21000000000	1152.71000000000
646.126000000000	1381.56000000000	1065.34000000000	383.394000000000	1342.50000000000	1145.63000000000
645.882000000000	1377.16000000000	1049.88000000000	388.440000000000	1340.79000000000	1138.54000000000
645.638000000000	1372.77000000000	1034.41000000000	393.487000000000	1339.08000000000	1131.46000000000
645.394000000000	1370.72000000000	1028.94000000000	397.751000000000	1338.99000000000	1128.81000000000
645.149000000000	1372.68000000000	1040.50000000000	400.681000000000	1341.68000000000	1133.69000000000
644.905000000000	1374.63000000000	1052.06000000000	403.612000000000	1344.37000000000	1138.58000000000
644.661000000000	1376.58000000000	1063.62000000000	406.542000000000	1347.05000000000	1143.46000000000
644.417000000000	1378.20000000000	1076.48000000000	406.831000000000	1344.10000000000	1143.78000000000
644.173000000000	1378.93000000000	1092.76000000000	400.156000000000	1326.27000000000	1132.05000000000
643.928000000000	1379.67000000000	1109.04000000000	393.481000000000	1308.44000000000	1120.33000000000
643.684000000000	1380.40000000000	1125.32000000000	386.807000000000	1290.62000000000	1108.61000000000
643.440000000000	1378.98000000000	1136.06000000000	382.505000000000	1277.27000000000	1099.53000000000
643.196000000000	1367.74000000000	1121.57000000000	389.018000000000	1284.36000000000	1102.46000000000
642.952000000000	1356.51000000000	1107.08000000000	395.530000000000	1291.44000000000	1105.39000000000
642.707000000000	1345.28000000000	1092.59000000000	402.042000000000	1298.52000000000	1108.32000000000
642.463000000000	1334.75000000000	1079.26000000000	407.751000000000	1305	1111.31000000000
642.219000000000	1331.82000000000	1078.45000000000	404.821000000000	1305	1114.97000000000
641.975000000000	1328.89000000000	1077.64000000000	401.890000000000	1305	1118.64000000000
641.731000000000	1325.96000000000	1076.82000000000	398.960000000000	1305	1122.30000000000
641.486000000000	1323.03000000000	1076.01000000000	396.029000000000	1305	1125.96000000000
641.242000000000	1318.89000000000	1077.45000000000	390.359000000000	1317.33000000000	1124.55000000000
640.998000000000	1314.74000000000	1078.92000000000	384.661000000000	1329.78000000000	1123.08000000000
640.754000000000	1310.59000000000	1080.38000000000	378.963000000000	1342.24000000000	1121.62000000000
640.510000000000	1306.44000000000	1081.85000000000	373.265000000000	1354.69000000000	1120.15000000000
640.265000000000	1315.62000000000	1091.03000000000	375.726000000000	1352.28000000000	1122.40000000000
640.021000000000	1326.36000000000	1101.13000000000	379.145000000000	1348.13000000000	1125.09000000000
639.777000000000	1337.11000000000	1111.22000000000	382.564000000000	1343.98000000000	1127.78000000000
639.533000000000	1347.85000000000	1121.31000000000	385.983000000000	1339.83000000000	1130.46000000000
639.289000000000	1348.63000000000	1113.96000000000	385.364000000000	1340.76000000000	1119.67000000000
639.044000000000	1346.92000000000	1102.23000000000	383.736000000000	1342.96000000000	1105.51000000000
638.800000000000	1345.21000000000	1090.51000000000	382.108000000000	1345.15000000000	1091.34000000000
638.556000000000	1343.50000000000	1078.79000000000	380.480000000000	1347.35000000000	1077.18000000000
638.312000000000	1339.38000000000	1077.74000000000	376.212000000000	1340.60000000000	1085.40000000000
638.068000000000	1334.26000000000	1081.16000000000	370.840000000000	1330.10000000000	1102.98000000000
637.823000000000	1329.13000000000	1084.58000000000	365.468000000000	1319.60000000000	1120.56000000000
637.579000000000	1324	1088	360.095000000000	1309.10000000000	1138.14000000000
637.335000000000	1319.32000000000	1087.45000000000	364.852000000000	1308.58000000000	1143.96000000000
637.091000000000	1314.92000000000	1084.35000000000	376.085000000000	1314.44000000000	1142.25000000000
636.847000000000	1310.53000000000	1081.26000000000	387.319000000000	1320.30000000000	1140.54000000000
636.602000000000	1306.13000000000	1078.17000000000	398.552000000000	1326.16000000000	1138.83000000000
636.358000000000	1310.29000000000	1079.85000000000	400.730000000000	1338.68000000000	1137.12000000000
636.114000000000	1322.50000000000	1086.04000000000	394.381000000000	1357.49000000000	1135.41000000000
635.870000000000	1334.71000000000	1092.23000000000	388.032000000000	1376.29000000000	1133.70000000000
635.626000000000	1346.92000000000	1098.41000000000	381.683000000000	1395.09000000000	1131.99000000000
635.381000000000	1355.44000000000	1100.56000000000	377.590000000000	1404.67000000000	1135.31000000000
635.137000000000	1358.85000000000	1097.15000000000	376.613000000000	1401.49000000000	1145.56000000000
634.893000000000	1362.27000000000	1093.73000000000	375.636000000000	1398.32000000000	1155.82000000000
634.649000000000	1365.69000000000	1090.31000000000	374.659000000000	1395.14000000000	1166.08000000000
634.405000000000	1369.59000000000	1087.68000000000	376.328000000000	1385.30000000000	1167.84000000000
634.160000000000	1374.47000000000	1086.71000000000	383.491000000000	1361.61000000000	1151.97000000000
633.916000000000	1379.36000000000	1085.73000000000	390.654000000000	1337.93000000000	1136.10000000000
633.672000000000	1384.24000000000	1084.75000000000	397.818000000000	1314.24000000000	1120.22000000000
633.428000000000	1386.82000000000	1082.99000000000	403.184000000000	1302.68000000000	1109.63000000000
633.184000000000	1381.69000000000	1078.59000000000	402.532000000000	1331.74000000000	1116.71000000000
632.939000000000	1376.56000000000	1074.20000000000	401.881000000000	1360.80000000000	1123.79000000000
632.695000000000	1371.44000000000	1069.80000000000	401.230000000000	1389.86000000000	1130.87000000000
632.451000000000	1367	1065.36000000000	399.788000000000	1414.70000000000	1136.34000000000
632.207000000000	1367	1060.64000000000	393.276000000000	1412.51000000000	1131.46000000000
631.963000000000	1367	1055.92000000000	386.764000000000	1410.31000000000	1126.57000000000
631.718000000000	1367	1051.20000000000	380.252000000000	1408.11000000000	1121.69000000000
631.474000000000	1366.78000000000	1046.69000000000	374.085000000000	1405.56000000000	1117.48000000000
631.230000000000	1361.16000000000	1047.34000000000	376.201000000000	1394.57000000000	1129.44000000000
630.986000000000	1355.54000000000	1048	378.317000000000	1383.58000000000	1141.41000000000
630.742000000000	1349.93000000000	1048.65000000000	380.434000000000	1372.59000000000	1153.38000000000
630.497000000000	1344.31000000000	1049.30000000000	382.550000000000	1361.60000000000	1165.34000000000
630.253000000000	1363.15000000000	1056.41000000000	383.590000000000	1364.23000000000	1171.77000000000
630.009000000000	1383.42000000000	1063.90000000000	384.567000000000	1367.65000000000	1177.87000000000
629.765000000000	1403.69000000000	1071.39000000000	385.543000000000	1371.07000000000	1183.98000000000
629.521000000000	1423.96000000000	1078.88000000000	386.520000000000	1374.49000000000	1190.08000000000
629.276000000000	1430.53000000000	1086.64000000000	392.617000000000	1366.07000000000	1201.59000000000
629.032000000000	1434.68000000000	1094.46000000000	399.617000000000	1355.57000000000	1214.04000000000
628.788000000000	1438.83000000000	1102.27000000000	406.618000000000	1345.07000000000	1226.49000000000
628.544000000000	1442.98000000000	1110.09000000000	413.618000000000	1334.57000000000	1238.95000000000
628.300000000000	1429.07000000000	1107.70000000000	408.696000000000	1325.55000000000	1231.31000000000
628.055000000000	1409.29000000000	1102	399.905000000000	1317	1217.14000000000
627.811000000000	1389.51000000000	1096.30000000000	391.114000000000	1308.45000000000	1202.98000000000
627.567000000000	1369.73000000000	1090.60000000000	382.322000000000	1299.91000000000	1188.82000000000
627.323000000000	1375.73000000000	1086.52000000000	380.623000000000	1312.31000000000	1172.56000000000
627.079000000000	1395.02000000000	1083.26000000000	382.576000000000	1335.51000000000	1155.22000000000
626.834000000000	1414.32000000000	1080.01000000000	384.530000000000	1358.71000000000	1137.88000000000
626.590000000000	1433.61000000000	1076.75000000000	386.484000000000	1381.91000000000	1120.54000000000
626.346000000000	1437.03000000000	1085.45000000000	389.449000000000	1390.07000000000	1120.04000000000
626.102000000000	1428.24000000000	1103.36000000000	393.193000000000	1386.65000000000	1132.49000000000
625.858000000000	1419.45000000000	1121.27000000000	396.938000000000	1383.23000000000	1144.95000000000
625.613000000000	1410.66000000000	1139.18000000000	400.682000000000	1379.81000000000	1157.40000000000
625.369000000000	1406.69000000000	1145.68000000000	401.672000000000	1363.65000000000	1164.57000000000
625.125000000000	1408.15000000000	1139.33000000000	399.556000000000	1333.13000000000	1165.79000000000
624.881000000000	1409.62000000000	1132.98000000000	397.439000000000	1302.60000000000	1167.02000000000
624.637000000000	1411.08000000000	1126.63000000000	395.323000000000	1272.08000000000	1168.24000000000
624.392000000000	1410.35000000000	1128.47000000000	391.680000000000	1262.62000000000	1170.56000000000
624.148000000000	1405.96000000000	1143.93000000000	385.494000000000	1288.26000000000	1174.71000000000
623.904000000000	1401.56000000000	1159.40000000000	379.307000000000	1313.90000000000	1178.86000000000
623.660000000000	1397.16000000000	1174.86000000000	373.121000000000	1339.54000000000	1183.01000000000
623.416000000000	1394.14000000000	1182.26000000000	371.994000000000	1358.14000000000	1183.40000000000
623.171000000000	1394.63000000000	1168.91000000000	383.879000000000	1358.63000000000	1174.12000000000
622.927000000000	1395.11000000000	1155.56000000000	395.763000000000	1359.11000000000	1164.84000000000
622.683000000000	1395.60000000000	1142.21000000000	407.648000000000	1359.60000000000	1155.56000000000
622.439000000000	1398.12000000000	1130.79000000000	417.002000000000	1360.23000000000	1149.99000000000
622.195000000000	1409.60000000000	1127.86000000000	415.211000000000	1361.45000000000	1160.73000000000
621.950000000000	1421.08000000000	1124.93000000000	413.420000000000	1362.67000000000	1171.48000000000
621.706000000000	1432.56000000000	1122	411.630000000000	1363.89000000000	1182.22000000000
621.462000000000	1443.02000000000	1119.36000000000	409.531000000000	1366.67000000000	1190.99000000000
621.218000000000	1443.27000000000	1119.69000000000	404.322000000000	1385.23000000000	1179.76000000000
620.974000000000	1443.51000000000	1120.01000000000	399.112000000000	1403.79000000000	1168.52000000000
620.729000000000	1443.75000000000	1120.34000000000	393.902000000000	1422.35000000000	1157.29000000000
620.485000000000	1444	1120.67000000000	388.693000000000	1440.91000000000	1146.06000000000
620.241000000000	1444.73000000000	1127.47000000000	401.950000000000	1428.85000000000	1149.40000000000
619.997000000000	1445.46000000000	1134.31000000000	415.299000000000	1416.64000000000	1152.82000000000
619.753000000000	1446.19000000000	1141.15000000000	428.649000000000	1404.43000000000	1156.24000000000
619.508000000000	1446.93000000000	1147.98000000000	441.998000000000	1392.22000000000	1159.66000000000
619.264000000000	1441.07000000000	1153.06000000000	440.989000000000	1383.53000000000	1168.57000000000
619.020000000000	1434.47000000000	1157.95000000000	438.384000000000	1375.22000000000	1178.10000000000
618.776000000000	1427.88000000000	1162.83000000000	435.779000000000	1366.92000000000	1187.62000000000
618.532000000000	1421.29000000000	1167.71000000000	433.175000000000	1358.62000000000	1197.14000000000
618.287000000000	1412.73000000000	1161.72000000000	425.066000000000	1363.88000000000	1184.06000000000
618.043000000000	1403.69000000000	1153.09000000000	415.623000000000	1372.43000000000	1165.50000000000
617.799000000000	1394.66000000000	1144.46000000000	406.181000000000	1380.97000000000	1146.94000000000
617.555000000000	1385.62000000000	1135.84000000000	396.738000000000	1389.52000000000	1128.38000000000
617.311000000000	1375.54000000000	1131.48000000000	400.126000000000	1388.71000000000	1131.32000000000
617.066000000000	1365.04000000000	1128.88000000000	408.755000000000	1384.07000000000	1143.04000000000
616.822000000000	1354.54000000000	1126.27000000000	417.383000000000	1379.43000000000	1154.77000000000
616.578000000000	1344.04000000000	1123.67000000000	426.011000000000	1374.79000000000	1166.49000000000
616.334000000000	1355.77000000000	1128.47000000000	431.336000000000	1378.86000000000	1168.75000000000
616.090000000000	1381.41000000000	1137.92000000000	434.592000000000	1388.38000000000	1165.08000000000
615.845000000000	1407.05000000000	1147.36000000000	437.848000000000	1397.90000000000	1161.42000000000
615.601000000000	1432.69000000000	1156.80000000000	441.104000000000	1407.43000000000	1157.76000000000
615.357000000000	1439.41000000000	1161.16000000000	435.048000000000	1399.81000000000	1160.83000000000
615.113000000000	1428.67000000000	1160.84000000000	420.396000000000	1376.37000000000	1170.11000000000
614.869000000000	1417.92000000000	1160.51000000000	405.744000000000	1352.92000000000	1179.38000000000
614.624000000000	1407.18000000000	1160.19000000000	391.092000000000	1329.48000000000	1188.66000000000
614.380000000000	1405.15000000000	1160.14000000000	384.327000000000	1327.52000000000	1191.09000000000
614.136000000000	1414.92000000000	1160.46000000000	388.234000000000	1354.63000000000	1184.26000000000
613.892000000000	1424.69000000000	1160.79000000000	392.142000000000	1381.73000000000	1177.42000000000
613.648000000000	1434.46000000000	1161.12000000000	396.049000000000	1408.84000000000	1170.58000000000
613.403000000000	1438.90000000000	1153.54000000000	399.956000000000	1421.84000000000	1167.37000000000
613.159000000000	1432.56000000000	1129.94000000000	403.863000000000	1406.21000000000	1171.52000000000
612.915000000000	1426.21000000000	1106.33000000000	407.770000000000	1390.58000000000	1175.67000000000
612.671000000000	1419.86000000000	1082.73000000000	411.678000000000	1374.96000000000	1179.82000000000
612.427000000000	1419.02000000000	1066.81000000000	415.700000000000	1365.41000000000	1182.08000000000
612.182000000000	1436.11000000000	1075.93000000000	420.095000000000	1375.67000000000	1178.17000000000
611.938000000000	1453.21000000000	1085.04000000000	424.491000000000	1385.92000000000	1174.27000000000
611.694000000000	1470.30000000000	1094.16000000000	428.886000000000	1396.18000000000	1170.36000000000
611.450000000000	1484.93000000000	1103.73000000000	432.348000000000	1403.56000000000	1167.85000000000
611.206000000000	1484.44000000000	1116.11000000000	430.068000000000	1393.31000000000	1173.96000000000
610.961000000000	1483.95000000000	1128.48000000000	427.789000000000	1383.05000000000	1180.06000000000
610.717000000000	1483.47000000000	1140.85000000000	425.510000000000	1372.79000000000	1186.17000000000
610.473000000000	1482.30000000000	1152.74000000000	423.216000000000	1363.27000000000	1191.88000000000
610.229000000000	1466.67000000000	1154.37000000000	420.611000000000	1369.38000000000	1189.19000000000
609.985000000000	1451.04000000000	1156	418.007000000000	1375.48000000000	1186.51000000000
609.740000000000	1435.41000000000	1157.62000000000	415.402000000000	1381.59000000000	1183.82000000000
609.496000000000	1419.78000000000	1159.25000000000	412.797000000000	1387.69000000000	1181.13000000000
609.252000000000	1433.85000000000	1155.47000000000	411.275000000000	1405.40000000000	1181.46000000000
609.008000000000	1449.48000000000	1151.40000000000	409.810000000000	1423.71000000000	1181.95000000000
608.764000000000	1465.11000000000	1147.33000000000	408.344000000000	1442.03000000000	1182.44000000000
608.519000000000	1480.73000000000	1143.26000000000	406.879000000000	1460.34000000000	1182.93000000000
608.275000000000	1492.60000000000	1140.02000000000	407.780000000000	1463.42000000000	1184.67000000000
608.031000000000	1503.84000000000	1136.93000000000	409.083000000000	1463.91000000000	1186.62000000000
607.787000000000	1515.07000000000	1133.84000000000	410.385000000000	1464.39000000000	1188.58000000000
607.543000000000	1526.30000000000	1130.74000000000	411.687000000000	1464.88000000000	1190.53000000000
607.298000000000	1515.64000000000	1132.72000000000	411.134000000000	1449.60000000000	1191.37000000000
607.054000000000	1498.05000000000	1136.30000000000	409.994000000000	1429.33000000000	1191.86000000000
606.810000000000	1480.47000000000	1139.89000000000	408.855000000000	1409.06000000000	1192.35000000000
606.566000000000	1462.89000000000	1143.47000000000	407.715000000000	1388.79000000000	1192.84000000000
606.322000000000	1456.35000000000	1153.22000000000	408.524000000000	1381.35000000000	1194.14000000000
606.077000000000	1455.37000000000	1166.08000000000	410.315000000000	1380.37000000000	1195.85000000000
605.833000000000	1454.40000000000	1178.94000000000	412.106000000000	1379.40000000000	1197.56000000000
605.589000000000	1453.42000000000	1191.80000000000	413.897000000000	1378.42000000000	1199.26000000000
605.345000000000	1463.72000000000	1191.02000000000	415.502000000000	1396.79000000000	1201.25000000000
605.101000000000	1482.52000000000	1179.95000000000	416.967000000000	1429.76000000000	1203.45000000000
604.856000000000	1501.32000000000	1168.88000000000	418.432000000000	1462.73000000000	1205.65000000000
604.612000000000	1520.13000000000	1157.81000000000	419.897000000000	1495.69000000000	1207.85000000000
604.368000000000	1525.13000000000	1149.29000000000	419.893000000000	1501.86000000000	1201.46000000000
604.124000000000	1514.87000000000	1143.60000000000	418.265000000000	1478.42000000000	1185.59000000000
603.880000000000	1504.62000000000	1137.90000000000	416.637000000000	1454.98000000000	1169.71000000000
603.635000000000	1494.36000000000	1132.20000000000	415.009000000000	1431.53000000000	1153.84000000000
603.391000000000	1485.49000000000	1135.04000000000	415.608000000000	1420.62000000000	1149.75000000000
603.147000000000	1478.90000000000	1151.81000000000	419.841000000000	1430.14000000000	1164.89000000000
602.903000000000	1472.31000000000	1168.58000000000	424.074000000000	1439.67000000000	1180.03000000000
602.659000000000	1465.71000000000	1185.34000000000	428.307000000000	1449.19000000000	1195.17000000000
602.414000000000	1456.68000000000	1194.32000000000	429.431000000000	1458.51000000000	1208.58000000000
602.170000000000	1441.54000000000	1183.74000000000	422.756000000000	1467.30000000000	1217.61000000000
601.926000000000	1426.40000000000	1173.15000000000	416.081000000000	1476.09000000000	1226.65000000000
601.682000000000	1411.26000000000	1162.57000000000	409.407000000000	1484.88000000000	1235.68000000000
601.438000000000	1399.23000000000	1152.52000000000	403.474000000000	1490.33000000000	1242.81000000000
601.193000000000	1400.45000000000	1144.70000000000	400.707000000000	1481.54000000000	1241.84000000000
600.949000000000	1401.67000000000	1136.89000000000	397.939000000000	1472.75000000000	1240.86000000000
600.705000000000	1402.89000000000	1129.07000000000	395.171000000000	1463.96000000000	1239.88000000000
600.461000000000	1405.67000000000	1124.01000000000	392.667000000000	1456.35000000000	1239.35000000000
600.217000000000	1423.25000000000	1145.17000000000	392.667000000000	1460.01000000000	1243.01000000000
599.972000000000	1440.84000000000	1166.34000000000	392.667000000000	1463.67000000000	1246.67000000000
599.728000000000	1458.42000000000	1187.50000000000	392.667000000000	1467.34000000000	1250.34000000000
599.484000000000	1476	1208.67000000000	392.667000000000	1471	1254
599.240000000000	1459.39000000000	1205.90000000000	392.015000000000	1468.07000000000	1244.72000000000
598.996000000000	1442.79000000000	1203.13000000000	391.364000000000	1465.14000000000	1235.44000000000
598.751000000000	1426.18000000000	1200.36000000000	390.713000000000	1462.21000000000	1226.16000000000
598.507000000000	1409.58000000000	1197.60000000000	390.062000000000	1459.28000000000	1216.88000000000
598.263000000000	1425.02000000000	1190.85000000000	390	1462.54000000000	1217.11000000000
598.019000000000	1443.82000000000	1183.69000000000	390	1466.44000000000	1218.33000000000
597.775000000000	1462.62000000000	1176.52000000000	390	1470.35000000000	1219.55000000000
597.530000000000	1481.43000000000	1169.36000000000	390	1474.26000000000	1220.77000000000
597.286000000000	1485.99000000000	1168.66000000000	394.615000000000	1475.99000000000	1221.40000000000
597.042000000000	1487.21000000000	1169.47000000000	400.313000000000	1477.21000000000	1221.88000000000
596.798000000000	1488.43000000000	1170.29000000000	406.011000000000	1478.43000000000	1222.37000000000
596.554000000000	1489.65000000000	1171.10000000000	411.709000000000	1479.65000000000	1222.86000000000
596.309000000000	1500.65000000000	1168.89000000000	411.471000000000	1461.84000000000	1217.06000000000
596.065000000000	1515.55000000000	1165.47000000000	408.866000000000	1436.44000000000	1208.76000000000
595.821000000000	1530.44000000000	1162.05000000000	406.261000000000	1411.05000000000	1200.46000000000
595.577000000000	1545.34000000000	1158.63000000000	403.656000000000	1385.65000000000	1192.16000000000
595.333000000000	1534.19000000000	1155.01000000000	406.401000000000	1383.57000000000	1180.22000000000
595.088000000000	1507.09000000000	1151.27000000000	412.425000000000	1395.78000000000	1166.05000000000
594.844000000000	1479.98000000000	1147.52000000000	418.449000000000	1407.99000000000	1151.89000000000
594.600000000000	1452.88000000000	1143.78000000000	424.472000000000	1420.20000000000	1137.73000000000
594.356000000000	1452.95000000000	1141.32000000000	425.368000000000	1434.33000000000	1145.36000000000
594.112000000000	1477.61000000000	1140.01000000000	421.623000000000	1450.21000000000	1172.71000000000
593.867000000000	1502.28000000000	1138.71000000000	417.879000000000	1466.08000000000	1200.06000000000
593.623000000000	1526.94000000000	1137.41000000000	414.134000000000	1481.95000000000	1227.41000000000
593.379000000000	1541.11000000000	1138.42000000000	412.630000000000	1491.11000000000	1246.57000000000
593.135000000000	1541.35000000000	1142.49000000000	414.095000000000	1491.35000000000	1254.87000000000
592.891000000000	1541.59000000000	1146.56000000000	415.560000000000	1491.59000000000	1263.18000000000
592.646000000000	1541.84000000000	1150.63000000000	417.026000000000	1491.84000000000	1271.48000000000
592.402000000000	1542.41000000000	1154.10000000000	418.164000000000	1495.35000000000	1274.30000000000
592.158000000000	1543.63000000000	1156.38000000000	418.652000000000	1505.37000000000	1266.24000000000
591.914000000000	1544.85000000000	1158.66000000000	419.140000000000	1515.38000000000	1258.18000000000
591.670000000000	1546.07000000000	1160.93000000000	419.629000000000	1525.39000000000	1250.12000000000
591.425000000000	1545.18000000000	1166.53000000000	418.007000000000	1529.07000000000	1241.48000000000
591.181000000000	1537.61000000000	1182.65000000000	409.705000000000	1512.71000000000	1230.98000000000
590.937000000000	1530.04000000000	1198.77000000000	401.402000000000	1496.35000000000	1220.48000000000
590.693000000000	1522.47000000000	1214.89000000000	393.099000000000	1479.99000000000	1209.98000000000
590.449000000000	1516.25000000000	1228.64000000000	388.195000000000	1464.69000000000	1204.93000000000
590.204000000000	1517.96000000000	1228.48000000000	403.336000000000	1455.65000000000	1232.04000000000
589.960000000000	1519.67000000000	1228.32000000000	418.476000000000	1446.62000000000	1259.14000000000
589.716000000000	1521.38000000000	1228.15000000000	433.617000000000	1437.58000000000	1286.25000000000
589.472000000000	1522.66000000000	1227.64000000000	448.187000000000	1429.37000000000	1311.21000000000
589.228000000000	1515.82000000000	1220.48000000000	451.932000000000	1436.69000000000	1295.33000000000
588.983000000000	1508.98000000000	1213.32000000000	455.676000000000	1444.02000000000	1279.46000000000
588.739000000000	1502.15000000000	1206.15000000000	459.420000000000	1451.34000000000	1263.59000000000
588.495000000000	1495.31000000000	1198.99000000000	463.165000000000	1458.67000000000	1247.71000000000
588.251000000000	1491.74000000000	1203.80000000000	460.846000000000	1464.13000000000	1234.87000000000
588.007000000000	1488.32000000000	1209.17000000000	458.241000000000	1469.50000000000	1222.17000000000
587.762000000000	1484.90000000000	1214.54000000000	455.636000000000	1474.88000000000	1209.48000000000
587.518000000000	1481.48000000000	1219.91000000000	453.031000000000	1480.25000000000	1196.78000000000
587.274000000000	1477.22000000000	1218.15000000000	442.586000000000	1483.10000000000	1198.99000000000
587.030000000000	1472.82000000000	1215.22000000000	430.864000000000	1485.54000000000	1203.63000000000
586.786000000000	1468.43000000000	1212.29000000000	419.143000000000	1487.98000000000	1208.27000000000
586.541000000000	1464.03000000000	1209.36000000000	407.421000000000	1490.43000000000	1212.91000000000
586.297000000000	1484.67000000000	1205.68000000000	407.656000000000	1484.09000000000	1226.89000000000
586.053000000000	1513	1201.77000000000	411.563000000000	1475.05000000000	1243.74000000000
585.809000000000	1541.32000000000	1197.86000000000	415.470000000000	1466.02000000000	1260.59000000000
585.565000000000	1569.65000000000	1193.96000000000	419.377000000000	1456.98000000000	1277.44000000000
585.320000000000	1577.04000000000	1191.14000000000	423.066000000000	1459.56000000000	1283.98000000000
585.076000000000	1574.11000000000	1188.86000000000	426.648000000000	1467.87000000000	1285.45000000000
584.832000000000	1571.18000000000	1186.58000000000	430.230000000000	1476.17000000000	1286.91000000000
584.588000000000	1568.25000000000	1184.30000000000	433.811000000000	1484.47000000000	1288.38000000000
584.344000000000	1556.75000000000	1191.38000000000	432.338000000000	1483.23000000000	1292.65000000000
584.099000000000	1538.92000000000	1205.38000000000	427.128000000000	1474.92000000000	1299
583.855000000000	1521.10000000000	1219.39000000000	421.919000000000	1466.62000000000	1305.35000000000
583.611000000000	1503.27000000000	1233.39000000000	416.709000000000	1458.32000000000	1311.70000000000
583.367000000000	1500.80000000000	1233.63000000000	414.078000000000	1458.81000000000	1302.58000000000
583.123000000000	1514.96000000000	1218.98000000000	414.241000000000	1468.82000000000	1276.69000000000
582.878000000000	1529.13000000000	1204.33000000000	414.404000000000	1478.83000000000	1250.80000000000
582.634000000000	1543.29000000000	1189.68000000000	414.567000000000	1488.84000000000	1224.92000000000
582.390000000000	1549.46000000000	1183.24000000000	414.291000000000	1499.04000000000	1213.61000000000
582.146000000000	1542.87000000000	1189.91000000000	413.314000000000	1509.54000000000	1225.57000000000
581.902000000000	1536.27000000000	1196.59000000000	412.337000000000	1520.04000000000	1237.54000000000
581.657000000000	1529.68000000000	1203.26000000000	411.360000000000	1530.54000000000	1249.50000000000
581.413000000000	1527.20000000000	1209.75000000000	411.658000000000	1532.97000000000	1256.80000000000
581.169000000000	1534.77000000000	1215.77000000000	415.077000000000	1515.63000000000	1252.64000000000
580.925000000000	1542.34000000000	1221.79000000000	418.496000000000	1498.30000000000	1248.49000000000
580.681000000000	1549.91000000000	1227.82000000000	421.915000000000	1480.96000000000	1244.34000000000
580.436000000000	1557.43000000000	1233.11000000000	424.603000000000	1471.24000000000	1242.33000000000
580.192000000000	1564.75000000000	1235.39000000000	424.278000000000	1492.97000000000	1249.17000000000
579.948000000000	1572.08000000000	1237.67000000000	423.952000000000	1514.71000000000	1256.01000000000
579.704000000000	1579.41000000000	1239.95000000000	423.626000000000	1536.44000000000	1262.85000000000
579.460000000000	1584.58000000000	1242.29000000000	422.877000000000	1553.97000000000	1267.95000000000
579.215000000000	1570.42000000000	1245.22000000000	418.319000000000	1533.70000000000	1257.45000000000
578.971000000000	1556.26000000000	1248.15000000000	413.761000000000	1513.44000000000	1246.95000000000
578.727000000000	1542.09000000000	1251.08000000000	409.202000000000	1493.17000000000	1236.45000000000
578.483000000000	1528.13000000000	1253.96000000000	404.682000000000	1473.10000000000	1226.05000000000
578.239000000000	1553.52000000000	1246.80000000000	407.775000000000	1493.12000000000	1237.04000000000
577.994000000000	1578.92000000000	1239.64000000000	410.869000000000	1513.15000000000	1248.03000000000
577.750000000000	1604.32000000000	1232.47000000000	413.962000000000	1533.17000000000	1259.02000000000
577.506000000000	1629.71000000000	1225.31000000000	417.055000000000	1553.20000000000	1270.01000000000
577.262000000000	1619.33000000000	1220.67000000000	423.259000000000	1529	1270.11000000000
577.018000000000	1605.41000000000	1216.27000000000	429.771000000000	1500.43000000000	1269.13000000000
576.773000000000	1591.49000000000	1211.88000000000	436.283000000000	1471.86000000000	1268.16000000000
576.529000000000	1577.58000000000	1207.48000000000	442.795000000000	1443.29000000000	1267.18000000000
576.285000000000	1572.61000000000	1207.73000000000	443.469000000000	1447.55000000000	1270.38000000000
576.041000000000	1569.68000000000	1209.03000000000	442.818000000000	1459.27000000000	1274.53000000000
575.797000000000	1566.75000000000	1210.33000000000	442.167000000000	1471	1278.69000000000
575.552000000000	1563.82000000000	1211.64000000000	441.516000000000	1482.72000000000	1282.84000000000
575.308000000000	1560.36000000000	1212.47000000000	441.802000000000	1494.09000000000	1284.70000000000
575.064000000000	1556.70000000000	1213.12000000000	442.453000000000	1505.32000000000	1285.68000000000
574.820000000000	1553.04000000000	1213.77000000000	443.105000000000	1516.55000000000	1286.66000000000
574.576000000000	1549.37000000000	1214.42000000000	443.756000000000	1527.79000000000	1287.63000000000
574.331000000000	1550.14000000000	1217.11000000000	441.151000000000	1522.54000000000	1284.95000000000
574.087000000000	1553.56000000000	1221.02000000000	436.593000000000	1507.40000000000	1280.06000000000
573.843000000000	1556.97000000000	1224.92000000000	432.034000000000	1492.26000000000	1275.18000000000
573.599000000000	1560.39000000000	1228.83000000000	427.476000000000	1477.12000000000	1270.30000000000
573.355000000000	1566.66000000000	1235.67000000000	421.623000000000	1470.91000000000	1264.63000000000
573.110000000000	1575.45000000000	1245.11000000000	414.623000000000	1472.62000000000	1258.29000000000
572.866000000000	1584.24000000000	1254.56000000000	407.622000000000	1474.32000000000	1251.94000000000
572.622000000000	1593.03000000000	1264	400.622000000000	1476.03000000000	1245.59000000000
572.378000000000	1601.40000000000	1265.01000000000	397.871000000000	1484.12000000000	1246.89000000000
572.134000000000	1609.21000000000	1255.08000000000	400.638000000000	1500.48000000000	1258.12000000000
571.889000000000	1617.03000000000	1245.15000000000	403.406000000000	1516.84000000000	1269.35000000000
571.645000000000	1624.84000000000	1235.22000000000	406.173000000000	1533.20000000000	1280.59000000000
571.401000000000	1626.01000000000	1229.83000000000	407.114000000000	1542.59000000000	1289
571.157000000000	1614.29000000000	1233.25000000000	404.510000000000	1538.44000000000	1291.93000000000
570.913000000000	1602.57000000000	1236.67000000000	401.905000000000	1534.29000000000	1294.86000000000
570.668000000000	1590.85000000000	1240.09000000000	399.300000000000	1530.13000000000	1297.79000000000
570.424000000000	1580.32000000000	1236.76000000000	399.726000000000	1530.17000000000	1296.23000000000
570.180000000000	1573.49000000000	1212.67000000000	409.495000000000	1543.11000000000	1280.85000000000
569.936000000000	1566.65000000000	1188.57000000000	419.263000000000	1556.06000000000	1265.46000000000
569.692000000000	1559.81000000000	1164.48000000000	429.031000000000	1569	1250.08000000000
569.447000000000	1556.89000000000	1145.71000000000	436.650000000000	1577.55000000000	1239.34000000000
569.203000000000	1576.19000000000	1157.11000000000	432.091000000000	1561.18000000000	1254.97000000000
568.959000000000	1595.48000000000	1168.50000000000	427.533000000000	1544.82000000000	1270.60000000000
568.715000000000	1614.77000000000	1179.90000000000	422.974000000000	1528.46000000000	1286.23000000000
568.471000000000	1633.32000000000	1191.45000000000	419.007000000000	1512.79000000000	1301.04000000000
568.226000000000	1639.18000000000	1205.61000000000	425.193000000000	1508.88000000000	1301.77000000000
567.982000000000	1645.04000000000	1219.77000000000	431.380000000000	1504.97000000000	1302.51000000000
567.738000000000	1650.90000000000	1233.94000000000	437.566000000000	1501.06000000000	1303.24000000000
567.494000000000	1656.77000000000	1248.10000000000	443.753000000000	1497.16000000000	1303.97000000000
567.250000000000	1634.03000000000	1247.26000000000	444.469000000000	1489.03000000000	1294.15000000000
567.005000000000	1610.09000000000	1245.79000000000	444.957000000000	1480.73000000000	1283.90000000000
566.761000000000	1586.16000000000	1244.33000000000	445.446000000000	1472.42000000000	1273.64000000000
566.517000000000	1562.23000000000	1242.86000000000	445.934000000000	1464.12000000000	1263.38000000000
566.273000000000	1564.49000000000	1249.14000000000	436.987000000000	1464.27000000000	1248.90000000000
566.029000000000	1570.84000000000	1256.63000000000	426.568000000000	1465.73000000000	1233.76000000000
565.784000000000	1577.19000000000	1264.12000000000	416.149000000000	1467.20000000000	1218.62000000000
565.540000000000	1583.54000000000	1271.61000000000	405.730000000000	1468.66000000000	1203.48000000000
565.296000000000	1592.15000000000	1261.80000000000	406.467000000000	1484.23000000000	1205.45000000000
565.052000000000	1601.42000000000	1246.82000000000	410.537000000000	1504.01000000000	1212.53000000000
564.808000000000	1610.70000000000	1231.85000000000	414.607000000000	1523.79000000000	1219.62000000000
564.563000000000	1619.98000000000	1216.87000000000	418.677000000000	1543.57000000000	1226.70000000000
564.319000000000	1626.79000000000	1214.53000000000	418.242000000000	1548.85000000000	1228.18000000000
564.075000000000	1632.41000000000	1218.27000000000	415.637000000000	1547.14000000000	1226.95000000000
563.831000000000	1638.02000000000	1222.02000000000	413.032000000000	1545.43000000000	1225.73000000000
563.587000000000	1643.64000000000	1225.76000000000	410.427000000000	1543.72000000000	1224.51000000000
563.342000000000	1636.23000000000	1229.69000000000	408.578000000000	1540.73000000000	1233.91000000000
563.098000000000	1619.38000000000	1233.76000000000	407.276000000000	1536.83000000000	1251.01000000000
562.854000000000	1602.53000000000	1237.83000000000	405.973000000000	1532.92000000000	1268.10000000000
562.610000000000	1585.68000000000	1241.90000000000	404.671000000000	1529.01000000000	1285.20000000000
562.366000000000	1578.30000000000	1249.61000000000	406.764000000000	1527.95000000000	1287.60000000000
562.121000000000	1580.99000000000	1261.16000000000	412.462000000000	1529.90000000000	1274.42000000000
561.877000000000	1583.68000000000	1272.72000000000	418.160000000000	1531.85000000000	1261.23000000000
561.633000000000	1586.36000000000	1284.28000000000	423.858000000000	1533.81000000000	1248.04000000000
561.389000000000	1592.57000000000	1286	426.127000000000	1533.86000000000	1238.38000000000
561.145000000000	1604.29000000000	1272.32000000000	423.034000000000	1530.93000000000	1234.23000000000
560.900000000000	1616.01000000000	1258.65000000000	419.941000000000	1528	1230.08000000000
560.656000000000	1627.74000000000	1244.97000000000	416.847000000000	1525.07000000000	1225.93000000000
560.412000000000	1635.21000000000	1233.12000000000	416.300000000000	1519.04000000000	1228.91000000000
560.168000000000	1632.52000000000	1225.64000000000	421.835000000000	1505.61000000000	1248.93000000000
559.924000000000	1629.84000000000	1218.15000000000	427.370000000000	1492.18000000000	1268.96000000000
559.679000000000	1627.15000000000	1210.66000000000	432.905000000000	1478.74000000000	1288.98000000000
559.435000000000	1625.05000000000	1208.51000000000	436.226000000000	1470.74000000000	1302.80000000000
559.191000000000	1625.29000000000	1227.72000000000	430.691000000000	1484.41000000000	1291.81000000000
558.947000000000	1625.54000000000	1246.93000000000	425.156000000000	1498.09000000000	1280.82000000000
558.703000000000	1625.78000000000	1266.14000000000	419.621000000000	1511.76000000000	1269.84000000000
558.458000000000	1625.74000000000	1282.85000000000	414.974000000000	1524.54000000000	1260.23000000000
558.214000000000	1623.30000000000	1278.30000000000	417.905000000000	1529.67000000000	1262.43000000000
557.970000000000	1620.86000000000	1273.74000000000	420.835000000000	1534.79000000000	1264.63000000000
557.726000000000	1618.42000000000	1269.18000000000	423.766000000000	1539.92000000000	1266.82000000000
557.482000000000	1615.83000000000	1264.79000000000	426.660000000000	1545.03000000000	1269.13000000000
557.237000000000	1598.49000000000	1277.33000000000	426.009000000000	1547.96000000000	1282.57000000000
556.993000000000	1581.15000000000	1289.86000000000	425.358000000000	1550.89000000000	1296
556.749000000000	1563.81000000000	1302.40000000000	424.707000000000	1553.82000000000	1309.43000000000
556.505000000000	1546.47000000000	1314.93000000000	424.055000000000	1556.75000000000	1322.86000000000
556.261000000000	1558.63000000000	1300.36000000000	421.021000000000	1559.46000000000	1324
556.016000000000	1573.53000000000	1283.26000000000	417.765000000000	1562.14000000000	1324
555.772000000000	1588.42000000000	1266.17000000000	414.509000000000	1564.83000000000	1324
555.528000000000	1603.32000000000	1249.08000000000	411.253000000000	1567.52000000000	1324
555.284000000000	1602.80000000000	1244.93000000000	416.140000000000	1567.40000000000	1339.62000000000
555.040000000000	1598.89000000000	1243.63000000000	422.815000000000	1566.67000000000	1358.67000000000
554.795000000000	1594.98000000000	1242.33000000000	429.490000000000	1565.93000000000	1377.71000000000
554.551000000000	1591.07000000000	1241.02000000000	436.164000000000	1565.20000000000	1396.76000000000
554.307000000000	1596.02000000000	1245.03000000000	437.646000000000	1559.51000000000	1395.45000000000
554.063000000000	1604.32000000000	1251.06000000000	437.158000000000	1551.94000000000	1386.41000000000
553.819000000000	1612.63000000000	1257.08000000000	436.669000000000	1544.37000000000	1377.38000000000
553.574000000000	1620.93000000000	1263.10000000000	436.181000000000	1536.80000000000	1368.34000000000
553.330000000000	1627.23000000000	1270.87000000000	429.436000000000	1546.92000000000	1364.54000000000
553.086000000000	1632.36000000000	1279.66000000000	419.017000000000	1567.44000000000	1363.81000000000
552.842000000000	1637.49000000000	1288.45000000000	408.597000000000	1587.95000000000	1363.07000000000
552.598000000000	1642.62000000000	1297.25000000000	398.178000000000	1608.46000000000	1362.34000000000
552.353000000000	1654.28000000000	1297.50000000000	399.256000000000	1612.25000000000	1356.64000000000
552.109000000000	1671.61000000000	1290.34000000000	410.326000000000	1601.51000000000	1346.63000000000
551.865000000000	1688.95000000000	1283.17000000000	421.397000000000	1590.76000000000	1336.62000000000
551.621000000000	1706.29000000000	1276.01000000000	432.467000000000	1580.02000000000	1326.61000000000
551.377000000000	1725.89000000000	1272.36000000000	439.455000000000	1571.64000000000	1320.89000000000
551.132000000000	1748.35000000000	1273.17000000000	441.245000000000	1566.26000000000	1320.65000000000
550.888000000000	1770.82000000000	1273.99000000000	443.036000000000	1560.89000000000	1320.40000000000
550.644000000000	1793.28000000000	1274.80000000000	444.827000000000	1555.52000000000	1320.16000000000
550.400000000000	1804.55000000000	1273.20000000000	445.775000000000	1557.64000000000	1319.07000000000
550.156000000000	1794.53000000000	1267.01000000000	445.124000000000	1574.01000000000	1316.39000000000
549.911000000000	1784.52000000000	1260.83000000000	444.473000000000	1590.37000000000	1313.70000000000
549.667000000000	1774.51000000000	1254.64000000000	443.822000000000	1606.73000000000	1311.01000000000
549.423000000000	1759.06000000000	1253.22000000000	443.089000000000	1615.76000000000	1307.35000000000
549.179000000000	1727.32000000000	1266.08000000000	442.112000000000	1602.82000000000	1300.76000000000
548.935000000000	1695.57000000000	1278.94000000000	441.136000000000	1589.88000000000	1294.16000000000
548.690000000000	1663.83000000000	1291.80000000000	440.159000000000	1576.94000000000	1287.57000000000
548.446000000000	1640.94000000000	1305.14000000000	438.652000000000	1568.80000000000	1283.40000000000
548.202000000000	1666.33000000000	1321.09000000000	434.256000000000	1586.87000000000	1292.44000000000
547.958000000000	1691.73000000000	1337.05000000000	429.861000000000	1604.94000000000	1301.47000000000
547.714000000000	1717.13000000000	1353	425.465000000000	1623.01000000000	1310.51000000000
547.469000000000	1740.58000000000	1367.38000000000	421.656000000000	1639.97000000000	1317.99000000000
547.225000000000	1733.49000000000	1357.13000000000	427.028000000000	1639.48000000000	1301.14000000000
546.981000000000	1726.41000000000	1346.87000000000	432.400000000000	1638.99000000000	1284.29000000000
546.737000000000	1719.33000000000	1336.62000000000	437.773000000000	1638.51000000000	1267.44000000000
546.493000000000	1712.25000000000	1326.36000000000	443.145000000000	1638.02000000000	1250.59000000000
546.248000000000	1726.14000000000	1298.51000000000	436.264000000000	1617.03000000000	1244.11000000000
546.004000000000	1740.79000000000	1270.02000000000	428.938000000000	1595.29000000000	1238
545.760000000000	1755.44000000000	1241.53000000000	421.612000000000	1573.56000000000	1231.90000000000
545.516000000000	1770.10000000000	1213.04000000000	414.286000000000	1551.83000000000	1225.79000000000
545.272000000000	1749.05000000000	1216.84000000000	415.741000000000	1528.82000000000	1227.12000000000
545.027000000000	1722.68000000000	1225.47000000000	418.509000000000	1505.62000000000	1229.57000000000
544.783000000000	1696.31000000000	1234.10000000000	421.276000000000	1482.42000000000	1232.01000000000
544.539000000000	1669.93000000000	1242.73000000000	424.044000000000	1459.22000000000	1234.45000000000
544.295000000000	1665.70000000000	1232.81000000000	426.559000000000	1455.51000000000	1236.14000000000
544.051000000000	1667.90000000000	1217.50000000000	429.001000000000	1457.47000000000	1237.60000000000
543.806000000000	1670.10000000000	1202.20000000000	431.443000000000	1459.42000000000	1239.07000000000
543.562000000000	1672.30000000000	1186.90000000000	433.885000000000	1461.37000000000	1240.53000000000
543.318000000000	1651.74000000000	1188.97000000000	425.257000000000	1463	1236.02000000000
543.074000000000	1620.49000000000	1199.23000000000	411.419000000000	1464.46000000000	1228.69000000000
542.830000000000	1589.23000000000	1209.49000000000	397.581000000000	1465.93000000000	1221.37000000000
542.585000000000	1557.97000000000	1219.74000000000	383.743000000000	1467.39000000000	1214.04000000000
542.341000000000	1550.86000000000	1212.38000000000	379.905000000000	1466.57000000000	1197.29000000000
542.097000000000	1560.87000000000	1192.52000000000	383.161000000000	1464.13000000000	1173.84000000000
541.853000000000	1570.88000000000	1172.66000000000	386.417000000000	1461.69000000000	1150.40000000000
541.609000000000	1580.89000000000	1152.80000000000	389.673000000000	1459.25000000000	1126.96000000000
541.364000000000	1595.81000000000	1146.74000000000	389.259000000000	1460.63000000000	1113.44000000000
541.120000000000	1615.84000000000	1155.04000000000	385.026000000000	1466	1110.27000000000
540.876000000000	1635.86000000000	1163.34000000000	380.794000000000	1471.38000000000	1107.10000000000
540.632000000000	1655.89000000000	1171.64000000000	376.561000000000	1476.75000000000	1103.92000000000
540.388000000000	1663.37000000000	1171.26000000000	373.357000000000	1471.99000000000	1103.35000000000
540.143000000000	1651.65000000000	1157.59000000000	371.729000000000	1451.73000000000	1106.77000000000
539.899000000000	1639.93000000000	1143.91000000000	370.101000000000	1431.46000000000	1110.19000000000
539.655000000000	1628.21000000000	1130.24000000000	368.473000000000	1411.19000000000	1113.61000000000
539.411000000000	1616.70000000000	1121.94000000000	366.503000000000	1396.05000000000	1113.07000000000
539.167000000000	1605.71000000000	1126.17000000000	363.735000000000	1392.87000000000	1103.30000000000
538.922000000000	1594.73000000000	1130.40000000000	360.968000000000	1389.70000000000	1093.53000000000
538.678000000000	1583.74000000000	1134.63000000000	358.200000000000	1386.52000000000	1083.77000000000
538.434000000000	1574.20000000000	1136.77000000000	356.133000000000	1379.14000000000	1076.65000000000
538.190000000000	1570.29000000000	1130.74000000000	356.785000000000	1355.46000000000	1079.83000000000
537.946000000000	1566.38000000000	1124.72000000000	357.436000000000	1331.77000000000	1083
537.701000000000	1562.48000000000	1118.69000000000	358.087000000000	1308.08000000000	1086.17000000000
537.457000000000	1557.15000000000	1113.51000000000	359.652000000000	1287.81000000000	1089.03000000000
537.213000000000	1540.30000000000	1115.14000000000	368.606000000000	1295.13000000000	1089.27000000000
536.969000000000	1523.45000000000	1116.77000000000	377.560000000000	1302.46000000000	1089.52000000000
536.725000000000	1506.60000000000	1118.40000000000	386.514000000000	1309.78000000000	1089.76000000000
536.480000000000	1490.19000000000	1119.91000000000	395.302000000000	1316.81000000000	1090.04000000000
536.236000000000	1502.64000000000	1113.72000000000	393.185000000000	1304.11000000000	1092.97000000000
535.992000000000	1515.10000000000	1107.53000000000	391.069000000000	1291.41000000000	1095.90000000000
535.748000000000	1527.55000000000	1101.35000000000	388.952000000000	1278.71000000000	1098.84000000000
535.504000000000	1540	1095.16000000000	386.836000000000	1266.02000000000	1101.77000000000
535.259000000000	1537.18000000000	1107.70000000000	386.367000000000	1301.84000000000	1107.17000000000
535.015000000000	1533.03000000000	1121.86000000000	386.042000000000	1341.89000000000	1112.78000000000
534.771000000000	1528.88000000000	1136.02000000000	385.716000000000	1381.94000000000	1118.40000000000
534.527000000000	1524.73000000000	1150.19000000000	385.390000000000	1421.99000000000	1124.02000000000
534.283000000000	1510.10000000000	1165.96000000000	381.035000000000	1424.97000000000	1162.88000000000
534.038000000000	1493.25000000000	1182.08000000000	375.826000000000	1420.09000000000	1208.79000000000
533.794000000000	1476.40000000000	1198.20000000000	370.616000000000	1415.20000000000	1254.69000000000
533.550000000000	1459.55000000000	1214.32000000000	365.407000000000	1410.32000000000	1300.60000000000
533.306000000000	1491.72000000000	1259.43000000000	386.580000000000	1476.56000000000	1402.49000000000
533.062000000000	1542.03000000000	1315.27000000000	417.512000000000	1569.11000000000	1525.08000000000
532.817000000000	1592.33000000000	1371.11000000000	448.444000000000	1661.67000000000	1647.67000000000
532.573000000000	1642.64000000000	1426.95000000000	479.376000000000	1754.22000000000	1770.26000000000
532.329000000000	1753.26000000000	1531.90000000000	519.199000000000	1906.78000000000	1907.11000000000
532.085000000000	1898.56000000000	1665.07000000000	564.132000000000	2093.84000000000	2052.16000000000
531.841000000000	2043.86000000000	1798.24000000000	609.065000000000	2280.90000000000	2197.22000000000
531.596000000000	2189.16000000000	1931.41000000000	653.998000000000	2467.95000000000	2342.27000000000
531.352000000000	2375.60000000000	2094.91000000000	687.502000000000	2589.47000000000	2399.77000000000
531.108000000000	2597.09000000000	2284.25000000000	711.271000000000	2655.16000000000	2382.68000000000
530.864000000000	2818.58000000000	2473.58000000000	735.039000000000	2720.85000000000	2365.58000000000
530.620000000000	3040.07000000000	2662.92000000000	758.808000000000	2786.54000000000	2348.49000000000
530.375000000000	3311.12000000000	2805.24000000000	776.419000000000	2825.83000000000	2311.72000000000
530.131000000000	3643.96000000000	2888.92000000000	786.350000000000	2832.17000000000	2250.43000000000
529.887000000000	3976.81000000000	2972.60000000000	796.281000000000	2838.52000000000	2189.14000000000
529.643000000000	4309.65000000000	3056.28000000000	806.212000000000	2844.87000000000	2127.84000000000
529.399000000000	4415.74000000000	3032.55000000000	799.960000000000	2800.71000000000	2038.51000000000
529.154000000000	4100.73000000000	2809.35000000000	763.656000000000	2662.74000000000	1897.12000000000
528.910000000000	3785.71000000000	2586.15000000000	727.351000000000	2524.76000000000	1755.73000000000
528.666000000000	3470.69000000000	2362.95000000000	691.047000000000	2386.79000000000	1614.34000000000
528.422000000000	3141.85000000000	2136.60000000000	649.013000000000	2240.97000000000	1485.03000000000
528.178000000000	2772.62000000000	1901.02000000000	590.243000000000	2072.23000000000	1391.01000000000
527.933000000000	2403.38000000000	1665.45000000000	531.472000000000	1903.49000000000	1296.99000000000
527.689000000000	2034.15000000000	1429.88000000000	472.701000000000	1734.74000000000	1202.97000000000
527.445000000000	1714.43000000000	1227.55000000000	420.911000000000	1583.82000000000	1118.80000000000
527.201000000000	1654.60000000000	1199.71000000000	405.770000000000	1526.43000000000	1086.32000000000
526.957000000000	1594.77000000000	1171.87000000000	390.630000000000	1469.04000000000	1053.85000000000
526.712000000000	1534.94000000000	1144.03000000000	375.490000000000	1411.66000000000	1021.37000000000
526.468000000000	1478.87000000000	1116.88000000000	360.889000000000	1358.25000000000	991.190000000000
526.224000000000	1476.92000000000	1099.62000000000	354.051000000000	1362.16000000000	994.121000000000
525.980000000000	1474.97000000000	1082.36000000000	347.214000000000	1366.07000000000	997.051000000000
525.736000000000	1473.01000000000	1065.11000000000	340.376000000000	1369.98000000000	999.982000000000
525.491000000000	1471.06000000000	1047.85000000000	333.538000000000	1373.88000000000	1002.91000000000
525.247000000000	1465.08000000000	1047.81000000000	327.964000000000	1362.87000000000	1019.11000000000
525.003000000000	1458.97000000000	1048.30000000000	322.429000000000	1351.39000000000	1035.71000000000
524.759000000000	1452.87000000000	1048.78000000000	316.894000000000	1339.91000000000	1052.32000000000
524.515000000000	1446.76000000000	1049.27000000000	311.359000000000	1328.43000000000	1068.92000000000
524.270000000000	1441.30000000000	1046.63000000000	316.792000000000	1322.73000000000	1069.93000000000
524.026000000000	1435.93000000000	1043.53000000000	323.792000000000	1317.84000000000	1068.71000000000
523.782000000000	1430.55000000000	1040.44000000000	330.793000000000	1312.96000000000	1067.49000000000
523.538000000000	1425.18000000000	1037.35000000000	337.793000000000	1308.07000000000	1066.27000000000
523.294000000000	1422.29000000000	1029.17000000000	336.667000000000	1303.38000000000	1058.95000000000
523.049000000000	1420.09000000000	1019.57000000000	333.248000000000	1298.74000000000	1049.92000000000
522.805000000000	1417.89000000000	1009.96000000000	329.829000000000	1294.10000000000	1040.88000000000
522.561000000000	1415.69000000000	1000.36000000000	326.410000000000	1289.46000000000	1031.85000000000
522.317000000000	1409.81000000000	997.445000000000	323.772000000000	1298.54000000000	1032.35000000000
522.073000000000	1402.24000000000	997.608000000000	321.493000000000	1313.92000000000	1037.23000000000
521.828000000000	1394.67000000000	997.770000000000	319.214000000000	1329.31000000000	1042.11000000000
521.584000000000	1387.10000000000	997.933000000000	316.934000000000	1344.69000000000	1047
521.340000000000	1399.42000000000	996.367000000000	320.034000000000	1349.99000000000	1043.96000000000
521.096000000000	1425.55000000000	993.600000000000	326.872000000000	1348.28000000000	1035.41000000000
520.852000000000	1451.68000000000	990.832000000000	333.709000000000	1346.57000000000	1026.86000000000
520.607000000000	1477.80000000000	988.064000000000	340.547000000000	1344.86000000000	1018.32000000000
520.363000000000	1482.05000000000	993.839000000000	343.275000000000	1336.51000000000	1014.85000000000
520.119000000000	1463.98000000000	1008.33000000000	341.810000000000	1321.37000000000	1016.56000000000
519.875000000000	1445.91000000000	1022.82000000000	340.344000000000	1306.22000000000	1018.26000000000
519.631000000000	1427.84000000000	1037.31000000000	338.879000000000	1291.08000000000	1019.97000000000
519.386000000000	1413.97000000000	1045.93000000000	337.414000000000	1286.20000000000	1024.13000000000
519.142000000000	1406.40000000000	1045.77000000000	335.949000000000	1296.70000000000	1031.94000000000
518.898000000000	1398.83000000000	1045.61000000000	334.484000000000	1307.20000000000	1039.75000000000
518.654000000000	1391.26000000000	1045.45000000000	333.018000000000	1317.70000000000	1047.57000000000
518.410000000000	1393.15000000000	1046.62000000000	334.781000000000	1323.58000000000	1048.23000000000
518.165000000000	1416.59000000000	1050.86000000000	343.897000000000	1318.95000000000	1032.60000000000
517.921000000000	1440.04000000000	1055.09000000000	353.014000000000	1314.31000000000	1016.98000000000
517.677000000000	1463.48000000000	1059.32000000000	362.131000000000	1309.67000000000	1001.35000000000
517.433000000000	1482.41000000000	1060.68000000000	369.641000000000	1307.23000000000	988.744000000000
517.189000000000	1484.36000000000	1051.24000000000	371.106000000000	1313.09000000000	987.523000000000
516.944000000000	1486.32000000000	1041.80000000000	372.571000000000	1318.95000000000	986.302000000000
516.700000000000	1488.27000000000	1032.36000000000	374.037000000000	1324.81000000000	985.081000000000
516.456000000000	1488.37000000000	1025.01000000000	374.697000000000	1331.49000000000	985.404000000000
516.212000000000	1474.21000000000	1033.80000000000	369.162000000000	1344.43000000000	997.614000000000
515.968000000000	1460.04000000000	1042.59000000000	363.626000000000	1357.37000000000	1009.82000000000
515.723000000000	1445.88000000000	1051.38000000000	358.091000000000	1370.32000000000	1022.03000000000
515.479000000000	1432.19000000000	1059.88000000000	352.641000000000	1382.76000000000	1034.30000000000
515.235000000000	1441.71000000000	1054.02000000000	351.338000000000	1370.79000000000	1049.19000000000
514.991000000000	1451.24000000000	1048.16000000000	350.036000000000	1358.83000000000	1064.09000000000
514.747000000000	1460.76000000000	1042.30000000000	348.733000000000	1346.86000000000	1078.99000000000
514.502000000000	1470.29000000000	1036.44000000000	347.431000000000	1334.90000000000	1093.88000000000
514.258000000000	1468.52000000000	1036.60000000000	356.068000000000	1334.68000000000	1084.84000000000
514.014000000000	1465.83000000000	1037.25000000000	365.510000000000	1335.41000000000	1073.85000000000
513.770000000000	1463.14000000000	1037.90000000000	374.952000000000	1336.14000000000	1062.86000000000
513.526000000000	1460.46000000000	1038.56000000000	384.395000000000	1336.88000000000	1051.87000000000
513.281000000000	1471.55000000000	1041.50000000000	375.866000000000	1338.62000000000	1056.08000000000
513.037000000000	1485.47000000000	1044.92000000000	363.656000000000	1340.58000000000	1063.41000000000
512.793000000000	1499.39000000000	1048.34000000000	351.446000000000	1342.53000000000	1070.73000000000
512.549000000000	1513.31000000000	1051.76000000000	339.236000000000	1344.48000000000	1078.06000000000
512.305000000000	1522.74000000000	1051.71000000000	339.350000000000	1338	1080.90000000000
512.060000000000	1530.56000000000	1050.41000000000	343.909000000000	1328.48000000000	1082.12000000000
511.816000000000	1538.37000000000	1049.10000000000	348.467000000000	1318.95000000000	1083.34000000000
511.572000000000	1546.19000000000	1047.80000000000	353.026000000000	1309.43000000000	1084.56000000000
[truncated: 2,097 more rows]

## Sheet: XPS narrow scan
Binding Energy (eV)	CPS bare ITO	CPS ITO + SLB	CPS ITO + SLB + PDMS	CPS ITO + SLB + HMDS	CPS ITO + SLB + Infacol
109	82.5773000000000	1812.58000000000	28.3333000000000	65.0515000000000	63.7113000000000
108.950000000000	81.1340000000000	1824.18000000000	27.0833000000000	64.2784000000000	63.3505000000000
108.900000000000	79.6907000000000	1835.77000000000	25.8333000000000	63.5052000000000	62.9897000000000
108.850000000000	82.1134000000000	1831.91000000000	23.7500000000000	64.2268000000000	62.3711000000000
108.800000000000	84.5361000000000	1828.04000000000	21.6667000000000	64.9485000000000	61.7526000000000
108.750000000000	82.6289000000000	1819.43000000000	23.5417000000000	65.1031000000000	62.4227000000000
108.700000000000	80.7216000000000	1810.82000000000	25.4167000000000	65.2577000000000	63.0928000000000
108.650000000000	83.3505000000000	1823.76000000000	25.2083000000000	62.8351000000000	61.3402000000000
108.600000000000	85.9794000000000	1836.70000000000	25	60.4124000000000	59.5876000000000
108.550000000000	82.5773000000000	1833.56000000000	24.7917000000000	63.5052000000000	62.0103000000000
108.500000000000	79.1753000000000	1830.41000000000	24.5833000000000	66.5979000000000	64.4330000000000
108.450000000000	79.5361000000000	1832.94000000000	25.2083000000000	66.8557000000000	61.2371000000000
108.400000000000	79.8969000000000	1835.46000000000	25.8333000000000	67.1134000000000	58.0412000000000
108.350000000000	80.8763000000000	1830.52000000000	26.0417000000000	67.2165000000000	59.4845000000000
108.300000000000	81.8557000000000	1825.57000000000	26.2500000000000	67.3196000000000	60.9278000000000
108.250000000000	79.9485000000000	1836.96000000000	27.2917000000000	67.4742000000000	58.5567000000000
108.200000000000	78.0412000000000	1848.35000000000	28.3333000000000	67.6289000000000	56.1856000000000
108.150000000000	80.2577000000000	1829.54000000000	26.2500000000000	68.4536000000000	58.8144000000000
108.100000000000	82.4742000000000	1810.72000000000	24.1667000000000	69.2784000000000	61.4433000000000
108.050000000000	79.7938000000000	1815.15000000000	25.2083000000000	69.5876000000000	61.7010000000000
108	77.1134000000000	1819.59000000000	26.2500000000000	69.8969000000000	61.9588000000000
107.950000000000	78.4536000000000	1829.23000000000	27.2917000000000	69.9485000000000	60.6186000000000
107.900000000000	79.7938000000000	1838.87000000000	28.3333000000000	70	59.2784000000000
107.850000000000	79.3814000000000	1832.63000000000	27.9167000000000	70.2577000000000	59.9485000000000
107.800000000000	78.9691000000000	1826.39000000000	27.5000000000000	70.5155000000000	60.6186000000000
107.750000000000	80.8763000000000	1831.49000000000	31.8750000000000	68.7113000000000	60.6186000000000
107.700000000000	82.7835000000000	1836.60000000000	36.2500000000000	66.9072000000000	60.6186000000000
107.650000000000	82.4227000000000	1843.56000000000	29.5833000000000	68.7113000000000	60.4124000000000
107.600000000000	82.0619000000000	1850.52000000000	22.9167000000000	70.5155000000000	60.2062000000000
107.550000000000	81.7526000000000	1831.91000000000	26.0417000000000	67.3711000000000	59.5361000000000
107.500000000000	81.4433000000000	1813.30000000000	29.1667000000000	64.2268000000000	58.8660000000000
107.450000000000	80.9278000000000	1824.12000000000	30	65.5670000000000	58.0412000000000
107.400000000000	80.4124000000000	1834.95000000000	30.8333000000000	66.9072000000000	57.2165000000000
107.350000000000	82.0103000000000	1837.73000000000	26.0417000000000	65.2062000000000	56.9072000000000
107.300000000000	83.6082000000000	1840.52000000000	21.2500000000000	63.5052000000000	56.5979000000000
107.250000000000	82.2680000000000	1838.97000000000	24.3750000000000	66.5979000000000	57.3711000000000
107.200000000000	80.9278000000000	1837.42000000000	27.5000000000000	69.6907000000000	58.1443000000000
107.150000000000	81.8557000000000	1841.44000000000	23.9583000000000	68.3505000000000	61.1856000000000
107.100000000000	82.7835000000000	1845.46000000000	20.4167000000000	67.0103000000000	64.2268000000000
107.050000000000	83.1959000000000	1826.75000000000	26.4583000000000	65.1546000000000	62.4742000000000
107	83.6082000000000	1808.04000000000	32.5000000000000	63.2990000000000	60.7216000000000
106.950000000000	81.3918000000000	1825.31000000000	28.9583000000000	66.3918000000000	61.5464000000000
106.900000000000	79.1753000000000	1842.58000000000	25.4167000000000	69.4845000000000	62.3711000000000
106.850000000000	81.7526000000000	1838.14000000000	26.4583000000000	67.0619000000000	62.2680000000000
106.800000000000	84.3299000000000	1833.71000000000	27.5000000000000	64.6392000000000	62.1649000000000
106.750000000000	82.3196000000000	1826.70000000000	30.2083000000000	66.1340000000000	63.4021000000000
106.700000000000	80.3093000000000	1819.69000000000	32.9167000000000	67.6289000000000	64.6392000000000
106.650000000000	81.3918000000000	1807.47000000000	26.8750000000000	68.7629000000000	64.5876000000000
106.600000000000	82.4742000000000	1795.26000000000	20.8333000000000	69.8969000000000	64.5361000000000
106.550000000000	79.6907000000000	1814.07000000000	23.1250000000000	67.6289000000000	64.3814000000000
106.500000000000	76.9072000000000	1832.89000000000	25.4167000000000	65.3608000000000	64.2268000000000
106.450000000000	80.3093000000000	1837.27000000000	24.3750000000000	67.2680000000000	62.8866000000000
106.400000000000	83.7113000000000	1841.65000000000	23.3333000000000	69.1753000000000	61.5464000000000
106.350000000000	83.5567000000000	1835.93000000000	25.4167000000000	69.9485000000000	59.9485000000000
106.300000000000	83.4021000000000	1830.21000000000	27.5000000000000	70.7216000000000	58.3505000000000
106.250000000000	83.2474000000000	1830.77000000000	26.6667000000000	69.6392000000000	60.2062000000000
106.200000000000	83.0928000000000	1831.34000000000	25.8333000000000	68.5567000000000	62.0619000000000
106.150000000000	81.4948000000000	1817.22000000000	28.1250000000000	67.9381000000000	61.9072000000000
106.100000000000	79.8969000000000	1803.09000000000	30.4167000000000	67.3196000000000	61.7526000000000
106.050000000000	80.7732000000000	1813.25000000000	26.0417000000000	68.8144000000000	61.3918000000000
106	81.6495000000000	1823.40000000000	21.6667000000000	70.3093000000000	61.0309000000000
105.950000000000	81.9588000000000	1839.33000000000	25.2083000000000	69.3299000000000	60.5670000000000
105.900000000000	82.2680000000000	1855.26000000000	28.7500000000000	68.3505000000000	60.1031000000000
105.850000000000	84.3814000000000	1851.39000000000	23.7500000000000	68.6082000000000	61.4948000000000
105.800000000000	86.4948000000000	1847.53000000000	18.7500000000000	68.8660000000000	62.8866000000000
105.750000000000	85.0515000000000	1846.55000000000	22.0833000000000	70.6701000000000	62.8866000000000
105.700000000000	83.6082000000000	1845.57000000000	25.4167000000000	72.4742000000000	62.8866000000000
105.650000000000	85.5155000000000	1851.39000000000	26.4583000000000	69.7938000000000	60.2062000000000
105.600000000000	87.4227000000000	1857.22000000000	27.5000000000000	67.1134000000000	57.5258000000000
105.550000000000	85.3093000000000	1863.87000000000	26.6667000000000	66.5464000000000	58.1443000000000
105.500000000000	83.1959000000000	1870.52000000000	25.8333000000000	65.9794000000000	58.7629000000000
105.450000000000	83.2990000000000	1854.12000000000	25.2083000000000	66.1340000000000	59.3299000000000
105.400000000000	83.4021000000000	1837.73000000000	24.5833000000000	66.2887000000000	59.8969000000000
105.350000000000	81.7010000000000	1842.01000000000	26.6667000000000	65.9794000000000	61.4948000000000
105.300000000000	80	1846.29000000000	28.7500000000000	65.6701000000000	63.0928000000000
105.250000000000	78.9175000000000	1844.28000000000	28.3333000000000	66.5979000000000	62.4227000000000
105.200000000000	77.8351000000000	1842.27000000000	27.9167000000000	67.5258000000000	61.7526000000000
105.150000000000	79.3814000000000	1849.95000000000	25.6250000000000	65.5670000000000	63.6082000000000
105.100000000000	80.9278000000000	1857.63000000000	23.3333000000000	63.6082000000000	65.4639000000000
105.050000000000	79.5876000000000	1852.73000000000	22.5000000000000	66.2887000000000	64.5361000000000
105	78.2474000000000	1847.84000000000	21.6667000000000	68.9691000000000	63.6082000000000
104.950000000000	82.0619000000000	1848.14000000000	22.5000000000000	67.9381000000000	60.2062000000000
104.900000000000	85.8763000000000	1848.45000000000	23.3333000000000	66.9072000000000	56.8041000000000
104.850000000000	84.5361000000000	1839.74000000000	24.3750000000000	68.3505000000000	62.3196000000000
104.800000000000	83.1959000000000	1831.03000000000	25.4167000000000	69.7938000000000	67.8351000000000
104.750000000000	84.0722000000000	1842.06000000000	25	69.0722000000000	62.5773000000000
104.700000000000	84.9485000000000	1853.09000000000	24.5833000000000	68.3505000000000	57.3196000000000
104.650000000000	83.6082000000000	1852.68000000000	22.9167000000000	68.4021000000000	61.7526000000000
104.600000000000	82.2680000000000	1852.27000000000	21.2500000000000	68.4536000000000	66.1856000000000
104.550000000000	81.5464000000000	1851.44000000000	24.7917000000000	66.0825000000000	64.1753000000000
104.500000000000	80.8247000000000	1850.62000000000	28.3333000000000	63.7113000000000	62.1649000000000
104.450000000000	80.6186000000000	1861.65000000000	28.5417000000000	65.5155000000000	58.4021000000000
104.400000000000	80.4124000000000	1872.68000000000	28.7500000000000	67.3196000000000	54.6392000000000
104.350000000000	80.6186000000000	1870	26.4583000000000	64.8454000000000	56.8041000000000
104.300000000000	80.8247000000000	1867.32000000000	24.1667000000000	62.3711000000000	58.9691000000000
104.250000000000	81.3402000000000	1865.21000000000	24.7917000000000	65.5155000000000	62.3196000000000
104.200000000000	81.8557000000000	1863.09000000000	25.4167000000000	68.6598000000000	65.6701000000000
104.150000000000	81.8557000000000	1866.03000000000	25.2083000000000	66.8041000000000	61.0309000000000
104.100000000000	81.8557000000000	1868.97000000000	25	64.9485000000000	56.3918000000000
104.050000000000	82.6289000000000	1880.98000000000	29.7917000000000	67.7320000000000	60.4639000000000
104	83.4021000000000	1892.99000000000	34.5833000000000	70.5155000000000	64.5361000000000
103.950000000000	82.2680000000000	1902.27000000000	31.8750000000000	70.6186000000000	61.1340000000000
103.900000000000	81.1340000000000	1911.55000000000	29.1667000000000	70.7216000000000	57.7320000000000
103.850000000000	81.5464000000000	1909.23000000000	29.5833000000000	71.2371000000000	59.8454000000000
103.800000000000	81.9588000000000	1906.91000000000	30	71.7526000000000	61.9588000000000
103.750000000000	82.5258000000000	1920.21000000000	28.3333000000000	71.3918000000000	61.0825000000000
103.700000000000	83.0928000000000	1933.51000000000	26.6667000000000	71.0309000000000	60.2062000000000
103.650000000000	84.0722000000000	1944.28000000000	25	71.5979000000000	61.1856000000000
103.600000000000	85.0515000000000	1955.05000000000	23.3333000000000	72.1649000000000	62.1649000000000
103.550000000000	87.3196000000000	1962.78000000000	23.7500000000000	73.4021000000000	63.6598000000000
103.500000000000	89.5876000000000	1970.52000000000	24.1667000000000	74.6392000000000	65.1546000000000
103.450000000000	86.2887000000000	1977.58000000000	25.8333000000000	73.8660000000000	65.2577000000000
103.400000000000	82.9897000000000	1984.64000000000	27.5000000000000	73.0928000000000	65.3608000000000
103.350000000000	83.3505000000000	1985.15000000000	27.7083000000000	74.0722000000000	65.5670000000000
103.300000000000	83.7113000000000	1985.67000000000	27.9167000000000	75.0515000000000	65.7732000000000
103.250000000000	84.8454000000000	1988.66000000000	28.3333000000000	76.0825000000000	66.6495000000000
103.200000000000	85.9794000000000	1991.65000000000	28.7500000000000	77.1134000000000	67.5258000000000
103.150000000000	85	2013.66000000000	28.5417000000000	79.2268000000000	70
103.100000000000	84.0206000000000	2035.67000000000	28.3333000000000	81.3402000000000	72.4742000000000
103.050000000000	84.4330000000000	2027.16000000000	28.3333000000000	81.3918000000000	73.6598000000000
103	84.8454000000000	2018.66000000000	28.3333000000000	81.4433000000000	74.8454000000000
102.950000000000	84.7938000000000	2030	31.4583000000000	85.1031000000000	77.2165000000000
102.900000000000	84.7423000000000	2041.34000000000	34.5833000000000	88.7629000000000	79.5876000000000
102.850000000000	84.8969000000000	2063.56000000000	29.3750000000000	91.9072000000000	80.2577000000000
102.800000000000	85.0515000000000	2085.77000000000	24.1667000000000	95.0515000000000	80.9278000000000
102.750000000000	84.8454000000000	2088.92000000000	24.3750000000000	96.2371000000000	83.4021000000000
102.700000000000	84.6392000000000	2092.06000000000	24.5833000000000	97.4227000000000	85.8763000000000
102.650000000000	85.6186000000000	2090.36000000000	30.4167000000000	97.6289000000000	87.5773000000000
102.600000000000	86.5979000000000	2088.66000000000	36.2500000000000	97.8351000000000	89.2784000000000
102.550000000000	84.0722000000000	2095.52000000000	35	99.2268000000000	91.2887000000000
102.500000000000	81.5464000000000	2102.37000000000	33.7500000000000	100.619000000000	93.2990000000000
102.450000000000	85.2577000000000	2092.32000000000	35.8333000000000	102.938000000000	94.6907000000000
102.400000000000	88.9691000000000	2082.27000000000	37.9167000000000	105.258000000000	96.0825000000000
102.350000000000	84.5361000000000	2070.98000000000	37.5000000000000	106.082000000000	96.1856000000000
102.300000000000	80.1031000000000	2059.69000000000	37.0833000000000	106.907000000000	96.2887000000000
102.250000000000	83.6598000000000	2059.12000000000	38.1250000000000	108.402000000000	97.0619000000000
102.200000000000	87.2165000000000	2058.56000000000	39.1667000000000	109.897000000000	97.8351000000000
102.150000000000	86.9072000000000	2046.91000000000	37.0833000000000	111.546000000000	95.5155000000000
102.100000000000	86.5979000000000	2035.26000000000	35	113.196000000000	93.1959000000000
102.050000000000	86.3918000000000	2027.58000000000	32.9167000000000	111.340000000000	95.1031000000000
102	86.1856000000000	2019.90000000000	30.8333000000000	109.485000000000	97.0103000000000
101.950000000000	85.1031000000000	2019.74000000000	35.8333000000000	109.742000000000	95.8247000000000
101.900000000000	84.0206000000000	2019.59000000000	40.8333000000000	110	94.6392000000000
101.850000000000	87.9381000000000	1990.57000000000	37.7083000000000	107.268000000000	93.8144000000000
101.800000000000	91.8557000000000	1961.55000000000	34.5833000000000	104.536000000000	92.9897000000000
101.750000000000	88.2474000000000	1967.58000000000	36.2500000000000	102.268000000000	92.0103000000000
101.700000000000	84.6392000000000	1973.61000000000	37.9167000000000	100	91.0309000000000
101.650000000000	85.1031000000000	1967.63000000000	38.3333000000000	95.6701000000000	90.3093000000000
101.600000000000	85.5670000000000	1961.65000000000	38.7500000000000	91.3402000000000	89.5876000000000
101.550000000000	82.0103000000000	1959.48000000000	36.4583000000000	90.2577000000000	83.6082000000000
101.500000000000	78.4536000000000	1957.32000000000	34.1667000000000	89.1753000000000	77.6289000000000
101.450000000000	82.5258000000000	1936.24000000000	34.3750000000000	85.0515000000000	77.0103000000000
101.400000000000	86.5979000000000	1915.15000000000	34.5833000000000	80.9278000000000	76.3918000000000
101.350000000000	85.3093000000000	1925.15000000000	33.5417000000000	79.8969000000000	75.2062000000000
101.300000000000	84.0206000000000	1935.15000000000	32.5000000000000	78.8660000000000	74.0206000000000
101.250000000000	84.5361000000000	1918.56000000000	34.3750000000000	74.4845000000000	67.9897000000000
101.200000000000	85.0515000000000	1901.96000000000	36.2500000000000	70.1031000000000	61.9588000000000
101.150000000000	86.2371000000000	1897.94000000000	30.8333000000000	71.2887000000000	63.0928000000000
101.100000000000	87.4227000000000	1893.92000000000	25.4167000000000	72.4742000000000	64.2268000000000
101.050000000000	85.8247000000000	1885.98000000000	30.6250000000000	70.9278000000000	63.5567000000000
101	84.2268000000000	1878.04000000000	35.8333000000000	69.3814000000000	62.8866000000000
100.950000000000	82.6289000000000	1888.97000000000	31.8750000000000	67.3196000000000	62.8351000000000
100.900000000000	81.0309000000000	1899.90000000000	27.9167000000000	65.2577000000000	62.7835000000000
100.850000000000	82.1134000000000	1892.37000000000	26.2500000000000	65.8763000000000	61.8041000000000
100.800000000000	83.1959000000000	1884.85000000000	24.5833000000000	66.4948000000000	60.8247000000000
100.750000000000	83.8144000000000	1891.75000000000	26.4583000000000	67.3196000000000	61.9072000000000
100.700000000000	84.4330000000000	1898.66000000000	28.3333000000000	68.1443000000000	62.9897000000000
100.650000000000	83.6598000000000	1890.26000000000	27.9167000000000	68.0928000000000	60.7732000000000
100.600000000000	82.8866000000000	1881.86000000000	27.5000000000000	68.0412000000000	58.5567000000000
100.550000000000	83.6082000000000	1881.91000000000	27.0833000000000	66.7526000000000	60.8247000000000
100.500000000000	84.3299000000000	1881.96000000000	26.6667000000000	65.4639000000000	63.0928000000000
100.450000000000	83.4021000000000	1882.63000000000	29.1667000000000	66.1856000000000	62.8351000000000
100.400000000000	82.4742000000000	1883.30000000000	31.6667000000000	66.9072000000000	62.5773000000000
100.350000000000	82.5773000000000	1884.64000000000	29.3750000000000	64.5876000000000	62.9897000000000
100.300000000000	82.6804000000000	1885.98000000000	27.0833000000000	62.2680000000000	63.4021000000000
100.250000000000	85.1546000000000	1877.32000000000	28.5417000000000	66.2887000000000	62.4742000000000
100.200000000000	87.6289000000000	1868.66000000000	30	70.3093000000000	61.5464000000000
100.150000000000	84.6392000000000	1880.67000000000	30.4167000000000	68.4021000000000	59.1237000000000
100.100000000000	81.6495000000000	1892.68000000000	30.8333000000000	66.4948000000000	56.7010000000000
100.050000000000	80.9278000000000	1869.33000000000	27.0833000000000	68.9175000000000	58.6598000000000
100	80.2062000000000	1845.98000000000	23.3333000000000	71.3402000000000	60.6186000000000
99.9500000000000	81.7010000000000	1846.34000000000	27.0833000000000	71.5979000000000	60.5670000000000
99.9000000000000	83.1959000000000	1846.70000000000	30.8333000000000	71.8557000000000	60.5155000000000
99.8500000000000	82.6289000000000	1862.42000000000	27.5000000000000	69.8969000000000	60.6186000000000
99.8000000000000	82.0619000000000	1878.14000000000	24.1667000000000	67.9381000000000	60.7216000000000
99.7500000000000	83.1443000000000	1885.05000000000	24.1667000000000	66.3918000000000	60.3608000000000
99.7000000000000	84.2268000000000	1891.96000000000	24.1667000000000	64.8454000000000	60
99.6500000000000	83.8144000000000	1878.45000000000	26.8750000000000	64.3814000000000	58.9175000000000
99.6000000000000	83.4021000000000	1864.95000000000	29.5833000000000	63.9175000000000	57.8351000000000
99.5500000000000	81.9588000000000	1866.13000000000	27.7083000000000	63.1443000000000	59.6392000000000
99.5000000000000	80.5155000000000	1867.32000000000	25.8333000000000	62.3711000000000	61.4433000000000
99.4500000000000	81.9072000000000	1862.42000000000	25	67.2680000000000	61.7526000000000
99.4000000000000	83.2990000000000	1857.53000000000	24.1667000000000	72.1649000000000	62.0619000000000
99.3500000000000	81.5464000000000	1861.70000000000	23.9583000000000	69.1753000000000	63.0928000000000
99.3000000000000	79.7938000000000	1865.88000000000	23.7500000000000	66.1856000000000	64.1237000000000
99.2500000000000	81.5464000000000	1872.27000000000	27.9167000000000	65.8763000000000	64.5361000000000
99.2000000000000	83.2990000000000	1878.66000000000	32.0833000000000	65.5670000000000	64.9485000000000
99.1500000000000	84.2268000000000	1868.56000000000	30.2083000000000	64.6907000000000	61.2887000000000
99.1000000000000	85.1546000000000	1858.45000000000	28.3333000000000	63.8144000000000	57.6289000000000
99.0500000000000	84.0206000000000	1861.19000000000	27.2917000000000	65.5155000000000	58.9691000000000
99	82.8866000000000	1863.92000000000	26.2500000000000	67.2165000000000	60.3093000000000
98.9500000000000	84.7938000000000	1872.84000000000	28.1250000000000	65.2577000000000	62.4742000000000
98.9000000000000	86.7010000000000	1881.75000000000	30	63.2990000000000	64.6392000000000
98.8500000000000	86.2371000000000	1867.47000000000	26.4583000000000	65	61.5979000000000
98.8000000000000	85.7732000000000	1853.20000000000	22.9167000000000	66.7010000000000	58.5567000000000
98.7500000000000	87.4227000000000	1872.06000000000	21.8750000000000	67.1649000000000	59.5876000000000
98.7000000000000	89.0722000000000	1890.93000000000	20.8333000000000	67.6289000000000	60.6186000000000
98.6500000000000	86.9072000000000	1888.81000000000	25.8333000000000	66.7526000000000	58.9691000000000
98.6000000000000	84.7423000000000	1886.70000000000	30.8333000000000	65.8763000000000	57.3196000000000
98.5500000000000	83.0928000000000	1877.73000000000	27.5000000000000	65.8763000000000	59.2784000000000
98.5000000000000	81.4433000000000	1868.76000000000	24.1667000000000	65.8763000000000	61.2371000000000
98.4500000000000	79.4845000000000	1873.04000000000	24.7917000000000	65.6186000000000	62.2165000000000
98.4000000000000	77.5258000000000	1877.32000000000	25.4167000000000	65.3608000000000	63.1959000000000
98.3500000000000	79.6392000000000	1874.38000000000	25.8333000000000	65.7216000000000	60.6701000000000
98.3000000000000	81.7526000000000	1871.44000000000	26.2500000000000	66.0825000000000	58.1443000000000
98.2500000000000	81.2887000000000	1874.23000000000	27.7083000000000	65.6186000000000	61.4433000000000
98.2000000000000	80.8247000000000	1877.01000000000	29.1667000000000	65.1546000000000	64.7423000000000
98.1500000000000	82.4227000000000	1880.98000000000	28.7500000000000	62.6289000000000	64.6907000000000
98.1000000000000	84.0206000000000	1884.95000000000	28.3333000000000	60.1031000000000	64.6392000000000
98.0500000000000	81.4948000000000	1876.03000000000	25.8333000000000	62.0103000000000	62.0103000000000
98	78.9691000000000	1867.11000000000	23.3333000000000	63.9175000000000	59.3814000000000
97.9500000000000	81.3918000000000	1866.55000000000	24.5833000000000	65.1031000000000	60.7732000000000
97.9000000000000	83.8144000000000	1865.98000000000	25.8333000000000	66.2887000000000	62.1649000000000
97.8500000000000	86.3918000000000	1859.59000000000	26.6667000000000	67.3196000000000	60.1031000000000
97.8000000000000	88.9691000000000	1853.20000000000	27.5000000000000	68.3505000000000	58.0412000000000
97.7500000000000	87.2680000000000	1861.03000000000	28.3333000000000	67.0103000000000	59.4330000000000
97.7000000000000	85.5670000000000	1868.87000000000	29.1667000000000	65.6701000000000	60.8247000000000
97.6500000000000	83.9691000000000	1878.04000000000	31.4583000000000	64.6392000000000	58.7629000000000
97.6000000000000	82.3711000000000	1887.22000000000	33.7500000000000	63.6082000000000	56.7010000000000
97.5500000000000	81.6495000000000	1885.57000000000	34.1667000000000	65.5155000000000	57.6289000000000
97.5000000000000	80.9278000000000	1883.92000000000	34.5833000000000	67.4227000000000	58.5567000000000
97.4500000000000	82.0619000000000	1872.47000000000	28.7500000000000	63.1959000000000	56.8557000000000
97.4000000000000	83.1959000000000	1861.03000000000	22.9167000000000	58.9691000000000	55.1546000000000
97.3500000000000	85.7732000000000	1863.25000000000	28.3333000000000	62.7835000000000	57.9381000000000
97.3000000000000	88.3505000000000	1865.46000000000	33.7500000000000	66.5979000000000	60.7216000000000
97.2500000000000	88.4536000000000	1881.86000000000	26.8750000000000	65.2062000000000	59.9485000000000
97.2000000000000	88.5567000000000	1898.25000000000	20	63.8144000000000	59.1753000000000
97.1500000000000	86.5979000000000	1893.14000000000	22.5000000000000	65.1546000000000	61.5464000000000
97.1000000000000	84.6392000000000	1888.04000000000	25	66.4948000000000	63.9175000000000
97.0500000000000	86.3402000000000	1880.88000000000	24.1667000000000	66.8557000000000	59.5876000000000
97	88.0412000000000	1873.71000000000	23.3333000000000	67.2165000000000	55.2577000000000
96.9500000000000	84.8454000000000	1875.77000000000	24.7917000000000	66.1340000000000	58.6082000000000
96.9000000000000	81.6495000000000	1877.84000000000	26.2500000000000	65.0515000000000	61.9588000000000
96.8500000000000	84.0722000000000	1887.84000000000	25.8333000000000	67.3196000000000	61.9072000000000
96.8000000000000	86.4948000000000	1897.84000000000	25.4167000000000	69.5876000000000	61.8557000000000
96.7500000000000	85.5155000000000	1878.30000000000	27.2917000000000	67.1649000000000	58.6598000000000
96.7000000000000	84.5361000000000	1858.76000000000	29.1667000000000	64.7423000000000	55.4639000000000
96.6500000000000	84.5361000000000	1864.12000000000	27.5000000000000	64.6392000000000	56.4433000000000
96.6000000000000	84.5361000000000	1869.48000000000	25.8333000000000	64.5361000000000	57.4227000000000
96.5500000000000	86.2371000000000	1868.81000000000	28.1250000000000	62.8866000000000	59.0722000000000
96.5000000000000	87.9381000000000	1868.14000000000	30.4167000000000	61.2371000000000	60.7216000000000
96.4500000000000	85.1031000000000	1875.52000000000	29.5833000000000	64.0206000000000	57.1134000000000
96.4000000000000	82.2680000000000	1882.89000000000	28.7500000000000	66.8041000000000	53.5052000000000
96.3500000000000	81.2887000000000	1884.28000000000	28.9583000000000	66.7526000000000	56.7526000000000
96.3000000000000	80.3093000000000	1885.67000000000	29.1667000000000	66.7010000000000	60
96.2500000000000	83.1443000000000	1873.92000000000	30	65.6701000000000	60.8763000000000
96.2000000000000	85.9794000000000	1862.16000000000	30.8333000000000	64.6392000000000	61.7526000000000
96.1500000000000	83.2990000000000	1875.62000000000	30.2083000000000	64.7938000000000	61.3918000000000
96.1000000000000	80.6186000000000	1889.07000000000	29.5833000000000	64.9485000000000	61.0309000000000
96.0500000000000	85.6186000000000	1885.88000000000	27.0833000000000	64.1237000000000	62.2165000000000
96	90.6186000000000	1882.68000000000	24.5833000000000	63.2990000000000	63.4021000000000
95.9500000000000	88.2474000000000	1880.36000000000	22.7083000000000	66.8041000000000	61.7526000000000
95.9000000000000	85.8763000000000	1878.04000000000	20.8333000000000	70.3093000000000	60.1031000000000
95.8500000000000	88.5052000000000	1882.42000000000	22.9167000000000	67.2165000000000	61.9072000000000
95.8000000000000	91.1340000000000	1886.80000000000	25	64.1237000000000	63.7113000000000
95.7500000000000	87.7320000000000	1892.53000000000	25.2083000000000	67.1134000000000	61.1340000000000
95.7000000000000	84.3299000000000	1898.25000000000	25.4167000000000	70.1031000000000	58.5567000000000
95.6500000000000	87.3196000000000	1889.54000000000	24.7917000000000	68.9175000000000	59.3299000000000
95.6000000000000	90.3093000000000	1880.82000000000	24.1667000000000	67.7320000000000	60.1031000000000
95.5500000000000	90.3608000000000	1879.69000000000	24.5833000000000	65.3608000000000	60.2577000000000
95.5000000000000	90.4124000000000	1878.56000000000	25	62.9897000000000	60.4124000000000
95.4500000000000	89.5876000000000	1889.12000000000	28.3333000000000	62.9381000000000	60.5670000000000
95.4000000000000	88.7629000000000	1899.69000000000	31.6667000000000	62.8866000000000	60.7216000000000
95.3500000000000	87.3711000000000	1895.46000000000	28.3333000000000	63.6598000000000	63.8144000000000
95.3000000000000	85.9794000000000	1891.24000000000	25	64.4330000000000	66.9072000000000
95.2500000000000	87.7835000000000	1879.02000000000	26.8750000000000	66.0825000000000	64.6907000000000
95.2000000000000	89.5876000000000	1866.80000000000	28.7500000000000	67.7320000000000	62.4742000000000
95.1500000000000	87.6804000000000	1891.65000000000	29.1667000000000	68.4536000000000	59.7423000000000
95.1000000000000	85.7732000000000	1916.49000000000	29.5833000000000	69.1753000000000	57.0103000000000
95.0500000000000	87.1649000000000	1897.22000000000	26.8750000000000	68.4021000000000	58.1443000000000
95	88.5567000000000	1877.94000000000	24.1667000000000	67.6289000000000	59.2784000000000
94.9500000000000	86.6495000000000	1868.14000000000	25.2083000000000	66.6495000000000	58.8144000000000
94.9000000000000	84.7423000000000	1858.35000000000	26.2500000000000	65.6701000000000	58.3505000000000
94.8500000000000	86.3402000000000	1875.10000000000	24.3750000000000	66.5464000000000	57.9897000000000
94.8000000000000	87.9381000000000	1891.86000000000	22.5000000000000	67.4227000000000	57.6289000000000
94.7500000000000	85.2062000000000	1895.93000000000	25.4167000000000	64.8969000000000	58.2990000000000
94.7000000000000	82.4742000000000	1900	28.3333000000000	62.3711000000000	58.9691000000000
94.6500000000000	82.4742000000000	1901.70000000000	22.2917000000000	64.0206000000000	58.8660000000000
94.6000000000000	82.4742000000000	1903.40000000000	16.2500000000000	65.6701000000000	58.7629000000000
94.5500000000000	82.2680000000000	1905.10000000000	17.7083000000000	64.3814000000000	57.7835000000000
94.5000000000000	82.0619000000000	1906.80000000000	19.1667000000000	63.0928000000000	56.8041000000000
94.4500000000000	83.0928000000000	1906.60000000000	22.9167000000000	63.1443000000000	57.3711000000000
94.4000000000000	84.1237000000000	1906.39000000000	26.6667000000000	63.1959000000000	57.9381000000000
94.3500000000000	83.3505000000000	1904.79000000000	26.0417000000000	63.2990000000000	56.0309000000000
94.3000000000000	82.5773000000000	1903.20000000000	25.4167000000000	63.4021000000000	54.1237000000000
94.2500000000000	84.8969000000000	1897.22000000000	26.0417000000000	64.8969000000000	55.9794000000000
94.2000000000000	87.2165000000000	1891.24000000000	26.6667000000000	66.3918000000000	57.8351000000000
94.1500000000000	85.7732000000000	1897.32000000000	27.0833000000000	68.0412000000000	61.5979000000000
94.1000000000000	84.3299000000000	1903.40000000000	27.5000000000000	69.6907000000000	65.3608000000000
94.0500000000000	85	1905.05000000000	28.3333000000000	69.0722000000000	61.3918000000000
94	85.6701000000000	1906.70000000000	29.1667000000000	68.4536000000000	57.4227000000000
93.9500000000000	83.7113000000000	1905	31.8750000000000	68.4021000000000	58.1959000000000
93.9000000000000	81.7526000000000	1903.30000000000	34.5833000000000	68.3505000000000	58.9691000000000
93.8500000000000	85.4639000000000	1895.31000000000	28.5417000000000	67.6289000000000	57.8351000000000
93.8000000000000	89.1753000000000	1887.32000000000	22.5000000000000	66.9072000000000	56.7010000000000
93.7500000000000	89.5876000000000	1892.11000000000	26.8750000000000	64.8454000000000	59.2784000000000
93.7000000000000	90	1896.91000000000	31.2500000000000	62.7835000000000	61.8557000000000
93.6500000000000	87.6289000000000	1891.55000000000	28.1250000000000	66.8557000000000	61.3402000000000
93.6000000000000	85.2577000000000	1886.19000000000	25	70.9278000000000	60.8247000000000
93.5500000000000	87.7835000000000	1894.64000000000	29.5833000000000	69.7423000000000	59.6392000000000
93.5000000000000	90.3093000000000	1903.09000000000	34.1667000000000	68.5567000000000	58.4536000000000
93.4500000000000	85.5155000000000	1899.02000000000	28.5417000000000	67.2680000000000	58.4536000000000
93.4000000000000	80.7216000000000	1894.95000000000	22.9167000000000	65.9794000000000	58.4536000000000
93.3500000000000	84.5876000000000	1889.43000000000	23.7500000000000	66.0825000000000	60.9278000000000
93.3000000000000	88.4536000000000	1883.92000000000	24.5833000000000	66.1856000000000	63.4021000000000
93.2500000000000	87.8866000000000	1889.28000000000	24.3750000000000	66.4948000000000	60.4124000000000
93.2000000000000	87.3196000000000	1894.64000000000	24.1667000000000	66.8041000000000	57.4227000000000
93.1500000000000	85.4124000000000	1899.33000000000	26.8750000000000	66.4948000000000	60.5155000000000
93.1000000000000	83.5052000000000	1904.02000000000	29.5833000000000	66.1856000000000	63.6082000000000
93.0500000000000	83.9691000000000	1903.25000000000	25.8333000000000	66.0309000000000	61.6495000000000
93	84.4330000000000	1902.47000000000	22.0833000000000	65.8763000000000	59.6907000000000
92.9500000000000	84.3814000000000	1912.37000000000	23.1250000000000	65.8763000000000	61.4433000000000
92.9000000000000	84.3299000000000	1922.27000000000	24.1667000000000	65.8763000000000	63.1959000000000
92.8500000000000	84.8969000000000	1908.09000000000	22.5000000000000	67.6804000000000	60.4124000000000
92.8000000000000	85.4639000000000	1893.92000000000	20.8333000000000	69.4845000000000	57.6289000000000
92.7500000000000	86.2371000000000	1899.85000000000	23.7500000000000	64.7423000000000	57.4742000000000
92.7000000000000	87.0103000000000	1905.77000000000	26.6667000000000	60	57.3196000000000
92.6500000000000	86.2371000000000	1901.13000000000	27.7083000000000	62.4742000000000	60.1031000000000
92.6000000000000	85.4639000000000	1896.49000000000	28.7500000000000	64.9485000000000	62.8866000000000
92.5500000000000	84.5876000000000	1894.23000000000	28.9583000000000	66.4433000000000	60.2062000000000
92.5000000000000	83.7113000000000	1891.96000000000	29.1667000000000	67.9381000000000	57.5258000000000
92.4500000000000	85.8763000000000	1900.10000000000	27.5000000000000	65.0515000000000	61.0825000000000
92.4000000000000	88.0412000000000	1908.25000000000	25.8333000000000	62.1649000000000	64.6392000000000
92.3500000000000	87.3711000000000	1910.88000000000	28.1250000000000	61.7010000000000	61.2371000000000
92.3000000000000	86.7010000000000	1913.51000000000	30.4167000000000	61.2371000000000	57.8351000000000
92.2500000000000	88.9691000000000	1902.94000000000	28.1250000000000	62.3196000000000	59.0206000000000
92.2000000000000	91.2371000000000	1892.37000000000	25.8333000000000	63.4021000000000	60.2062000000000
92.1500000000000	91.4948000000000	1916.08000000000	27.9167000000000	64.4330000000000	60.3608000000000
92.1000000000000	91.7526000000000	1939.79000000000	30	65.4639000000000	60.5155000000000
92.0500000000000	88.3505000000000	1919.43000000000	26.8750000000000	62.9897000000000	59.6907000000000
92	84.9485000000000	1899.07000000000	23.7500000000000	60.5155000000000	58.8660000000000
91.9500000000000	86.4948000000000	1909.90000000000	24.3750000000000	64.2268000000000	60.2577000000000
91.9000000000000	88.0412000000000	1920.72000000000	25	67.9381000000000	61.6495000000000
91.8500000000000	84.2268000000000	1924.28000000000	21.8750000000000	66.8557000000000	62.5773000000000
91.8000000000000	80.4124000000000	1927.84000000000	18.7500000000000	65.7732000000000	63.5052000000000
91.7500000000000	83.0928000000000	1925.36000000000	23.1250000000000	66.0309000000000	61.5979000000000
91.7000000000000	85.7732000000000	1922.89000000000	27.5000000000000	66.2887000000000	59.6907000000000
91.6500000000000	84.1237000000000	1911.08000000000	23.7500000000000	65.1031000000000	59.7938000000000
91.6000000000000	82.4742000000000	1899.28000000000	20	63.9175000000000	59.8969000000000
91.5500000000000	82.8351000000000	1907.94000000000	21.4583000000000	67.4227000000000	58.8660000000000
91.5000000000000	83.1959000000000	1916.60000000000	22.9167000000000	70.9278000000000	57.8351000000000
91.4500000000000	85.2577000000000	1905.26000000000	23.9583000000000	69.2784000000000	60.3093000000000
91.4000000000000	87.3196000000000	1893.92000000000	25	67.6289000000000	62.7835000000000
91.3500000000000	85.6701000000000	1908.51000000000	22.9167000000000	66.0825000000000	59.8969000000000
91.3000000000000	84.0206000000000	1923.09000000000	20.8333000000000	64.5361000000000	57.0103000000000
91.2500000000000	86.0825000000000	1927.68000000000	24.5833000000000	64.7423000000000	57.7835000000000
91.2000000000000	88.1443000000000	1932.27000000000	28.3333000000000	64.9485000000000	58.5567000000000
91.1500000000000	87.2680000000000	1915.82000000000	26.8750000000000	63.4536000000000	57.7835000000000
91.1000000000000	86.3918000000000	1899.38000000000	25.4167000000000	61.9588000000000	57.0103000000000
91.0500000000000	86.8041000000000	1909.95000000000	23.1250000000000	61.0309000000000	59.1237000000000
91	87.2165000000000	1920.52000000000	20.8333000000000	60.1031000000000	61.2371000000000
90.9500000000000	88.1443000000000	1915.82000000000	26.8750000000000	62.1134000000000	57.8866000000000
90.9000000000000	89.0722000000000	1911.13000000000	32.9167000000000	64.1237000000000	54.5361000000000
90.8500000000000	89.7423000000000	1922.99000000000	28.3333000000000	63.2474000000000	56.3918000000000
90.8000000000000	90.4124000000000	1934.85000000000	23.7500000000000	62.3711000000000	58.2474000000000
90.7500000000000	89.7423000000000	1926.44000000000	26.8750000000000	64.4845000000000	61.6495000000000
90.7000000000000	89.0722000000000	1918.04000000000	30	66.5979000000000	65.0515000000000
90.6500000000000	89.1237000000000	1921.24000000000	26.6667000000000	67.7320000000000	61.5464000000000
90.6000000000000	89.1753000000000	1924.43000000000	23.3333000000000	68.8660000000000	58.0412000000000
90.5500000000000	87.9897000000000	1912.63000000000	25	65.4639000000000	57.9897000000000
90.5000000000000	86.8041000000000	1900.82000000000	26.6667000000000	62.0619000000000	57.9381000000000
90.4500000000000	89.2268000000000	1928.97000000000	25	62.2165000000000	59.3299000000000
90.4000000000000	91.6495000000000	1957.11000000000	23.3333000000000	62.3711000000000	60.7216000000000
90.3500000000000	90.7216000000000	1953.97000000000	25	64.5876000000000	59.0722000000000
90.3000000000000	89.7938000000000	1950.82000000000	26.6667000000000	66.8041000000000	57.4227000000000
90.2500000000000	90.5155000000000	1953.56000000000	26.6667000000000	63.9175000000000	57.8866000000000
90.2000000000000	91.2371000000000	1956.29000000000	26.6667000000000	61.0309000000000	58.3505000000000
90.1500000000000	88.0412000000000	1948.87000000000	25.6250000000000	62.0103000000000	59.0722000000000
90.1000000000000	84.8454000000000	1941.44000000000	24.5833000000000	62.9897000000000	59.7938000000000
90.0500000000000	84.6907000000000	1941.91000000000	26.4583000000000	63.9691000000000	58.4536000000000
90	84.5361000000000	1942.37000000000	28.3333000000000	64.9485000000000	57.1134000000000
89.9500000000000	86.1340000000000	1960.52000000000	25.8333000000000	62.6804000000000	55.5155000000000
89.9000000000000	87.7320000000000	1978.66000000000	23.3333000000000	60.4124000000000	53.9175000000000
89.8500000000000	88.8660000000000	1973.25000000000	24.7917000000000	63.2474000000000	57.8351000000000
89.8000000000000	90	1967.84000000000	26.2500000000000	66.0825000000000	61.7526000000000
89.7500000000000	88.5567000000000	1956.29000000000	25.4167000000000	63.9691000000000	57.3196000000000
89.7000000000000	87.1134000000000	1944.74000000000	24.5833000000000	61.8557000000000	52.8866000000000
89.6500000000000	89.0206000000000	1948.71000000000	25.8333000000000	63.1443000000000	57.1649000000000
89.6000000000000	90.9278000000000	1952.68000000000	27.0833000000000	64.4330000000000	61.4433000000000
89.5500000000000	87.2680000000000	1967.42000000000	26.6667000000000	63.5567000000000	59.0206000000000
89.5000000000000	83.6082000000000	1982.16000000000	26.2500000000000	62.6804000000000	56.5979000000000
89.4500000000000	88.4021000000000	1975.72000000000	24.5833000000000	65.2062000000000	58.9691000000000
89.4000000000000	93.1959000000000	1969.28000000000	22.9167000000000	67.7320000000000	61.3402000000000
89.3500000000000	92.4227000000000	1976.55000000000	24.3750000000000	66.2887000000000	59.6907000000000
89.3000000000000	91.6495000000000	1983.81000000000	25.8333000000000	64.8454000000000	58.0412000000000
89.2500000000000	89.6392000000000	1967.11000000000	28.3333000000000	63.8660000000000	57.2680000000000
89.2000000000000	87.6289000000000	1950.41000000000	30.8333000000000	62.8866000000000	56.4948000000000
89.1500000000000	91.3402000000000	1970.21000000000	28.5417000000000	63.9691000000000	56.5979000000000
89.1000000000000	95.0515000000000	1990	26.2500000000000	65.0515000000000	56.7010000000000
89.0500000000000	91.0309000000000	1983.40000000000	28.7500000000000	66.0825000000000	56.9588000000000

## Sheet: IR (background subtracted)
Wavenumber (/cm)	Control (Cells)	Pure PDMS	Cells + Infacol	Cells + PDMS	Cells + HMDS
3997.65	0	-0.00508	0	0	0
3995.72	1e-05	-0.00512	2e-05	4e-05	0.00018
3993.79	0	-0.00517	1e-05	3e-05	0.00027
3991.86	0	-0.00526	0	4e-05	0.00026
3989.93	0	-0.00539	2e-05	7e-05	0.00015
3988.01	1e-05	-0.00555	8e-05	4e-05	0
3986.08	4e-05	-0.00567	0.00014	0	1e-05
3984.15	8e-05	-0.00573	0.00017	3e-05	0.00013
3982.22	0.0001	-0.00581	0.00021	0.00011	0.00017
3980.29	0.00011	-0.00592	0.00026	0.00019	0.00012
3978.36	0.00011	-0.00599	0.00025	0.00023	0.0002
3976.44	9e-05	-0.006	0.00017	0.00019	0.00052
3974.51	8e-05	-0.00604	0.00011	0.00011	0.00074
3972.58	0.0001	-0.00617	0.00013	9e-05	0.00067
3970.65	0.00014	-0.00633	0.00021	5e-05	0.00049
3968.72	0.00015	-0.00647	0.00025	0	0.00026
3966.79	9e-05	-0.00658	0.00022	0	0.00011
3964.86	2e-05	-0.00659	0.00014	5e-05	0.00028
3962.94	0	-0.00656	6e-05	6e-05	0.00067
3961.01	6e-05	-0.0066	2e-05	3e-05	0.0008
3959.08	0.00012	-0.0067	0	0	0.00073
3957.15	0.0001	-0.00676	0	0	0.00068
3955.22	0.00012	-0.00679	0	6e-05	0.00071
3953.29	0.00024	-0.00675	0	5e-05	0.0011
3951.37	0.00035	-0.00657	6e-05	0	0.00196
3949.44	0.00032	-0.00642	0.00017	0	0.00252
3947.51	0.00018	-0.00651	0.0002	3e-05	0.00222
3945.58	0.00014	-0.00662	0.00015	0.0001	0.00207
3943.65	0.00012	-0.00661	7e-05	0.0002	0.00237
3941.72	3e-05	-0.00678	2e-05	0.00022	0.00188
3939.8	0	-0.00708	1e-05	0.00017	0.00089
3937.87	0	-0.00723	5e-05	0.00018	0.0005
3935.94	4e-05	-0.00714	0.00014	0.00026	0.00109
3934.01	3e-05	-0.00683	0.0002	0.0003	0.00249
3932.08	1e-05	-0.00655	0.00014	0.00018	0.00348
3930.15	0	-0.00662	3e-05	8e-05	0.00297
3928.22	0.00012	-0.00681	0	0.00017	0.00232
3926.3	0.00025	-0.00673	3e-05	0.0003	0.00275
3924.37	0.0002	-0.00657	0.0001	0.00035	0.0032
3922.44	0.00013	-0.00664	0.00015	0.00041	0.00289
3920.51	0.00015	-0.00667	0.00014	0.00052	0.00297
3918.58	0.00012	-0.00651	7e-05	0.00053	0.00342
3916.65	2e-05	-0.00657	5e-05	0.0004	0.00277
3914.73	0	-0.00693	0.0001	0.00025	0.0012
3912.8	4e-05	-0.00718	0.0001	0.00014	0.00013
3910.87	6e-05	-0.00717	6e-05	0.00011	0
3908.94	0.00013	-0.00693	7e-05	0.00018	0.0011
3907.01	0.00029	-0.00634	0.00011	0.00027	0.0039
3905.08	0.00038	-0.00549	4e-05	0.00034	0.00745
3903.15	0.00029	-0.00492	0	0.00036	0.00909
3901.23	0.00015	-0.00494	8e-05	0.00029	0.00814
3899.3	1e-05	-0.00538	0.00012	0.0001	0.0057
3897.37	0	-0.0059	0.00011	0	0.00323
3895.44	0.00016	-0.00599	9e-05	0.0001	0.00284
3893.51	0.00032	-0.00564	9e-05	0.00026	0.00441
3891.58	0.0002	-0.00543	0.0001	0.00024	0.00497
3889.66	4e-05	-0.00564	0.00012	0.00016	0.00372
3887.73	0.00011	-0.0056	0.0001	0.00022	0.00387
3885.8	0.00017	-0.00518	0	0.00029	0.00512
3883.87	0.00021	-0.00489	3e-05	0.00024	0.00567
3881.94	0.00031	-0.00484	0.00016	0.00014	0.00586
3880.01	0.00021	-0.0051	0.00015	0	0.00455
3878.09	0.00017	-0.00547	0.00011	1e-05	0.00279
3876.16	0.00035	-0.00533	0.00014	0.00017	0.00347
3874.23	0.00049	-0.00475	0.00014	0.0003	0.00585
3872.3	0.00057	-0.00415	7e-05	0.00031	0.0081
3870.37	0.00045	-0.00389	0	0.00017	0.00863
3868.44	0.00018	-0.00403	2e-05	5e-05	0.00711
3866.51	0.00019	-0.00399	0.00011	0.00015	0.00688
3864.59	0.00032	-0.00364	0.00022	0.00029	0.00771
3862.66	0.00031	-0.00373	0.00035	0.00027	0.00624
3860.73	0.00034	-0.00404	0.00044	0.00017	0.00408
3858.8	0.00053	-0.00388	0.00048	0.00015	0.00444
3856.87	0.00079	-0.00312	0.00041	0.0003	0.00766
3854.94	0.00087	-0.00183	0.00017	0.00051	0.01251
3853.02	0.00035	-0.00095	0	0.00034	0.01307
3851.09	0	-0.00156	0.00024	6e-05	0.00745
3849.16	0.00013	-0.00214	0.00042	2e-05	0.00364
3847.23	0.00042	-0.00214	0.0004	0.0001	0.00267
3845.3	0.00064	-0.00155	0.00028	0.00023	0.00395
3843.37	0.00067	-0.00055	0.00022	0.00037	0.00661
3841.45	0.00061	0.00062	0.00027	0.00043	0.00978
3839.52	0.00048	0.00168	0.00028	0.0004	0.0122
3837.59	0.00021	0.00207	0.00027	0.00028	0.01128
3835.66	0.00012	0.00182	0.00039	0.00011	0.00837
3833.73	0.00023	0.00167	0.00051	0	0.00636
3831.8	0.00025	0.00172	0.0005	0	0.00486
3829.87	0.00022	0.00187	0.00046	9e-05	0.00404
3827.95	0.00027	0.00216	0.00046	0.00018	0.00438
3826.02	0.00038	0.00254	0.00047	0.00023	0.00526
3824.09	0.00055	0.00307	0.00046	0.00033	0.00709
3822.16	0.00056	0.0039	0.00026	0.00042	0.01007
3820.23	0.00016	0.00437	0	0.00025	0.01066
3818.3	0	0.0042	7e-05	0.0001	0.00904
3816.38	4e-05	0.00396	0.00025	8e-05	0.00699
3814.45	2e-05	0.00353	0.00033	2e-05	0.00352
3812.52	0.00012	0.00326	0.00038	0	0.00136
3810.59	0.0003	0.00352	0.00038	8e-05	0.00181
3808.66	0.0004	0.00428	0.00029	0.00021	0.004
3806.73	0.00029	0.00519	0.00014	0.00026	0.00588
3804.8	0.00027	0.00589	0.0001	0.00031	0.0072
3802.88	0.00031	0.00669	6e-05	0.00045	0.00942
3800.95	6e-05	0.00724	3e-05	0.00038	0.00958
3799.02	0	0.00718	0.00022	0.0002	0.00731
3797.09	0.00012	0.00711	0.00038	0.00011	0.00525
3795.16	0.00012	0.00702	0.0004	7e-05	0.00262
3793.23	0.00012	0.00706	0.00041	0.0001	0.00059
3791.31	0.00013	0.00748	0.00044	0.00019	0
3789.38	0.00011	0.00823	0.00042	0.00029	0.00026
3787.45	0.00011	0.00923	0.0004	0.00035	0.00129
3785.52	0.0001	0.01033	0.00043	0.0003	0.00228
3783.59	0.00014	0.01121	0.00049	0.00021	0.00233
3781.66	0.00025	0.01201	0.00053	0.0002	0.0026
3779.74	0.00019	0.0129	0.00054	0.00014	0.00297
3777.81	0	0.01351	0.00057	1e-05	0.0017
3775.88	0	0.0139	0.00062	0	0.00021
3773.95	0.00014	0.01454	0.00067	8e-05	0.00044
3772.02	0.00026	0.0155	0.00069	0.00019	0.00228
3770.09	0.00024	0.01652	0.00061	0.00024	0.00391
3768.16	0.00014	0.01714	0.00053	0.00021	0.00391
3766.24	7e-05	0.01746	0.00057	0.00016	0.00323
3764.31	5e-05	0.01764	0.00069	9e-05	0.00251
3762.38	0.00019	0.0179	0.00081	6e-05	0.00291
3760.45	0.00029	0.01844	0.00078	0.00013	0.00474
3758.52	0.00018	0.01885	0.00072	0.0002	0.00584
3756.59	0.0002	0.01889	0.00063	0.00021	0.00586
3754.67	0.00048	0.01921	0.00049	0.00027	0.00756
3752.74	0.00074	0.02018	0.00026	0.00041	0.01196
3750.81	0.00056	0.02084	0	0.0004	0.01532
3748.88	0.00029	0.02008	0	0.00027	0.01368
3746.95	0.00043	0.0194	5e-05	0.00033	0.01214
3745.02	0.00045	0.01879	0.00013	0.0004	0.01062
3743.09	0.00015	0.01769	0.00025	0.00023	0.00769
3741.17	0.00013	0.01702	0.00026	0.00012	0.00662
3739.24	0.00041	0.01712	0.00016	0.00012	0.00815
3737.31	0.00064	0.01788	5e-05	0.0002	0.01151
3735.38	0.00044	0.01872	0	0.00028	0.01369
3733.45	4e-05	0.01841	8e-05	0.00023	0.01051
3731.52	0	0.01773	0.0002	0.0002	0.00554
3729.6	0.00015	0.01776	0.00022	0.00026	0.00325
3727.67	0.00034	0.01855	0.00019	0.00037	0.00372
3725.74	0.00036	0.01976	0.00012	0.00048	0.00496
3723.81	0.00021	0.02077	8e-05	0.00048	0.00507
3721.88	0.0001	0.02141	0.0001	0.00039	0.00395
3719.95	5e-05	0.02184	0.00013	0.0002	0.00235
3718.03	5e-05	0.02227	0.00016	4e-05	0.00122
3716.1	0.00014	0.02303	0.00015	0	0.00168
3714.17	0.00032	0.02445	7e-05	0.00011	0.00447
3712.24	0.00035	0.02661	0	0.00026	0.00813
3710.31	0.0001	0.02825	0	0.00018	0.00736
3708.38	0	0.02864	0.00012	5e-05	0.00318
3706.45	0	0.02895	0.00014	3e-05	0.00082
3704.53	8e-05	0.02959	9e-05	0.00012	0.00093
3702.6	0.00011	0.03027	0	0.00018	0.00174
3700.67	3e-05	0.03042	0	0.00022	0.00109
3698.74	0	0.03012	2e-05	0.00036	0
3696.81	3e-05	0.02974	4e-05	0.00059	0
3694.88	0.00014	0.02944	4e-05	0.00082	0.00112
3692.96	0.00034	0.02941	0	0.00109	0.00399
3691.03	0.00055	0.02944	0	0.00147	0.00809
3689.1	0.00058	0.02829	0	0.00185	0.00847
3687.17	0.00069	0.02621	0.00015	0.00222	0.00402
3685.24	0.00102	0.02483	0.00024	0.0027	0.00093
3683.31	0.00145	0.02412	0.00025	0.00335	0.00037
3681.38	0.00193	0.02392	0.00029	0.00422	0.00182
3679.46	0.00248	0.02423	0.00038	0.0052	0.00507
3677.53	0.00312	0.02499	0.00052	0.0062	0.0094
3675.6	0.00363	0.02544	0.00104	0.00733	0.0115
3673.67	0.00397	0.02503	0.00173	0.00831	0.00991
3671.74	0.00442	0.02507	0.00209	0.00919	0.00988
3669.81	0.00503	0.02531	0.00283	0.0105	0.00939
3667.89	0.00578	0.02493	0.00378	0.0118	0.00558
3665.96	0.00666	0.02471	0.00439	0.01285	0.0028
3664.03	0.00765	0.02505	0.005	0.01403	0.00221
3662.1	0.00864	0.02576	0.00572	0.01536	0.00278
3660.17	0.0096	0.02666	0.00652	0.01678	0.00423
3658.24	0.01061	0.02773	0.00745	0.01837	0.00651
3656.32	0.01177	0.02884	0.00873	0.02032	0.00839
3654.39	0.01292	0.02975	0.00984	0.02212	0.00966
3652.46	0.01401	0.03094	0.01045	0.02358	0.01308
3650.53	0.01533	0.03293	0.0115	0.02554	0.01959
3648.6	0.01687	0.03417	0.01401	0.02844	0.02201
3646.67	0.01822	0.03309	0.01628	0.03081	0.01665
3644.74	0.01945	0.03203	0.01758	0.03249	0.01279
3642.82	0.02077	0.03153	0.01881	0.0343	0.01179
3640.89	0.02218	0.03121	0.02037	0.0364	0.01206
3638.96	0.02363	0.03085	0.02212	0.03863	0.01272
3637.03	0.0251	0.03047	0.02384	0.04088	0.0138
3635.1	0.02664	0.03014	0.02559	0.04323	0.01547
3633.17	0.02825	0.02997	0.02733	0.04562	0.01798
3631.25	0.02988	0.0301	0.02888	0.0479	0.02167
3629.32	0.03181	0.02997	0.03137	0.05097	0.02495
3627.39	0.03379	0.02856	0.03478	0.05436	0.02342
3625.46	0.03532	0.02725	0.03689	0.05651	0.02106
3623.53	0.03682	0.02673	0.0384	0.0584	0.02157
3621.6	0.03848	0.02682	0.04006	0.06068	0.02465
3619.67	0.04045	0.02705	0.04255	0.0638	0.02823
3617.75	0.04252	0.02684	0.04549	0.06709	0.02944
3615.82	0.04435	0.02662	0.04769	0.06973	0.02997
3613.89	0.04625	0.02654	0.04987	0.07244	0.03102
3611.96	0.04827	0.02633	0.05243	0.0753	0.03139
3610.03	0.05022	0.02624	0.05497	0.078	0.0317
3608.1	0.05222	0.02622	0.05785	0.08097	0.0318
3606.18	0.0542	0.02591	0.06067	0.08395	0.03083
3604.25	0.05603	0.02575	0.06279	0.08653	0.03069
3602.32	0.05797	0.02604	0.06499	0.08929	0.03241
3600.39	0.06012	0.02646	0.06764	0.09239	0.03456
3598.46	0.06235	0.0267	0.07027	0.09549	0.036
3596.53	0.06464	0.02685	0.07286	0.09862	0.03719
3594.61	0.06697	0.02683	0.07583	0.10196	0.03781
3592.68	0.06919	0.02658	0.07873	0.10518	0.03791
3590.75	0.07123	0.02658	0.08099	0.10803	0.03941
3588.82	0.07352	0.02696	0.08358	0.11131	0.04274
3586.89	0.07614	0.02678	0.08736	0.11527	0.04423
3584.96	0.07845	0.02577	0.09076	0.11862	0.04268
3583.03	0.08062	0.02492	0.0934	0.12152	0.04188
3581.11	0.08297	0.02439	0.09614	0.12474	0.04252
3579.18	0.08544	0.02396	0.09919	0.12827	0.04369
3577.25	0.08783	0.02352	0.10229	0.13184	0.04482
3575.32	0.09023	0.02304	0.1054	0.13541	0.04577
3573.39	0.09266	0.02258	0.10835	0.13883	0.04675
3571.46	0.09504	0.02241	0.11085	0.14194	0.04871
3569.54	0.09743	0.02274	0.11327	0.1452	0.05261
3567.61	0.10019	0.02316	0.11698	0.14951	0.05695
3565.68	0.1031	0.02257	0.12163	0.1541	0.05742
3563.75	0.10543	0.0214	0.1248	0.15736	0.05547
3561.82	0.10762	0.02055	0.12734	0.16034	0.05456
3559.89	0.11005	0.01995	0.13027	0.16372	0.05454
3557.96	0.11263	0.01947	0.13342	0.16729	0.05491
3556.04	0.1152	0.01922	0.13638	0.17086	0.05606
3554.11	0.11772	0.01921	0.13935	0.17457	0.05796
3552.18	0.12029	0.01914	0.14271	0.17848	0.05946
3550.25	0.12274	0.01895	0.14589	0.18207	0.0604
3548.32	0.12511	0.01898	0.14872	0.18533	0.06208
3546.39	0.12751	0.01911	0.15192	0.18879	0.06394
3544.47	0.13001	0.01885	0.15563	0.19258	0.06416
3542.54	0.13254	0.0183	0.15912	0.19632	0.06338
3540.61	0.13508	0.0179	0.16214	0.1999	0.06332
3538.68	0.13755	0.01781	0.16501	0.20343	0.06437
3536.75	0.13995	0.01779	0.16811	0.20702	0.0656
3534.82	0.14244	0.01765	0.17146	0.2107	0.06634
3532.9	0.14498	0.01756	0.1746	0.21429	0.06728
3530.97	0.14749	0.01771	0.17765	0.21781	0.06911
3529.04	0.15001	0.01795	0.18097	0.22138	0.07119
3527.11	0.15248	0.01801	0.18431	0.22488	0.0725
3525.18	0.15481	0.01788	0.1874	0.22819	0.07309
3523.25	0.15713	0.01761	0.19058	0.23152	0.07321
3521.32	0.15958	0.0172	0.1939	0.23501	0.07296
3519.4	0.162	0.01685	0.19698	0.23842	0.07294
3517.47	0.16437	0.01663	0.19997	0.24169	0.07333
3515.54	0.16669	0.01644	0.2029	0.24483	0.07396
3513.61	0.16897	0.01635	0.20574	0.24795	0.07501
3511.68	0.17129	0.01636	0.20875	0.25134	0.07651
3509.75	0.17362	0.01631	0.21204	0.25485	0.07768
3507.83	0.17593	0.0161	0.21523	0.2581	0.07821
3505.9	0.17817	0.01598	0.21797	0.26094	0.07916
3503.97	0.18046	0.01603	0.22083	0.26379	0.08049
3502.04	0.18282	0.01587	0.22408	0.26684	0.08083
3500.11	0.18514	0.01546	0.22708	0.26992	0.08051
3498.18	0.18746	0.01517	0.22984	0.27295	0.0808
3496.25	0.18978	0.015	0.23278	0.27602	0.0815
3494.33	0.19211	0.01478	0.23589	0.27918	0.08203
3492.4	0.19449	0.01455	0.23883	0.2823	0.08257
3490.47	0.19694	0.01442	0.24168	0.28537	0.08346
3488.54	0.19943	0.01433	0.24464	0.28837	0.08435
3486.61	0.20186	0.01417	0.24754	0.29139	0.08498
3484.68	0.2041	0.01403	0.25028	0.29446	0.08582
3482.76	0.20632	0.01401	0.25317	0.29747	0.08682
3480.83	0.20875	0.01392	0.2563	0.30036	0.08723
3478.9	0.2112	0.01367	0.25914	0.30315	0.08725
3476.97	0.21359	0.01343	0.26183	0.30613	0.08769
3475.04	0.21598	0.01326	0.26476	0.30924	0.08837
3473.11	0.21841	0.0131	0.26777	0.31212	0.08885
3471.19	0.22085	0.01297	0.27044	0.31458	0.08921
3469.26	0.22321	0.01289	0.2729	0.31693	0.08966
3467.33	0.22554	0.01279	0.27556	0.31959	0.09028
3465.4	0.22787	0.01266	0.27839	0.32253	0.09107
3463.47	0.23021	0.01253	0.28121	0.32547	0.09193
3461.54	0.23253	0.01241	0.28391	0.32814	0.09249
3459.61	0.23479	0.01223	0.28642	0.33072	0.09272
3457.69	0.23698	0.01204	0.28886	0.33345	0.09303
3455.76	0.2391	0.01187	0.29142	0.33613	0.09345
3453.83	0.24119	0.01171	0.29407	0.33863	0.0939
3451.9	0.24328	0.0116	0.29652	0.34103	0.09451
3449.97	0.24544	0.0116	0.29879	0.34345	0.09554
3448.04	0.24764	0.01168	0.30125	0.34593	0.09665
3446.12	0.24972	0.01161	0.30394	0.34849	0.09715
3444.19	0.25161	0.01139	0.30636	0.35106	0.09723
3442.26	0.25345	0.01118	0.30856	0.35351	0.09732
3440.33	0.25534	0.01101	0.31078	0.35577	0.09732
3438.4	0.25719	0.01087	0.31285	0.35776	0.09734
3436.47	0.25904	0.01076	0.3149	0.3598	0.0976
3434.54	0.26092	0.01066	0.31707	0.36217	0.09807
3432.62	0.26289	0.01058	0.31935	0.36482	0.09863
3430.69	0.26485	0.01051	0.32161	0.36746	0.09914
3428.76	0.26671	0.01042	0.32383	0.37003	0.09959
3426.83	0.2686	0.01034	0.32615	0.37265	0.1001
3424.9	0.27051	0.01032	0.32852	0.3753	0.10081
3422.97	0.27243	0.01038	0.33079	0.37793	0.10172
3421.05	0.27438	0.0104	0.33299	0.38048	0.10236
3419.12	0.27635	0.01029	0.33513	0.38297	0.10244
3417.19	0.27822	0.01014	0.33704	0.38533	0.10242
3415.26	0.27996	0.01006	0.33883	0.38748	0.10261
3413.33	0.28173	0.01003	0.34076	0.38959	0.10291
3411.4	0.28357	0.00999	0.34281	0.39187	0.10327
3409.48	0.28546	0.00995	0.34492	0.39429	0.1037
3407.55	0.28732	0.00992	0.34698	0.3967	0.10415
3405.62	0.28913	0.0099	0.34893	0.39908	0.10462
3403.69	0.29082	0.0099	0.35077	0.40118	0.10494
3401.76	0.29247	0.0099	0.35258	0.40305	0.10509
3399.83	0.29424	0.00989	0.35444	0.40518	0.1054
3397.9	0.2962	0.00986	0.35638	0.4077	0.10596
3395.98	0.29815	0.00984	0.35832	0.41021	0.10649
3394.05	0.29998	0.00986	0.36014	0.41244	0.10689
3392.12	0.3018	0.00984	0.362	0.41468	0.10712
3390.19	0.30366	0.00975	0.364	0.41729	0.10728
3388.26	0.30565	0.00972	0.36608	0.42026	0.1077
3386.33	0.30775	0.00978	0.36816	0.42333	0.1083
3384.41	0.30984	0.00983	0.3703	0.42634	0.10873
3382.48	0.3119	0.00981	0.37246	0.42925	0.10895
3380.55	0.31397	0.0098	0.37459	0.43214	0.10924
3378.62	0.31613	0.00981	0.37683	0.43518	0.10965
3376.69	0.31839	0.00983	0.37925	0.43841	0.11006
3374.76	0.32067	0.00985	0.38171	0.44172	0.11048
3372.84	0.32289	0.00987	0.38409	0.445	0.11094
3370.91	0.32508	0.00993	0.38647	0.44837	0.11149
3368.98	0.3274	0.01003	0.38902	0.45195	0.11217
3367.05	0.32986	0.01014	0.39171	0.45562	0.11288
3365.12	0.33239	0.01021	0.39443	0.4593	0.11344
3363.19	0.33492	0.01022	0.39707	0.463	0.11382
3361.26	0.33744	0.01024	0.39972	0.46676	0.11415
3359.34	0.3399	0.01027	0.40235	0.47063	0.11454
3357.41	0.34234	0.01031	0.4049	0.47453	0.11503
3355.48	0.3448	0.01035	0.40759	0.47827	0.11554
3353.55	0.34728	0.01034	0.4104	0.48191	0.11595
3351.62	0.34975	0.01033	0.413	0.48575	0.11633
3349.69	0.35219	0.01034	0.41531	0.48979	0.11675
3347.77	0.35464	0.01037	0.41769	0.49381	0.11725
3345.84	0.35714	0.0104	0.42036	0.49772	0.11777
3343.91	0.3597	0.01042	0.42316	0.50165	0.1183
3341.98	0.36239	0.01042	0.42586	0.50569	0.11883
3340.05	0.36517	0.01043	0.42849	0.5099	0.11939
3338.12	0.36795	0.01046	0.43123	0.51423	0.12003
3336.19	0.37066	0.01046	0.43418	0.51855	0.12063
3334.27	0.37344	0.01042	0.43721	0.52286	0.12107
3332.34	0.37641	0.01035	0.44011	0.52726	0.12149
3330.41	0.37949	0.01031	0.44304	0.53194	0.12202
3328.48	0.3826	0.0103	0.44614	0.53679	0.12267
3326.55	0.38579	0.01031	0.4493	0.54162	0.12333
3324.62	0.38901	0.0103	0.45232	0.54644	0.12392
3322.7	0.39219	0.01025	0.45522	0.55136	0.12444
3320.77	0.39541	0.0102	0.4582	0.5564	0.12494
3318.84	0.39869	0.01015	0.46129	0.5614	0.12549
3316.91	0.402	0.01012	0.46437	0.56628	0.12611
3314.98	0.40528	0.01011	0.46736	0.5711	0.12683
3313.05	0.40844	0.01012	0.47035	0.57578	0.1276
3311.13	0.41148	0.01014	0.47334	0.58035	0.12836
3309.2	0.41441	0.01016	0.47627	0.58494	0.12908
3307.27	0.41717	0.01016	0.47897	0.58944	0.12967
3305.34	0.41966	0.01008	0.48117	0.59347	0.13014
3303.41	0.4219	0.01	0.48291	0.59698	0.13059
3301.48	0.42389	0.00994	0.48448	0.60007	0.13104
3299.55	0.4255	0.00993	0.48599	0.60284	0.13156
3297.63	0.42664	0.00995	0.48719	0.60532	0.13216
3295.7	0.42742	0.00997	0.48796	0.60737	0.13277
3293.77	0.42792	0.00999	0.48838	0.60877	0.13331
3291.84	0.42804	0.00998	0.48842	0.60932	0.13371
3289.91	0.42762	0.00992	0.48791	0.60906	0.1339
3287.98	0.4266	0.00985	0.48678	0.60816	0.13403
3286.06	0.42501	0.00981	0.48522	0.60684	0.13426
3284.13	0.42298	0.00977	0.48339	0.605	0.13452
3282.2	0.42061	0.00973	0.48126	0.60241	0.13463
3280.27	0.41784	0.00971	0.4785	0.59898	0.13466
3278.34	0.41455	0.0097	0.47483	0.59473	0.13471
3276.41	0.41075	0.0097	0.47057	0.58977	0.13474
3274.48	0.40648	0.00971	0.46615	0.58414	0.13466
3272.56	0.40187	0.00971	0.46151	0.57782	0.13434
3270.63	0.39703	0.00967	0.45636	0.57102	0.13379
3268.7	0.39201	0.00959	0.45073	0.5639	0.13317
3266.77	0.38683	0.00952	0.44473	0.55629	0.13253
3264.84	0.38145	0.00948	0.43845	0.54819	0.13186
3262.91	0.37588	0.00945	0.43209	0.53992	0.13114
3260.99	0.37024	0.00943	0.42587	0.53175	0.13042
3259.06	0.36466	0.00942	0.41988	0.52364	0.12971
3257.13	0.35932	0.00943	0.41391	0.51537	0.129
3255.2	0.35426	0.00944	0.4079	0.50707	0.12814
3253.27	0.34936	0.00942	0.40199	0.49907	0.127
3251.34	0.34464	0.0094	0.39634	0.49146	0.12585
3249.42	0.34017	0.00942	0.39099	0.48415	0.12499
3247.49	0.33595	0.00945	0.38596	0.47711	0.12439
3245.56	0.33198	0.00945	0.38127	0.47041	0.12371
3243.63	0.32831	0.00938	0.37677	0.46407	0.12276
3241.7	0.32499	0.00932	0.37232	0.45807	0.1218
3239.77	0.32191	0.0093	0.36808	0.45249	0.121
3237.84	0.31901	0.0093	0.3642	0.44745	0.12029
3235.92	0.31631	0.00935	0.36063	0.44281	0.11964
3233.99	0.31376	0.0094	0.3574	0.43844	0.1191
3232.06	0.31146	0.00941	0.35458	0.43442	0.11858
3230.13	0.30943	0.00937	0.35193	0.43077	0.11799
3228.2	0.30751	0.00932	0.34931	0.42751	0.11736
3226.27	0.30561	0.00928	0.34686	0.42456	0.11673
3224.35	0.30379	0.00926	0.34461	0.42165	0.11619
3222.42	0.30212	0.00929	0.3424	0.41865	0.11581
3220.49	0.30051	0.00934	0.34023	0.41568	0.11546
3218.56	0.29887	0.00934	0.33807	0.41289	0.11501
3216.63	0.2972	0.00927	0.33582	0.41028	0.11456
3214.7	0.29555	0.00922	0.33347	0.40768	0.11413
3212.77	0.29393	0.00919	0.33116	0.40506	0.11364
3210.85	0.29233	0.00918	0.32902	0.4025	0.1131
3208.92	0.29064	0.00917	0.32693	0.39989	0.11255
3206.99	0.28887	0.00916	0.32478	0.39717	0.112
3205.06	0.28713	0.00917	0.32264	0.39441	0.11152
3203.13	0.28539	0.00919	0.32039	0.39158	0.11107
3201.2	0.28362	0.00925	0.31805	0.38863	0.11067
3199.28	0.2818	0.00932	0.31574	0.38556	0.11028
3197.35	0.27989	0.00937	0.31337	0.38251	0.10975
3195.42	0.27796	0.00938	0.31087	0.37952	0.10909
3193.49	0.27603	0.00942	0.30837	0.37642	0.10848
3191.56	0.2741	0.0095	0.3058	0.37313	0.10792
3189.63	0.27214	0.00958	0.3031	0.36974	0.10735
3187.71	0.2701	0.00965	0.30035	0.36631	0.10682
3185.78	0.26789	0.00971	0.29754	0.36276	0.10625
3183.85	0.26568	0.00972	0.29472	0.35908	0.10555
3181.92	0.26359	0.00965	0.29198	0.35534	0.1049
3179.99	0.26146	0.00959	0.28927	0.35156	0.1044
3178.06	0.2592	0.00954	0.28643	0.34777	0.10379
3176.13	0.25696	0.0095	0.28343	0.34397	0.10294
3174.21	0.25479	0.00948	0.28041	0.3401	0.10211
3172.28	0.25265	0.0095	0.27738	0.33613	0.10141
3170.35	0.25052	0.00956	0.27435	0.33223	0.10075
3168.42	0.24835	0.00964	0.27137	0.32846	0.10005
3166.49	0.24613	0.00976	0.26843	0.32463	0.09928
3164.56	0.24396	0.00991	0.26552	0.32069	0.09851
3162.64	0.24185	0.0101	0.26259	0.31676	0.09778
3160.71	0.23978	0.01032	0.25962	0.31294	0.09706
3158.78	0.23769	0.01054	0.25658	0.30924	0.09636
3156.85	0.23564	0.01081	0.25355	0.30563	0.09567
3154.92	0.23363	0.01112	0.25063	0.30201	0.09497
3152.99	0.23164	0.01146	0.24785	0.29838	0.09425
3151.06	0.22974	0.01177	0.24527	0.2949	0.09352
3149.14	0.22794	0.01205	0.24278	0.29157	0.09279
3147.21	0.2262	0.01238	0.2402	0.28831	0.09206
3145.28	0.22449	0.01278	0.23753	0.28505	0.09139
3143.35	0.22278	0.01323	0.23494	0.28179	0.09078
3141.42	0.22114	0.01373	0.23244	0.27858	0.09014
3139.49	0.21969	0.01425	0.22996	0.27552	0.08948
3137.57	0.21831	0.01479	0.22756	0.27267	0.08887
3135.64	0.21687	0.01538	0.2253	0.26994	0.08837
3133.71	0.21538	0.01604	0.22312	0.26718	0.08788
3131.78	0.21399	0.01668	0.22097	0.26442	0.08722
3129.85	0.21278	0.01733	0.21887	0.26182	0.08656
3127.92	0.21166	0.01802	0.2168	0.25942	0.08607
3126	0.21058	0.01872	0.21481	0.25711	0.08566
3124.07	0.20954	0.01942	0.21298	0.25479	0.08529
3122.14	0.20854	0.02009	0.21129	0.25256	0.08494
3120.21	0.20764	0.02071	0.20966	0.2505	0.08455
3118.28	0.20691	0.02127	0.20806	0.24861	0.08416
3116.35	0.20626	0.02173	0.20663	0.24691	0.08374
3114.42	0.20564	0.02207	0.20541	0.24536	0.08321
3112.5	0.20514	0.02234	0.20429	0.24391	0.08271
3110.57	0.20476	0.02256	0.20324	0.24257	0.08235
3108.64	0.20441	0.02275	0.20225	0.24138	0.08205
3106.71	0.20411	0.02287	0.20129	0.24028	0.08171
3104.78	0.20386	0.02294	0.20042	0.23925	0.0815
3102.85	0.20366	0.023	0.19968	0.23831	0.0815
3100.93	0.20355	0.02304	0.19904	0.23748	0.08148
3099	0.20351	0.02306	0.19846	0.23681	0.08128
3097.07	0.20348	0.02306	0.19792	0.23629	0.08107
3095.14	0.20346	0.02307	0.19747	0.2359	0.08084
3093.21	0.20354	0.02308	0.19708	0.23561	0.08064
3091.28	0.20362	0.02314	0.19666	0.23544	0.08059
3089.35	0.2036	0.02325	0.19618	0.23531	0.08063
3087.43	0.2035	0.0234	0.19565	0.23511	0.08064
3085.5	0.20335	0.0236	0.19508	0.23483	0.08063
3083.57	0.20314	0.02386	0.19443	0.23455	0.08067
3081.64	0.20288	0.0242	0.19369	0.23428	0.08073
3079.71	0.20257	0.02456	0.19294	0.23392	0.08068
3077.78	0.20222	0.02492	0.1922	0.23344	0.08036
3075.86	0.2018	0.0253	0.19136	0.23292	0.07993
3073.93	0.20128	0.02575	0.19039	0.23231	0.0796
3072	0.20075	0.02631	0.18931	0.23157	0.07939
3070.07	0.20021	0.02698	0.18825	0.2308	0.07926
3068.14	0.19957	0.02778	0.18721	0.23004	0.07927
3066.21	0.19876	0.02872	0.18603	0.2291	0.07918
3064.29	0.19774	0.02976	0.18457	0.22781	0.07874
3062.36	0.19656	0.03095	0.18287	0.22622	0.07807
3060.43	0.19528	0.0323	0.18098	0.22442	0.07751
3058.5	0.19391	0.0338	0.17897	0.22244	0.07714
3056.57	0.19242	0.03527	0.17687	0.22028	0.07669
3054.64	0.19089	0.0364	0.17467	0.21801	0.07603
3052.71	0.18933	0.03693	0.17238	0.21567	0.07533
3050.79	0.18772	0.03674	0.17006	0.21328	0.07474
3048.86	0.18606	0.03588	0.16779	0.21088	0.07413
3046.93	0.18444	0.03468	0.16558	0.20845	0.07345
3045	0.18288	0.03356	0.16343	0.20601	0.07278
3043.07	0.18141	0.03275	0.16132	0.2036	0.07215
3041.14	0.18003	0.03225	0.15923	0.20121	0.07145
3039.22	0.17871	0.032	0.15723	0.19879	0.07072
3037.29	0.17746	0.03196	0.15536	0.19638	0.07011
3035.36	0.17628	0.03208	0.15348	0.19406	0.06969
3033.43	0.17517	0.03237	0.15156	0.19179	0.06927
3031.5	0.1741	0.03278	0.14971	0.18949	0.06861
3029.57	0.17304	0.03331	0.14791	0.18714	0.06768
3027.64	0.17199	0.03404	0.14597	0.18477	0.06677
3025.72	0.17096	0.03501	0.14384	0.18235	0.06604
3023.79	0.17004	0.03623	0.14174	0.17995	0.06531
3021.86	0.16932	0.0377	0.13988	0.17772	0.06456
3019.93	0.16886	0.03943	0.1383	0.17579	0.06386
3018	0.1687	0.04132	0.137	0.17427	0.06323
3016.07	0.16888	0.04324	0.13608	0.17315	0.06267
3014.15	0.16941	0.04514	0.13546	0.17239	0.06213
3012.22	0.17024	0.04708	0.135	0.17183	0.06153
3010.29	0.17133	0.04924	0.1346	0.17136	0.06081
3008.36	0.1726	0.05181	0.13419	0.17083	0.06011
3006.43	0.17401	0.05499	0.13374	0.1701	0.05958
3004.5	0.17558	0.05889	0.13326	0.16903	0.05918
3002.58	0.17737	0.06359	0.13279	0.1676	0.05881
3000.65	0.17949	0.06919	0.1325	0.16602	0.05856
2998.72	0.18205	0.07587	0.13253	0.16466	0.05852
2996.79	0.1852	0.08392	0.13306	0.16387	0.05863
2994.86	0.189	0.09368	0.13429	0.16383	0.05889
2992.93	0.19333	0.10561	0.13636	0.16468	0.05926
2991	0.19809	0.12029	0.13932	0.1665	0.05975
2989.08	0.20306	0.13861	0.14322	0.16931	0.06036
2987.15	0.20792	0.16169	0.148	0.173	0.06112
2985.22	0.21244	0.19088	0.15353	0.17748	0.06203
2983.29	0.21651	0.22814	0.1598	0.18267	0.06314
2981.36	0.2201	0.27624	0.16686	0.18859	0.06443
2979.43	0.22342	0.33881	0.17483	0.19526	0.0658
2977.51	0.22676	0.42009	0.18377	0.2027	0.0672
2975.58	0.23041	0.52456	0.19371	0.21096	0.0686
2973.65	0.23474	0.6564	0.20476	0.22012	0.07003
2971.72	0.24004	0.81697	0.21718	0.23024	0.07148
2969.79	0.24621	1.00008	0.23107	0.2412	0.07296
2967.86	0.25298	1.18566	0.24618	0.25282	0.0744
2965.93	0.26004	1.33301	0.26182	0.26466	0.07565
2964.01	0.2669	1.39413	0.27686	0.27579	0.0766
2962.08	0.27297	1.35356	0.29031	0.28522	0.0772
2960.15	0.27775	1.23348	0.3015	0.29239	0.07743
2958.22	0.28079	1.06792	0.30975	0.29671	0.0772
2956.29	0.28177	0.89026	0.31425	0.29766	0.07656
2954.36	0.28072	0.72576	0.3147	0.29536	0.07566
2952.44	0.27856	0.58737	0.31237	0.2911	0.07465
2950.51	0.27693	0.47709	0.30991	0.28712	0.07366
2948.58	0.27736	0.39122	0.30978	0.28544	0.07287
2946.65	0.28075	0.32498	0.31332	0.28735	0.0724
2944.72	0.28742	0.27424	0.32116	0.29345	0.07226
2942.79	0.29723	0.23545	0.33331	0.30369	0.07239
2940.87	0.3094	0.20561	0.34902	0.3174	0.07266
2938.94	0.32278	0.18234	0.36729	0.33365	0.07297
2937.01	0.33639	0.16397	0.38732	0.35143	0.07319
2935.08	0.34959	0.14945	0.40838	0.36988	0.07319
2933.15	0.36198	0.13808	0.42947	0.38808	0.07296
2931.22	0.3733	0.1294	0.44966	0.40518	0.07251
2929.29	0.3835	0.12309	0.46856	0.42055	0.07184
2927.37	0.39233	0.11901	0.48571	0.43325	0.07096
2925.44	0.3987	0.1171	0.5	0.44161	0.06996
2923.51	0.40105	0.11738	0.50955	0.44366	0.06891
2921.58	0.39814	0.11995	0.51212	0.43785	0.06784
2919.65	0.38919	0.12504	0.5057	0.42379	0.06675
2917.72	0.37381	0.13299	0.48909	0.40248	0.06566
2915.8	0.35252	0.14427	0.46232	0.3758	0.06456
2913.87	0.32781	0.15924	0.42809	0.34663	0.06342
2911.94	0.30379	0.17772	0.39178	0.31856	0.06224
2910.01	0.2836	0.19832	0.35899	0.29434	0.06107
2908.08	0.26792	0.2178	0.33243	0.27476	0.05992
2906.15	0.2558	0.23147	0.3116	0.25907	0.05886
2904.23	0.24615	0.23515	0.29489	0.24617	0.05789
2902.3	0.23818	0.22762	0.28093	0.23527	0.05701
2900.37	0.2313	0.21116	0.26884	0.22573	0.0562
2898.44	0.22509	0.18995	0.25804	0.21701	0.05546
2896.51	0.21943	0.16792	0.24815	0.20888	0.0548
2894.58	0.21433	0.14768	0.23907	0.20143	0.05421
2892.65	0.20981	0.1304	0.23075	0.19473	0.0537
2890.73	0.20586	0.11625	0.22302	0.18879	0.05333
2888.8	0.20253	0.10491	0.21574	0.18369	0.05311
2886.87	0.2	0.09581	0.20917	0.17956	0.05307
2884.94	0.19838	0.08834	0.20375	0.17659	0.05323
2883.01	0.19764	0.08202	0.19998	0.17497	0.05362
2881.08	0.19775	0.07656	0.19827	0.17489	0.05419
2879.16	0.19872	0.07178	0.1989	0.17632	0.05483
2877.23	0.20041	0.06747	0.20174	0.17903	0.05541
2875.3	0.20229	0.06341	0.20597	0.18241	0.05579
2873.37	0.20353	0.05942	0.21014	0.18536	0.05579
2871.44	0.20353	0.05552	0.2129	0.18671	0.05534
2869.51	0.2024	0.05189	0.2141	0.18633	0.05447
2867.58	0.20124	0.04871	0.21525	0.18561	0.05327
2865.66	0.20162	0.04605	0.2186	0.18671	0.05187
2863.73	0.20468	0.04388	0.22604	0.19131	0.05044
2861.8	0.21092	0.04213	0.23842	0.20004	0.04908
2859.87	0.22018	0.04073	0.25564	0.21262	0.04785
2857.94	0.23159	0.0396	0.27675	0.22779	0.04676
2856.01	0.24352	0.03868	0.29987	0.24289	0.04578
2854.09	0.25335	0.03789	0.32119	0.25374	0.04485
2852.16	0.2572	0.03721	0.33301	0.25522	0.04391
2850.23	0.25078	0.03661	0.32485	0.24352	0.043
2848.3	0.23315	0.03609	0.29321	0.21975	0.04215
2846.37	0.20939	0.03562	0.24838	0.19049	0.04133
2844.44	0.18663	0.03517	0.20474	0.16302	0.04055
2842.52	0.16871	0.03472	0.16977	0.14103	0.0399
2840.59	0.15583	0.03425	0.14408	0.1248	0.03938
2838.66	0.14676	0.03367	0.12571	0.11316	0.03891
2836.73	0.14031	0.03293	0.11254	0.10481	0.03845
2834.8	0.13553	0.03208	0.10288	0.09861	0.03802
2832.87	0.13178	0.03121	0.09546	0.09372	0.03764
2830.94	0.1287	0.03037	0.08948	0.08964	0.0373
2829.02	0.12613	0.02965	0.0845	0.0861	0.037
2827.09	0.12388	0.02909	0.0802	0.08299	0.0367
2825.16	0.12184	0.02874	0.07633	0.0802	0.03641
2823.23	0.11997	0.02859	0.07272	0.07768	0.03615
2821.3	0.11828	0.0286	0.0694	0.07536	0.0359
2819.37	0.11678	0.02872	0.0664	0.07321	0.03563
2817.45	0.11544	0.02891	0.06368	0.07123	0.03537
2815.52	0.11414	0.02909	0.06118	0.06943	0.03512
2813.59	0.1129	0.02923	0.05893	0.0678	0.03486
2811.66	0.11177	0.02929	0.05688	0.06627	0.03459
2809.73	0.1107	0.0292	0.05497	0.0648	0.03429
2807.8	0.10962	0.02896	0.0531	0.06337	0.03399
2805.87	0.10858	0.02864	0.05125	0.06199	0.03374
2803.95	0.10761	0.02828	0.04946	0.06065	0.0335
2802.02	0.10664	0.02792	0.0478	0.05932	0.03323
2800.09	0.10571	0.02753	0.04624	0.05804	0.03299
2798.16	0.10481	0.02705	0.04472	0.05682	0.03276
2796.23	0.10391	0.02636	0.04324	0.05564	0.03252
2794.3	0.10299	0.02538	0.04179	0.05446	0.03226
2792.38	0.10209	0.02401	0.04038	0.0533	0.032
2790.45	0.10122	0.02218	0.03903	0.0522	0.03174
2788.52	0.10038	0.01987	0.03774	0.05116	0.03143
2786.59	0.09953	0.0172	0.03648	0.05013	0.03111
2784.66	0.09867	0.01439	0.03525	0.04908	0.03083
2782.73	0.09785	0.01164	0.03409	0.04801	0.03057
2780.81	0.09711	0.00908	0.03301	0.04697	0.03028
2778.88	0.09642	0.00678	0.03199	0.04601	0.02999
2776.95	0.09575	0.00476	0.03099	0.04511	0.02974
2775.02	0.09509	0.00297	0.03001	0.04422	0.02951
2773.09	0.09439	0.00138	0.02907	0.04334	0.02928
2771.16	0.09368	-2e-05	0.0282	0.04251	0.02906
2769.23	0.09303	-0.00124	0.0274	0.04175	0.02883
2767.31	0.09245	-0.00233	0.02664	0.04098	0.02857
2765.38	0.09187	-0.0033	0.02591	0.04017	0.0283
2763.45	0.09129	-0.00416	0.02521	0.03935	0.02803
2761.52	0.09074	-0.00493	0.02451	0.03858	0.02778
2759.59	0.09017	-0.00562	0.02378	0.03783	0.02753
2757.66	0.08957	-0.00623	0.02304	0.03707	0.02727
2755.74	0.08898	-0.00677	0.02233	0.03632	0.02702
2753.81	0.08844	-0.00726	0.02165	0.03557	0.02679
2751.88	0.08791	-0.00771	0.021	0.03483	0.02653
2749.95	0.08738	-0.00813	0.02036	0.03409	0.02625
2748.02	0.08683	-0.00853	0.01975	0.03338	0.02598
2746.09	0.08627	-0.00892	0.01918	0.0327	0.02574
2744.16	0.08571	-0.00929	0.01859	0.03206	0.02547
2742.24	0.08516	-0.00963	0.01803	0.03142	0.02517
2740.31	0.08463	-0.00994	0.0175	0.03071	0.02489
2738.38	0.08409	-0.01022	0.01696	0.02998	0.02462
2736.45	0.08351	-0.01047	0.01639	0.02928	0.02433
2734.52	0.0829	-0.01072	0.01583	0.02859	0.02403
2732.59	0.08227	-0.01096	0.01527	0.02788	0.02373
2730.67	0.08163	-0.01119	0.01467	0.02718	0.02346
2728.74	0.081	-0.01142	0.01405	0.02646	0.02317
2726.81	0.0804	-0.01161	0.01344	0.02571	0.02285
2724.88	0.07983	-0.01178	0.0128	0.02498	0.02252
2722.95	0.07923	-0.01193	0.01212	0.02427	0.02223
2721.02	0.07861	-0.01205	0.01148	0.02356	0.02193
2719.1	0.078	-0.01215	0.01091	0.02289	0.02162
2717.17	0.07741	-0.01222	0.01037	0.02228	0.02131
2715.24	0.07681	-0.01226	0.00981	0.02167	0.02102
2713.31	0.07618	-0.01229	0.00922	0.02103	0.02074
2711.38	0.07558	-0.01231	0.00866	0.02044	0.0205
2709.45	0.07507	-0.01235	0.00819	0.01994	0.0203
2707.52	0.07459	-0.01242	0.0078	0.01953	0.0201
2705.6	0.07412	-0.01252	0.00745	0.01916	0.01987
2703.67	0.07367	-0.01263	0.00709	0.0188	0.01965
2701.74	0.07326	-0.01276	0.00677	0.01848	0.01948
2699.81	0.07284	-0.01289	0.00648	0.01819	0.01933
2697.88	0.07243	-0.01302	0.00625	0.01793	0.01918
2695.95	0.07202	-0.01314	0.00604	0.0177	0.01902
2694.03	0.07163	-0.01323	0.00582	0.01748	0.01885
2692.1	0.07124	-0.01329	0.00561	0.01731	0.01871
2690.17	0.07086	-0.01331	0.00545	0.01716	0.01859
2688.24	0.0705	-0.01328	0.00531	0.017	0.01847
2686.31	0.07016	-0.01319	0.00517	0.01682	0.01834
2684.38	0.06979	-0.01305	0.00505	0.01666	0.01819
2682.45	0.06941	-0.01287	0.00496	0.01652	0.01805
2680.53	0.06907	-0.01264	0.00483	0.01636	0.01795
2678.6	0.06868	-0.01235	0.00469	0.01616	0.01783
2676.67	0.06823	-0.01202	0.00456	0.01594	0.01769
2674.74	0.06781	-0.01165	0.00444	0.01573	0.01755
2672.81	0.06745	-0.01125	0.00432	0.01552	0.01741
2670.88	0.06711	-0.01084	0.00418	0.01531	0.01725
2668.96	0.06675	-0.01045	0.00401	0.0151	0.0171
2667.03	0.06634	-0.0101	0.00386	0.01486	0.01697
2665.1	0.06588	-0.00983	0.00373	0.01461	0.01683
2663.17	0.06544	-0.00966	0.00356	0.01435	0.01669
2661.24	0.06507	-0.00963	0.0034	0.01411	0.01656
2659.31	0.0647	-0.00976	0.00329	0.0139	0.01645
2657.39	0.06431	-0.01002	0.0032	0.01368	0.01633
2655.46	0.0639	-0.01042	0.00309	0.01349	0.01619
2653.53	0.06351	-0.01091	0.00301	0.01333	0.01606
2651.6	0.06312	-0.01147	0.00292	0.01316	0.01592
2649.67	0.06273	-0.01205	0.00283	0.01296	0.01578
2647.74	0.06233	-0.01263	0.00273	0.01275	0.01566
2645.81	0.06192	-0.01319	0.00261	0.01253	0.01555
2643.89	0.06151	-0.01371	0.00248	0.01235	0.01543
2641.96	0.06113	-0.01418	0.00237	0.01224	0.01531
2640.03	0.06073	-0.01457	0.00232	0.01213	0.01521
2638.1	0.06031	-0.0149	0.00226	0.01197	0.01513
2636.17	0.05989	-0.0152	0.00217	0.01177	0.01503
2634.24	0.05948	-0.01545	0.00209	0.0116	0.01491
2632.32	0.05909	-0.01567	0.00203	0.01144	0.01479
2630.39	0.05869	-0.01587	0.00193	0.01128	0.01468
2628.46	0.05826	-0.01603	0.00182	0.01111	0.01458
2626.53	0.0578	-0.01616	0.00171	0.01093	0.01448
2624.6	0.05733	-0.01628	0.00159	0.01075	0.01439
2622.67	0.05683	-0.0164	0.00148	0.0106	0.01426
2620.74	0.05632	-0.0165	0.00138	0.01046	0.01411
2618.82	0.05586	-0.01658	0.0013	0.0103	0.01397
2616.89	0.05546	-0.01664	0.00121	0.01014	0.01384
2614.96	0.05504	-0.0167	0.00111	0.01001	0.01373
2613.03	0.05459	-0.01676	0.00101	0.00988	0.01363
2611.1	0.05412	-0.01679	0.00091	0.00971	0.01354
2609.17	0.05365	-0.01682	0.00081	0.00949	0.01343
2607.25	0.05318	-0.01686	0.0007	0.00928	0.01333
2605.32	0.0527	-0.01689	0.00059	0.00914	0.01325
2603.39	0.05222	-0.01692	0.0005	0.00905	0.01314
2601.46	0.05177	-0.01694	0.00045	0.00894	0.01301
2599.53	0.05135	-0.01693	0.00042	0.0088	0.01288
2597.6	0.05095	-0.01691	0.00036	0.00865	0.01277
2595.68	0.05052	-0.0169	0.00028	0.00853	0.01267
2593.75	0.05006	-0.0169	0.00022	0.00846	0.01255
2591.82	0.04959	-0.0169	0.00018	0.00841	0.01244
2589.89	0.04914	-0.0169	0.00014	0.00834	0.01234
2587.96	0.04871	-0.01688	0.0001	0.00823	0.01225
2586.03	0.04829	-0.01686	7e-05	0.0081	0.01216
2584.1	0.04787	-0.01684	4e-05	0.00802	0.01208
2582.18	0.04743	-0.01683	3e-05	0.00797	0.01201
2580.25	0.04701	-0.01681	2e-05	0.00792	0.01193
2578.32	0.04661	-0.01679	0	0.0079	0.01186
2576.39	0.04622	-0.01676	0	0.00788	0.0118
2574.46	0.04583	-0.01673	0	0.00787	0.01172
2572.53	0.04545	-0.0167	1e-05	0.00792	0.01162
2570.61	0.04507	-0.01667	0	0.00798	0.01156
2568.68	0.04468	-0.01663	0	0.00799	0.01152
2566.75	0.04431	-0.01658	5e-05	0.00799	0.01147
2564.82	0.04396	-0.01653	0.00014	0.00802	0.01141
2562.89	0.04361	-0.01649	0.00022	0.00807	0.01135
2560.96	0.04323	-0.01647	0.00023	0.00811	0.01129
2559.03	0.04286	-0.01643	0.00019	0.00815	0.01122
2557.11	0.04249	-0.01639	0.00015	0.00818	0.01116
2555.18	0.0421	-0.01634	0.00015	0.00818	0.0111
2553.25	0.04172	-0.01628	0.00016	0.00813	0.01102
2551.32	0.04132	-0.01623	0.00015	0.00808	0.01095
2549.39	0.0409	-0.01619	0.00011	0.00804	0.01091
2547.46	0.04048	-0.01614	7e-05	0.00801	0.01087
2545.54	0.04006	-0.01608	6e-05	0.00799	0.0108
2543.61	0.03965	-0.01601	8e-05	0.00795	0.01071
2541.68	0.03927	-0.01594	0.0001	0.00787	0.01061
2539.75	0.03889	-0.01589	0.00014	0.0078	0.01054
2537.82	0.03853	-0.01584	0.00019	0.00778	0.01048
2535.89	0.03816	-0.01576	0.00024	0.0078	0.0104
2533.97	0.03778	-0.01565	0.00025	0.00779	0.01033
2532.04	0.03738	-0.01552	0.00025	0.00777	0.01027
2530.11	0.03701	-0.01537	0.00027	0.00776	0.01024
2528.18	0.03664	-0.01522	0.00031	0.00779	0.01021
2526.25	0.03626	-0.01504	0.00033	0.00781	0.01016
2524.32	0.03587	-0.01484	0.00032	0.00781	0.01009
2522.39	0.03547	-0.01463	0.00033	0.0078	0.01005
2520.47	0.03507	-0.01439	0.00037	0.00783	0.01002
2518.54	0.03468	-0.01413	0.00041	0.00787	0.01
2516.61	0.03428	-0.01383	0.00041	0.00788	0.00998
2514.68	0.03388	-0.01345	0.00039	0.00787	0.00993
2512.75	0.0335	-0.01297	0.00038	0.00787	0.00988
2510.82	0.03311	-0.01233	0.0004	0.00787	0.00984
2508.9	0.0327	-0.01147	0.00042	0.00787	0.00982
2506.97	0.0323	-0.01034	0.00043	0.00786	0.00979
2505.04	0.03192	-0.00894	0.00043	0.00786	0.00974
2503.11	0.03154	-0.00745	0.00043	0.00787	0.0097
2501.18	0.03114	-0.00621	0.00044	0.00788	0.00966
2499.25	0.03071	-0.00559	0.00044	0.00787	0.0096
2497.32	0.03029	-0.00572	0.00041	0.00784	0.00955
2495.4	0.0299	-0.00645	0.00039	0.00782	0.00952
2493.47	0.02951	-0.00747	0.00038	0.00786	0.00948
2491.54	0.02911	-0.00855	0.00038	0.00791	0.00944
2489.61	0.02871	-0.00958	0.00036	0.00793	0.0094
2487.68	0.02832	-0.0105	0.00034	0.00792	0.00936
2485.75	0.02792	-0.0113	0.00033	0.00789	0.00935
2483.83	0.0275	-0.01194	0.00032	0.00786	0.00933
2481.9	0.02709	-0.01244	0.00028	0.00783	0.00928
2479.97	0.02668	-0.01285	0.00024	0.0078	0.00922
2478.04	0.02627	-0.01318	0.00022	0.00779	0.00919
2476.11	0.02582	-0.01344	0.00018	0.00777	0.00915
2474.18	0.02536	-0.01365	0.0001	0.00775	0.00909
2472.26	0.0249	-0.01382	3e-05	0.00775	0.00903
2470.33	0.02447	-0.01396	1e-05	0.00777	0.00898
2468.4	0.02404	-0.01407	1e-05	0.00779	0.00896
2466.47	0.02362	-0.01417	0	0.00779	0.00894
2464.54	0.02321	-0.01426	2e-05	0.00779	0.00891
2462.61	0.02281	-0.01434	2e-05	0.0078	0.00886
2460.68	0.02242	-0.01441	0	0.00783	0.00879
2458.76	0.02204	-0.01448	0	0.00787	0.00872
2456.83	0.02167	-0.01454	0	0.00791	0.00868
2454.9	0.02132	-0.01458	1e-05	0.00795	0.00866
2452.97	0.02097	-0.01464	1e-05	0.00801	0.00863
2451.04	0.02061	-0.01471	0	0.00807	0.0086
2449.11	0.02026	-0.01479	0	0.00812	0.00857
2447.19	0.0199	-0.01485	1e-05	0.00815	0.00855
2445.26	0.01956	-0.01491	2e-05	0.00819	0.00854
2443.33	0.01923	-0.01496	1e-05	0.00825	0.00851
2441.4	0.01891	-0.01502	0	0.00832	0.00847
2439.47	0.0186	-0.01509	3e-05	0.0084	0.00842
2437.54	0.01829	-0.01514	7e-05	0.00849	0.00839
2435.61	0.01794	-0.01521	7e-05	0.00858	0.00837
2433.69	0.01756	-0.01527	6e-05	0.00867	0.00837
2431.76	0.01717	-0.01533	5e-05	0.00875	0.00835
2429.83	0.01677	-0.0154	3e-05	0.00879	0.00832
2427.9	0.01637	-0.01548	0	0.0088	0.00827
2425.97	0.01601	-0.01556	0	0.00884	0.00822
2424.04	0.01569	-0.01562	0	0.00891	0.0082
2422.12	0.01537	-0.01567	2e-05	0.00899	0.00817
2420.19	0.01505	-0.01575	2e-05	0.00906	0.00814
2418.26	0.01472	-0.01583	0	0.00913	0.0081
2416.33	0.01439	-0.0159	0	0.0092	0.00806
2414.4	0.01405	-0.01596	2e-05	0.00928	0.00802
2412.47	0.01372	-0.01603	2e-05	0.00935	0.008
2410.55	0.01342	-0.0161	2e-05	0.00942	0.00796
2408.62	0.01314	-0.01619	0	0.00949	0.00793
2406.69	0.01285	-0.01627	0	0.00957	0.00793
2404.76	0.01254	-0.01636	0	0.00968	0.00791
2402.83	0.01225	-0.01644	0	0.00983	0.00785
2400.9	0.01199	-0.01652	0	0.00996	0.00779
2398.97	0.01173	-0.0166	2e-05	0.01007	0.00776
2397.05	0.01146	-0.01667	2e-05	0.01019	0.00773
2395.12	0.01118	-0.01675	0	0.01032	0.00774
2393.19	0.01093	-0.01684	0	0.01046	0.00776
2391.26	0.01069	-0.01691	0	0.01059	0.00776
2389.33	0.01044	-0.01695	0	0.01073	0.00775
2387.4	0.01021	-0.0169	0	0.01093	0.00776
2385.48	0.01002	-0.01668	1e-05	0.01111	0.00781
2383.55	0.00989	-0.01623	4e-05	0.01126	0.00789
2381.62	0.00978	-0.01553	6e-05	0.01141	0.00802
2379.69	0.0097	-0.01466	8e-05	0.01161	0.00818
2377.76	0.00963	-0.01369	0.0001	0.01185	0.00831
2375.83	0.0095	-0.0127	0.00014	0.01206	0.00841
2373.91	0.00934	-0.01172	0.00012	0.01222	0.00846
2371.98	0.0092	-0.01069	5e-05	0.01237	0.00848
2370.05	0.00906	-0.00963	1e-05	0.01252	0.00847
2368.12	0.00883	-0.00859	4e-05	0.01269	0.00844
2366.19	0.00855	-0.00766	6e-05	0.01289	0.00839
2364.26	0.00836	-0.00689	3e-05	0.01306	0.00833
2362.33	0.00823	-0.0064	0	0.01313	0.00828
2360.41	0.00799	-0.00631	0	0.01322	0.00821
2358.48	0.00771	-0.00669	3e-05	0.01339	0.00809
2356.55	0.0075	-0.00752	0.00014	0.01363	0.00796
2354.62	0.00723	-0.00876	0.00028	0.01385	0.00789
2352.69	0.00692	-0.0103	0.00037	0.01403	0.00785
2350.76	0.00678	-0.01171	0.00035	0.01422	0.00794
2348.84	0.00682	-0.01233	0.00022	0.01445	0.00821
2346.91	0.00686	-0.01188	8e-05	0.01466	0.00849
2344.98	0.0067	-0.0109	1e-05	0.01483	0.00856
2343.05	0.00637	-0.01032	0	0.01498	0.00844
2341.12	0.00611	-0.01034	1e-05	0.01512	0.00834
2339.19	0.00597	-0.01059	9e-05	0.01531	0.00832
2337.26	0.00583	-0.0109	0.00017	0.01557	0.00834
2335.34	0.00563	-0.01121	0.00019	0.0158	0.00833
2333.41	0.00542	-0.01142	0.00022	0.01599	0.00832
2331.48	0.00525	-0.01158	0.00023	0.01619	0.00833
2329.55	0.00508	-0.0119	0.00021	0.01635	0.00835
2327.62	0.00487	-0.01237	0.00017	0.01652	0.00838
2325.69	0.00468	-0.01281	0.00018	0.01671	0.00842
2323.77	0.00455	-0.01318	0.00022	0.01687	0.00843
2321.84	0.00443	-0.01366	0.00023	0.017	0.00841
2319.91	0.00424	-0.01434	0.00021	0.01713	0.00839
2317.98	0.00402	-0.01509	0.00019	0.01729	0.00838
2316.05	0.00382	-0.01569	0.00018	0.01746	0.00839
2314.12	0.00366	-0.01608	0.00018	0.0176	0.00844
2312.2	0.00352	-0.0164	0.00016	0.01775	0.00846
2310.27	0.00337	-0.01678	0.00013	0.01792	0.00844
2308.34	0.0032	-0.01723	9e-05	0.01808	0.00843
2306.41	0.00306	-0.0177	9e-05	0.0182	0.00845
2304.48	0.00292	-0.01812	0.00012	0.01832	0.00849
2302.55	0.00278	-0.01846	0.00014	0.01843	0.00851
2300.62	0.00264	-0.01872	0.00012	0.01855	0.00853
2298.7	0.00252	-0.01894	8e-05	0.01871	0.00855
2296.77	0.00239	-0.01915	5e-05	0.01886	0.00856
2294.84	0.00223	-0.01932	4e-05	0.01897	0.00855
2292.91	0.00209	-0.01948	5e-05	0.01908	0.00857
2290.98	0.00198	-0.0196	7e-05	0.0192	0.0086
2289.05	0.00186	-0.01969	6e-05	0.0193	0.00863
2287.13	0.00174	-0.01976	2e-05	0.01939	0.00865
2285.2	0.00164	-0.0198	0	0.0195	0.00866
2283.27	0.00155	-0.01979	0	0.01964	0.00868
2281.34	0.00147	-0.01972	0	0.01976	0.00872
2279.41	0.00137	-0.0196	0	0.01987	0.00876
2277.48	0.00125	-0.01949	1e-05	0.01999	0.0088
2275.55	0.00114	-0.01939	1e-05	0.02009	0.00885
2273.63	0.00104	-0.01931	1e-05	0.02021	0.00889
2271.7	0.00097	-0.01925	0	0.02035	0.00893
2269.77	0.00089	-0.01918	0	0.02049	0.00897
2267.84	0.00079	-0.01911	0	0.02061	0.00901
2265.91	0.0007	-0.01904	0	0.02073	0.00906
2263.98	0.00063	-0.01897	0	0.02086	0.00912
2262.06	0.00056	-0.01891	2e-05	0.02098	0.00918
2260.13	0.00049	-0.01884	4e-05	0.02108	0.00922
2258.2	0.00042	-0.01874	3e-05	0.02118	0.00925
2256.27	0.00037	-0.01863	1e-05	0.02129	0.00929
2254.34	0.00034	-0.01849	0	0.02143	0.00934
2252.41	0.00029	-0.01832	0	0.02157	0.00941
2250.49	0.00023	-0.01812	1e-05	0.02171	0.00948
2248.56	0.00017	-0.01791	4e-05	0.02185	0.00952
2246.63	0.00014	-0.01766	5e-05	0.022	0.00956
2244.7	0.00012	-0.01738	2e-05	0.02216	0.00961
2242.77	0.0001	-0.01707	0	0.02228	0.00969
2240.84	6e-05	-0.01675	0	0.02237	0.00976
2238.91	3e-05	-0.01638	1e-05	0.02246	0.00983
2236.99	1e-05	-0.01596	1e-05	0.02256	0.00988
2235.06	0	-0.01548	2e-05	0.02266	0.00994
2233.13	1e-05	-0.01496	4e-05	0.02279	0.01002
2231.2	1e-05	-0.01437	4e-05	0.02294	0.01009
2229.27	0	-0.01373	2e-05	0.02307	0.01017
2227.34	0	-0.01301	0	0.02319	0.01026
2225.42	1e-05	-0.01223	0	0.02333	0.01034
2223.49	1e-05	-0.01138	1e-05	0.02347	0.01041
2221.56	0	-0.01044	1e-05	0.02358	0.01049
2219.63	0	-0.00942	1e-05	0.02366	0.01059
2217.7	4e-05	-0.0083	1e-05	0.02374	0.0107
2215.77	7e-05	-0.00706	1e-05	0.02384	0.01081
2213.84	5e-05	-0.00568	0	0.02394	0.0109
2211.92	2e-05	-0.00413	0	0.02404	0.01098
2209.99	0	-0.00238	1e-05	0.02412	0.01107
2208.06	0	-0.00042	2e-05	0.02421	0.01116
2206.13	1e-05	0.00182	1e-05	0.02431	0.01126
2204.2	0	0.00436	0	0.02438	0.01134
2202.27	0	0.00725	0	0.02443	0.01141
2200.35	0	0.01056	3e-05	0.02447	0.01147
2198.42	1e-05	0.01433	4e-05	0.02453	0.01155
2196.49	3e-05	0.01864	4e-05	0.02461	0.01166
2194.56	3e-05	0.02356	3e-05	0.0247	0.01175
2192.63	3e-05	0.02918	2e-05	0.02478	0.01184
2190.7	3e-05	0.03559	0	0.02484	0.01192
2188.78	3e-05	0.04286	1e-05	0.02485	0.012
2186.85	2e-05	0.05107	2e-05	0.02486	0.01208
2184.92	0	0.06026	2e-05	0.02488	0.01217
2182.99	0	0.07045	1e-05	0.02491	0.01227
2181.06	0	0.08157	0	0.02492	0.01236
2179.13	0	0.09349	1e-05	0.02495	0.01244
2177.2	0	0.10593	4e-05	0.02498	0.0125
2175.28	0	0.11853	5e-05	0.02499	0.01256
2173.35	0	0.13087	3e-05	0.02498	0.01263
2171.42	0	0.14252	0	0.02496	0.01269
2169.49	0	0.153	0	0.02492	0.01277
2167.56	0	0.16186	1e-05	0.02489	0.01286
2165.63	2e-05	0.16868	1e-05	0.02489	0.01297
2163.71	4e-05	0.17309	0	0.0249	0.01307
2161.78	4e-05	0.17481	2e-05	0.02488	0.01316
2159.85	2e-05	0.17375	4e-05	0.02484	0.01323
2157.92	0	0.16997	6e-05	0.02478	0.01328
2155.99	0	0.16369	7e-05	0.02472	0.01334
2154.06	2e-05	0.15522	8e-05	0.02466	0.01342
2152.13	2e-05	0.14498	9e-05	0.02461	0.01351
2150.21	0	0.13344	8e-05	0.02454	0.01359
2148.28	1e-05	0.1211	7e-05	0.02446	0.01365
2146.35	3e-05	0.10843	6e-05	0.0244	0.01371
2144.42	5e-05	0.09584	4e-05	0.02432	0.01376
2142.49	4e-05	0.08369	2e-05	0.02422	0.01382
2140.56	2e-05	0.07223	1e-05	0.02414	0.01389
2138.64	0	0.06165	0	0.02407	0.01397
2136.71	0	0.05205	1e-05	0.02397	0.01403
2134.78	2e-05	0.04348	2e-05	0.02382	0.01406
2132.85	2e-05	0.03595	1e-05	0.02367	0.01409
2130.92	1e-05	0.02943	0	0.02354	0.01412
2128.99	2e-05	0.02385	0	0.02341	0.01416
2127.07	2e-05	0.01914	0	0.02327	0.0142
2125.14	1e-05	0.01518	0	0.02312	0.01424
2123.21	0	0.01186	1e-05	0.02295	0.01428
2121.28	0	0.00906	1e-05	0.02278	0.01433
2119.35	0	0.00672	0	0.02258	0.01438
2117.42	0	0.00478	0	0.02241	0.01443
2115.49	1e-05	0.00316	1e-05	0.02224	0.01448
2113.57	2e-05	0.00182	3e-05	0.02207	0.01449
2111.64	4e-05	0.0007	3e-05	0.02188	0.01449
2109.71	4e-05	-0.00025	1e-05	0.02169	0.0145
2107.78	3e-05	-0.00107	0	0.0215	0.01452
2105.85	1e-05	-0.00179	1e-05	0.02127	0.01453
2103.92	0	-0.00243	1e-05	0.02103	0.01452
2102	0	-0.003	0	0.02079	0.01451
2100.07	1e-05	-0.00349	2e-05	0.02055	0.01451
2098.14	3e-05	-0.00391	5e-05	0.0203	0.01451
2096.21	3e-05	-0.00428	4e-05	0.02005	0.01449
2094.28	4e-05	-0.00457	2e-05	0.01979	0.01447
2092.35	5e-05	-0.00478	1e-05	0.0195	0.01452
2090.42	4e-05	-0.00492	0	0.01921	0.01458
2088.5	4e-05	-0.005	0	0.01891	0.01453
2086.57	4e-05	-0.00505	3e-05	0.01861	0.01441
2084.64	4e-05	-0.00505	6e-05	0.01831	0.0143
2082.71	4e-05	-0.005	6e-05	0.01798	0.01423
2080.78	6e-05	-0.00492	5e-05	0.01764	0.01418
2078.85	5e-05	-0.00481	2e-05	0.0173	0.01412
2076.93	2e-05	-0.00467	0	0.01694	0.01407
2075	1e-05	-0.00448	1e-05	0.01658	0.014
2073.07	0	-0.00425	3e-05	0.01624	0.01391
2071.14	1e-05	-0.00396	3e-05	0.0159	0.01382
2069.21	0	-0.00361	0	0.01553	0.01381
2067.28	1e-05	-0.00318	0	0.01513	0.01393
2065.36	0	-0.00273	2e-05	0.01474	0.01399
2063.43	0	-0.00233	2e-05	0.01436	0.01379
2061.5	2e-05	-0.00194	0	0.01398	0.0135
2059.57	3e-05	-0.00152	0	0.0136	0.01331
2057.64	2e-05	-0.0011	0	0.01319	0.01318
2055.71	0	-0.00074	0	0.01277	0.01307
2053.78	0	-0.00048	0	0.01235	0.01295
2051.86	1e-05	-0.00041	2e-05	0.01194	0.01282
2049.93	0	-0.00058	4e-05	0.01151	0.0127
2048	0	-0.00105	4e-05	0.01107	0.01261
2046.07	0	-0.00179	3e-05	0.01063	0.01255
2044.14	0	-0.00275	1e-05	0.01021	0.01258
2042.21	0	-0.00385	0	0.00981	0.01261
2040.29	0	-0.00499	0	0.00939	0.01243
2038.36	1e-05	-0.00602	0	0.00895	0.01211
2036.43	3e-05	-0.00682	0	0.00851	0.01187
2034.5	5e-05	-0.00738	1e-05	0.00807	0.01171
2032.57	7e-05	-0.00772	4e-05	0.00761	0.01157
2030.64	9e-05	-0.00787	4e-05	0.00716	0.01143
2028.71	9e-05	-0.00785	0	0.00672	0.0113
2026.79	7e-05	-0.00768	0	0.00626	0.01119
2024.86	7e-05	-0.0074	2e-05	0.00578	0.01107
2022.93	8e-05	-0.00703	2e-05	0.00563	0.01095
2021	6e-05	-0.00656	1e-05	0.00571	0.01096
2019.07	3e-05	-0.006	0	0.00577	0.01116
2017.14	1e-05	-0.00541	0	0.00581	0.01118
2015.22	0	-0.0049	0	0.00584	0.01072
2013.29	0	-0.00439	0	0.00588	0.01019
2011.36	0	-0.00384	0	0.00591	0.00991
2009.43	0	-0.00332	0	0.00594	0.00977
2007.5	1e-05	-0.00291	2e-05	0.00599	0.00959
2005.57	1e-05	-0.00262	3e-05	0.00604	0.00938
2003.65	0	-0.00239	5e-05	0.0061	0.00917
2001.72	0	-0.00217	8e-05	0.00614	0.00904
1999.79	0	-0.00201	0.0001	0.00619	0.00894
1997.86	1e-05	-0.00197	0.00011	0.00626	0.00879
1995.93	4e-05	-0.00202	8e-05	0.00636	0.00882
1994	6e-05	-0.00206	7e-05	0.00645	0.00925
1992.07	2e-05	-0.00212	5e-05	0.0065	0.00953
1990.15	0	-0.00221	2e-05	0.00651	0.00912
1988.22	3e-05	-0.00221	0	0.00655	0.00844
1986.29	8e-05	-0.00205	1e-05	0.00659	0.00785
1984.36	0.00012	-0.0017	2e-05	0.00662	0.00741
1982.43	0.00012	-0.00117	2e-05	0.00665	0.00713
1980.5	0.00013	-0.00049	2e-05	0.00667	0.00692
1978.58	0.0001	0.00033	0	0.00668	0.00673
1976.65	8e-05	0.00131	0	0.00669	0.00653
1974.72	7e-05	0.00243	1e-05	0.00672	0.00631
1972.79	7e-05	0.00367	3e-05	0.00675	0.00613
1970.86	7e-05	0.00502	3e-05	0.00675	0.00618
1968.93	5e-05	0.00648	2e-05	0.00673	0.00657
1967	2e-05	0.00791	0	0.0067	0.00666
1965.08	1e-05	0.00906	0	0.00669	0.006
1963.15	3e-05	0.01001	1e-05	0.00671	0.00526
1961.22	4e-05	0.01093	3e-05	0.00671	0.00487
1959.29	2e-05	0.01185	5e-05	0.00671	0.00462
1957.36	0	0.0128	6e-05	0.00672	0.00444
1955.43	0	0.01383	5e-05	0.00673	0.00426
1953.51	0	0.01493	3e-05	0.00671	0.00395
1951.58	1e-05	0.01611	3e-05	0.00667	0.00359
1949.65	2e-05	0.0173	5e-05	0.00664	0.00341
1947.72	2e-05	0.0184	5e-05	0.0066	0.00353
1945.79	2e-05	0.0192	6e-05	0.00657	0.00401
1943.86	2e-05	0.01935	7e-05	0.00652	0.0045
1941.94	0	0.01844	6e-05	0.00641	0.00407
1940.01	1e-05	0.01656	3e-05	0.00632	0.00275
1938.08	4e-05	0.01424	3e-05	0.00629	0.00173
1936.15	4e-05	0.01172	2e-05	0.00625	0.00128
1934.22	4e-05	0.00925	1e-05	0.00619	0.00102
1932.29	4e-05	0.00703	0	0.00609	0.00069
1930.36	3e-05	0.00517	0	0.00601	0.0003
1928.44	3e-05	0.00366	0	0.00598	0
1926.51	5e-05	0.00254	2e-05	0.00596	0.0001
1924.58	3e-05	0.00173	5e-05	0.00591	0.00075
1922.65	0	0.00092	4e-05	0.00582	0.00106
1920.72	0	3e-05	1e-05	0.00577	0.00091
1918.79	1e-05	-0.00088	0	0.00569	0.00101
1916.87	0	-0.00197	0	0.00559	0.00065
1914.94	0	-0.00315	0	0.00555	0
1913.01	5e-05	-0.00419	1e-05	0.00555	0
1911.08	7e-05	-0.00521	1e-05	0.00548	0.00071
1909.15	4e-05	-0.00627	0	0.00534	0.00114
1907.22	0	-0.00736	0	0.00524	0.00079
1905.3	0	-0.00834	0	0.00519	0.00028
1903.37	1e-05	-0.00914	1e-05	0.00516	8e-05
1901.44	0	-0.00981	0	0.00512	4e-05
1899.51	1e-05	-0.01034	0	0.00506	0.00017
1897.58	1e-05	-0.0107	3e-05	0.00501	0.00065
1895.65	1e-05	-0.011	6e-05	0.00494	0.00115
1893.72	3e-05	-0.01135	7e-05	0.00486	0.00126
1891.8	5e-05	-0.01163	7e-05	0.00479	0.00159
1889.87	4e-05	-0.01187	7e-05	0.00468	0.00202
1887.94	2e-05	-0.01224	5e-05	0.00455	0.00158
1886.01	6e-05	-0.01266	6e-05	0.00447	0.00088
1884.08	8e-05	-0.01299	4e-05	0.00439	0.00053
1882.15	9e-05	-0.0133	2e-05	0.00429	0.00029
1880.23	0.00012	-0.01358	2e-05	0.00419	0.00016
1878.3	0.00012	-0.01384	2e-05	0.0041	8e-05
1876.37	0.00011	-0.01411	2e-05	0.00402	0
1874.44	9e-05	-0.01433	0	0.00397	0.00049
1872.51	0.00011	-0.01437	0	0.00396	0.00188
1870.58	9e-05	-0.01417	0	0.00393	0.00447
1868.65	1e-05	-0.01408	0	0.00378	0.00635
1866.73	0	-0.01462	0	0.00364	0.00528
1864.8	3e-05	-0.01535	0	0.00362	0.00338
1862.87	7e-05	-0.01582	0	0.00363	0.00266
1860.94	4e-05	-0.01606	0	0.00361	0.00279
1859.01	2e-05	-0.01625	0	0.00357	0.00305
1857.08	0	-0.01648	0	0.00353	0.00315
1855.16	1e-05	-0.0167	0	0.00352	0.00324
1853.23	3e-05	-0.0169	0	0.00353	0.00348
1851.3	3e-05	-0.01706	0	0.00352	0.00405
1849.37	3e-05	-0.01712	1e-05	0.00353	0.00525
1847.44	2e-05	-0.0171	1e-05	0.00354	0.00705
1845.51	1e-05	-0.01714	0	0.00351	0.00874
1843.59	0	-0.01754	0	0.00338	0.00851
1841.66	3e-05	-0.01817	2e-05	0.0034	0.00676
1839.73	8e-05	-0.0186	1e-05	0.00353	0.00592
1837.8	0.00011	-0.01876	0	0.00357	0.00604
1835.87	0.00016	-0.01888	0	0.00356	0.00611
1833.94	0.00021	-0.01894	0	0.00361	0.00642
1832.01	0.00029	-0.01874	0	0.00373	0.00801
1830.09	0.00032	-0.01839	0	0.00376	0.00969
1828.16	0.00039	-0.01829	2e-05	0.00378	0.00946
1826.23	0.00049	-0.01835	0	0.00385	0.00854
1824.3	0.0006	-0.01835	0	0.00388	0.00754
1822.37	0.00078	-0.01837	4e-05	0.00397	0.00629
1820.44	0.00094	-0.01832	7e-05	0.00412	0.00553
1818.52	0.00112	-0.01813	0.00012	0.00425	0.00537
1816.59	0.00117	-0.01789	0.00013	0.00438	0.0053
1814.66	0.0011	-0.01761	8e-05	0.00455	0.00558
1812.73	0.00101	-0.01718	2e-05	0.00473	0.00654
1810.8	0.00093	-0.01671	0	0.00484	0.00712
1808.87	0.00091	-0.01645	1e-05	0.00495	0.00642
1806.94	0.00089	-0.01629	0	0.0051	0.00545
1805.02	0.0009	-0.01597	0	0.00531	0.00537
1803.09	0.00088	-0.01541	0	0.00551	0.00634
1801.16	0.00093	-0.01477	1e-05	0.00568	0.00726
1799.23	0.00101	-0.01433	5e-05	0.00583	0.00701
1797.3	0.0011	-0.01398	4e-05	0.00522	0.00657
1795.37	0.0012	-0.01352	0	0.00468	0.00724
1793.45	0.00127	-0.01292	4e-05	0.00406	0.00881
1791.52	0.00155	-0.01251	0.0004	0.00342	0.00842
1789.59	0.00188	-0.01257	0.00072	0.00291	0.00602
1787.66	0.00226	-0.01262	0.0009	0.00251	0.0048
1785.73	0.00264	-0.01239	0.00113	0.00209	0.005
1783.8	0.00309	-0.01206	0.00148	0.00162	0.00566
1781.88	0.00363	-0.01175	0.00191	0.0012	0.00644
1779.95	0.0043	-0.01153	0.00244	0.00081	0.00667
1778.02	0.00513	-0.01146	0.00301	0.00052	0.0066
1776.09	0.00591	-0.0113	0.00345	0.00026	0.00777
1774.16	0.00696	-0.01089	0.0041	6e-05	0.01047
1772.23	0.00868	-0.01052	0.00544	0	0.01203
1770.3	0.01106	-0.01071	0.00715	1e-05	0.01007
1768.38	0.01382	-0.0112	0.00886	0.00022	0.00727
1766.45	0.01719	-0.01158	0.01086	0.00062	0.00547
1764.52	0.02146	-0.0117	0.01328	0.00132	0.00545
1762.59	0.02855	-0.01156	0.01716	0.00272	0.00633
1760.66	0.04018	-0.01146	0.0231	0.00521	0.00627
1758.73	0.05565	-0.0115	0.03012	0.00856	0.00577
1756.81	0.07899	-0.01153	0.03985	0.01355	0.00516
1754.88	0.10821	-0.01153	0.05132	0.01966	0.00473
1752.95	0.13978	-0.01121	0.06332	0.02613	0.00597
1751.02	0.1821	-0.01031	0.0801	0.03502	0.0088
1749.09	0.23437	-0.00921	0.10252	0.04622	0.01015
1747.16	0.27751	-0.00845	0.12369	0.05576	0.00884
1745.23	0.30709	-0.00784	0.14219	0.06277	0.00726
1743.31	0.3272	-0.00742	0.15932	0.06817	0.0065
1741.38	0.3381	-0.00743	0.1734	0.07243	0.00624
1739.45	0.33917	-0.00783	0.18278	0.07571	0.00574
1737.52	0.3337	-0.00818	0.18711	0.07764	0.00603
1735.59	0.32195	-0.00801	0.18814	0.0783	0.00793
1733.66	0.29701	-0.00733	0.1876	0.07862	0.00808
1731.74	0.2696	-0.00702	0.18608	0.07944	0.00515
1729.81	0.24648	-0.00706	0.18484	0.08105	0.00193
1727.88	0.22324	-0.00707	0.18461	0.08335	0
1725.95	0.20189	-0.00692	0.18577	0.08627	0
1724.02	0.18221	-0.00658	0.18875	0.09038	0.00205
1722.09	0.16639	-0.00614	0.1927	0.09503	0.00518
1720.17	0.15616	-0.00549	0.19678	0.09957	0.00989
1718.24	0.14886	-0.0043	0.20347	0.10582	0.01759
1716.31	0.14442	-0.00356	0.21412	0.11477	0.02343
1714.38	0.14431	-0.00432	0.22154	0.12158	0.02235
1712.45	0.14566	-0.00524	0.22532	0.12611	0.02038
1710.52	0.14726	-0.00569	0.22779	0.1303	0.0205
1708.59	0.14908	-0.00568	0.22963	0.13465	0.02276
1706.67	0.1519	-0.00531	0.23215	0.14086	0.02693
1704.74	0.15625	-0.00498	0.23562	0.14929	0.0312
1702.81	0.16134	-0.00485	0.2394	0.15804	0.03524
1700.88	0.17077	-0.00444	0.24776	0.17226	0.0439
1698.95	0.18627	-0.00376	0.2632	0.19527	0.05768
1697.02	0.20246	-0.00367	0.28033	0.22045	0.06942
1695.1	0.2206	-0.00419	0.30021	0.25006	0.07909
1693.17	0.23551	-0.00457	0.31579	0.27505	0.08671
1691.24	0.2487	-0.00442	0.32861	0.29678	0.09532
1689.31	0.26483	-0.00386	0.34468	0.32305	0.10711
1687.38	0.28052	-0.00326	0.35991	0.3482	0.11913
1685.45	0.29826	-0.00247	0.37747	0.37541	0.13302
1683.52	0.32695	-0.00156	0.40795	0.41821	0.15047
1681.6	0.34989	-0.0015	0.43094	0.45155	0.16008
1679.67	0.3654	-0.00165	0.44441	0.47319	0.16614
1677.74	0.38141	-0.00153	0.45796	0.49496	0.17387
1675.81	0.40187	-0.00097	0.47639	0.5224	0.18472
1673.88	0.42566	-0.00016	0.49794	0.5539	0.19692
1671.95	0.44661	0.00062	0.51592	0.58131	0.20784
1670.03	0.47238	0.00149	0.53902	0.61418	0.21986
1668.1	0.50297	0.00189	0.56701	0.65275	0.23021
1666.17	0.52437	0.00198	0.58475	0.67948	0.2374
1664.24	0.54374	0.00251	0.60117	0.70372	0.24715
1662.31	0.56677	0.0034	0.62502	0.73373	0.26043
1660.38	0.58395	0.00397	0.64571	0.75804	0.27183
1658.46	0.59117	0.00443	0.65651	0.77151	0.28145
1656.53	0.59281	0.00519	0.66156	0.77923	0.29212
1654.6	0.58713	0.00649	0.6654	0.7832	0.30627
1652.67	0.56145	0.00801	0.66856	0.77609	0.32292
1650.74	0.54124	0.00843	0.66324	0.76537	0.32993
1648.81	0.52863	0.00892	0.65478	0.75595	0.3353
1646.88	0.50679	0.00964	0.64448	0.73707	0.34116
1644.96	0.48413	0.00958	0.6336	0.71553	0.34153
1643.03	0.47011	0.00939	0.62376	0.70086	0.34093
1641.1	0.45795	0.0097	0.6144	0.68797	0.343
1639.17	0.44558	0.01047	0.60504	0.67499	0.34747
1637.24	0.42978	0.01159	0.59406	0.6582	0.35347
1635.31	0.40357	0.01236	0.5772	0.6292	0.35607
1633.39	0.38105	0.01221	0.55948	0.60258	0.35405
1631.46	0.36537	0.01221	0.54398	0.58289	0.35398
1629.53	0.34723	0.01271	0.52593	0.55927	0.35638
1627.6	0.32507	0.01349	0.50418	0.52961	0.35957
1625.67	0.30335	0.01427	0.48172	0.49951	0.36229
1623.74	0.28034	0.01507	0.45654	0.46632	0.36387
1621.81	0.25734	0.01563	0.43005	0.43242	0.36289
1619.89	0.24127	0.01595	0.40954	0.4078	0.36151
1617.96	0.22582	0.01655	0.38887	0.3829	0.36017
1616.03	0.20553	0.01714	0.36221	0.3495	0.35387
1614.1	0.19017	0.01716	0.34073	0.32344	0.34494
1612.17	0.17974	0.01719	0.3246	0.30462	0.33787
1610.24	0.16967	0.01746	0.30868	0.28554	0.33091
1608.32	0.1599	0.0177	0.29315	0.26639	0.32247
1606.39	0.15184	0.01777	0.27974	0.24999	0.3133
1604.46	0.14533	0.01796	0.26841	0.23648	0.3047
1602.53	0.13965	0.01864	0.25821	0.22457	0.29626
1600.6	0.1348	0.02002	0.24915	0.21438	0.28777
1598.67	0.13088	0.02169	0.24138	0.20614	0.28014
1596.75	0.12767	0.02213	0.23451	0.19928	0.27352
1594.82	0.12485	0.02006	0.2281	0.19323	0.26683
1592.89	0.12266	0.01655	0.22237	0.18831	0.25982
1590.96	0.12132	0.01345	0.21766	0.1848	0.25312
1589.03	0.12098	0.01111	0.21418	0.18285	0.24695
1587.1	0.12177	0.0092	0.21222	0.18268	0.24157
1585.17	0.12362	0.00751	0.21177	0.18423	0.23725
1583.25	0.12653	0.00593	0.21282	0.18742	0.23403
1581.32	0.13026	0.00453	0.21492	0.19183	0.23223
1579.39	0.13437	0.00354	0.21756	0.19685	0.23274
1577.46	0.13995	0.00263	0.22241	0.20386	0.23511
1575.53	0.14861	0.00085	0.2315	0.21484	0.23544
1573.6	0.15581	-0.0009	0.23849	0.2239	0.23398
1571.68	0.16165	-0.00188	0.24359	0.23125	0.23503
1569.75	0.17067	-0.00296	0.25307	0.24285	0.23785
1567.82	0.1814	-0.00442	0.2651	0.25685	0.23923
1565.89	0.19103	-0.00561	0.27548	0.26939	0.24053
1563.96	0.20101	-0.00643	0.28602	0.28245	0.24356
1562.03	0.20981	-0.00679	0.29488	0.29399	0.24831
1560.1	0.22181	-0.00672	0.30869	0.31015	0.25762
1558.18	0.24924	-0.0076	0.34602	0.34832	0.27019
1556.25	0.26777	-0.0092	0.37143	0.37475	0.27341
1554.32	0.27878	-0.01038	0.38614	0.39098	0.27605
1552.39	0.28898	-0.01131	0.40103	0.40674	0.28108
1550.46	0.29659	-0.01207	0.41445	0.42001	0.28779
1548.53	0.30086	-0.01276	0.42455	0.42945	0.29495
1546.61	0.30145	-0.01302	0.42911	0.43389	0.30266
1544.68	0.29883	-0.01265	0.42977	0.43436	0.31311
1542.75	0.29317	-0.01202	0.42801	0.43135	0.3256
1540.82	0.28156	-0.01238	0.42199	0.42128	0.33451
1538.89	0.26581	-0.01448	0.41015	0.40498	0.33283
1536.96	0.25751	-0.01572	0.40057	0.39554	0.33047
1535.04	0.25009	-0.01608	0.39104	0.38644	0.33203
1533.11	0.23837	-0.01657	0.37825	0.37193	0.33421
1531.18	0.22716	-0.01737	0.36578	0.35775	0.33446
1529.25	0.21884	-0.01779	0.35532	0.34683	0.3357
1527.32	0.20951	-0.01785	0.3439	0.33443	0.33889
1525.39	0.19942	-0.01792	0.33179	0.32079	0.34204
1523.46	0.19078	-0.01805	0.32118	0.30905	0.34483
1521.54	0.18135	-0.01856	0.31017	0.2965	0.34588
1519.61	0.17274	-0.01955	0.3001	0.28537	0.34413
1517.68	0.1644	-0.02044	0.28989	0.27466	0.34246
1515.75	0.15361	-0.02149	0.27638	0.2603	0.33968
1513.82	0.14307	-0.02244	0.26215	0.24551	0.33622
1511.89	0.13359	-0.02275	0.24833	0.23143	0.33458
1509.97	0.12478	-0.02235	0.23517	0.21793	0.33585
1508.04	0.11387	-0.02183	0.21962	0.20036	0.3362
1506.11	0.09787	-0.02344	0.19784	0.17368	0.32257
1504.18	0.08946	-0.02535	0.18518	0.15907	0.30904
1502.25	0.08521	-0.02607	0.1777	0.15108	0.30302
1500.32	0.08077	-0.02625	0.17033	0.14263	0.29945
1498.39	0.07527	-0.02621	0.16217	0.1324	0.29532
1496.47	0.0687	-0.02639	0.15306	0.12053	0.28732
1494.54	0.06331	-0.02661	0.14508	0.11076	0.27877
1492.61	0.05951	-0.0262	0.13873	0.10361	0.2742
1490.68	0.05541	-0.02484	0.13178	0.09546	0.27097
1488.75	0.05074	-0.02338	0.12386	0.08539	0.26299
1486.82	0.04778	-0.02306	0.11801	0.07784	0.2515
1484.9	0.04648	-0.02308	0.11435	0.0732	0.24236
1482.97	0.04624	-0.02291	0.11222	0.0701	0.23592
1481.04	0.04715	-0.02271	0.11177	0.06832	0.23056
1479.11	0.04933	-0.0226	0.11323	0.06822	0.22653
1477.18	0.05309	-0.02229	0.11717	0.07019	0.2251
1475.25	0.05941	-0.0215	0.12513	0.07508	0.22619
1473.33	0.07139	-0.02035	0.1426	0.08605	0.22707
1471.4	0.08762	-0.01941	0.168	0.10134	0.22374
1469.47	0.09868	-0.01855	0.18497	0.11117	0.22009
1467.54	0.10511	-0.01688	0.19273	0.11569	0.21915
1465.61	0.10956	-0.01359	0.19393	0.11681	0.2193
1463.68	0.11267	-0.0092	0.19022	0.11573	0.21833
1461.75	0.11498	-0.00535	0.18674	0.11524	0.2183
1459.83	0.11717	-0.0013	0.18514	0.116	0.22195
1457.9	0.1201	0.0055	0.18625	0.11819	0.22853
1455.97	0.1218	0.01335	0.18781	0.11969	0.22951
1454.04	0.12046	0.01795	0.18486	0.11795	0.22606
1452.11	0.1178	0.02245	0.17973	0.11474	0.22421
1450.18	0.11429	0.02809	0.17426	0.11107	0.22391
1448.26	0.10961	0.03401	0.16901	0.1072	0.22369
1446.33	0.10411	0.03773	0.16412	0.10332	0.222
1444.4	0.09921	0.03766	0.15972	0.09969	0.21967
1442.47	0.09504	0.03462	0.15545	0.09588	0.21792
1440.54	0.09159	0.03031	0.15126	0.09185	0.21707
1438.61	0.08857	0.02589	0.14677	0.08721	0.21689
1436.69	0.08495	0.02124	0.14067	0.08035	0.21477
1434.76	0.08169	0.01792	0.13416	0.0732	0.2095
1432.83	0.07996	0.01745	0.12913	0.0683	0.20487
1430.9	0.07941	0.0198	0.12502	0.06454	0.20107
1428.97	0.08019	0.02526	0.12211	0.06201	0.19695
1427.04	0.08216	0.03329	0.12094	0.06136	0.19394
1425.11	0.08518	0.0455	0.12154	0.06233	0.19299
1423.19	0.089	0.06275	0.12357	0.06437	0.19304
1421.26	0.09271	0.08267	0.12613	0.06672	0.19382
1419.33	0.09682	0.10993	0.12985	0.06963	0.19514
1417.4	0.10109	0.14038	0.13393	0.07266	0.1942
1415.47	0.10403	0.15842	0.13581	0.07452	0.19185
1413.54	0.10656	0.16724	0.1366	0.07599	0.19082
1411.62	0.1094	0.16964	0.13734	0.0779	0.1911
1409.69	0.11251	0.166	0.13813	0.08048	0.19193
1407.76	0.11571	0.15873	0.13891	0.08352	0.19352
1405.83	0.11933	0.14942	0.1399	0.08708	0.19602
1403.9	0.12344	0.13939	0.14089	0.09062	0.19826
1401.97	0.12736	0.13051	0.14118	0.093	0.20036
1400.04	0.13192	0.12015	0.14098	0.09434	0.20362
1398.12	0.13779	0.10493	0.14056	0.09493	0.20722
1396.19	0.14432	0.08545	0.13998	0.0946	0.20918
1394.26	0.15107	0.06364	0.13937	0.0934	0.20872
1392.33	0.15675	0.04594	0.1387	0.0918	0.20718
1390.4	0.16106	0.03417	0.13805	0.09009	0.20685
1388.47	0.16499	0.02475	0.13772	0.08781	0.20752
1386.55	0.1679	0.0165	0.13747	0.0844	0.20655
1384.62	0.16781	0.01058	0.13627	0.08029	0.20335
1382.69	0.16445	0.00653	0.13406	0.07595	0.19993
1380.76	0.15803	0.00337	0.13133	0.07146	0.19681
1378.83	0.14939	0.00097	0.12817	0.0669	0.19391
1376.9	0.13997	-0.00054	0.12428	0.06222	0.19169
1374.98	0.13027	-0.00144	0.11941	0.05731	0.18947
1373.05	0.1215	-0.00238	0.11447	0.05301	0.18594
1371.12	0.11516	-0.0036	0.11093	0.05023	0.18256
1369.19	0.10979	-0.00493	0.10822	0.04796	0.1802
1367.26	0.10422	-0.00616	0.105	0.04507	0.17785
1365.33	0.09895	-0.00687	0.1008	0.04156	0.17577
1363.4	0.094	-0.00709	0.09575	0.03772	0.17372
1361.48	0.08992	-0.00741	0.09098	0.03441	0.17001
1359.55	0.0875	-0.0079	0.0876	0.03238	0.16565
1357.62	0.08614	-0.00812	0.08518	0.03118	0.16249
1355.69	0.08527	-0.00801	0.08323	0.03039	0.16022
1353.76	0.08474	-0.00771	0.08167	0.02998	0.1581
1351.83	0.08444	-0.00724	0.08047	0.02996	0.15621
1349.91	0.08421	-0.00652	0.07952	0.03027	0.15469
1347.98	0.08408	-0.00564	0.0788	0.03089	0.15336
1346.05	0.084	-0.00481	0.0782	0.03175	0.15224
1344.12	0.08386	-0.00412	0.07769	0.03273	0.1518
1342.19	0.08355	-0.00326	0.07721	0.03364	0.15254
1340.26	0.08305	-0.0022	0.07675	0.03439	0.15364
1338.33	0.08253	-0.00133	0.07622	0.03491	0.15284
1336.41	0.08238	-0.00075	0.07561	0.03522	0.15023
1334.48	0.08285	0.00012	0.07504	0.03559	0.14789
1332.55	0.08402	0.00156	0.07452	0.03621	0.14641
1330.62	0.08599	0.00357	0.07408	0.03718	0.14542
1328.69	0.08892	0.00601	0.07379	0.03847	0.14464
1326.76	0.09308	0.00877	0.07373	0.04009	0.14405
1324.84	0.09879	0.01189	0.07394	0.04203	0.14375
1322.91	0.1063	0.01539	0.07444	0.04418	0.14389
1320.98	0.11601	0.01933	0.07528	0.04649	0.14459
1319.05	0.12834	0.02376	0.07642	0.04888	0.14535
1317.12	0.14241	0.02839	0.07764	0.05114	0.14563
1315.19	0.15682	0.03316	0.07873	0.05306	0.14568
1313.27	0.17108	0.0383	0.07978	0.05469	0.14564
1311.34	0.18422	0.04367	0.08079	0.05609	0.14526
1309.41	0.19489	0.04912	0.08174	0.05738	0.14477
1307.48	0.20237	0.05488	0.08269	0.05875	0.14443
1305.55	0.20591	0.061	0.08362	0.06016	0.14415
1303.62	0.20529	0.06751	0.08442	0.06143	0.14396
1301.69	0.20127	0.07458	0.08503	0.06241	0.14383
1299.77	0.19526	0.08238	0.08549	0.06315	0.14376
1297.84	0.1888	0.09107	0.08587	0.06374	0.14375
1295.91	0.18299	0.10074	0.08623	0.06424	0.14371
1293.98	0.1783	0.11138	0.08657	0.06456	0.14365
1292.05	0.17432	0.12307	0.0869	0.06471	0.14356
1290.12	0.17019	0.13606	0.08729	0.06485	0.14344
1288.2	0.16519	0.15083	0.08788	0.06518	0.14314
1286.27	0.15954	0.16791	0.08868	0.06576	0.14264
1284.34	0.15439	0.18829	0.08953	0.06653	0.14213
1282.41	0.15106	0.21402	0.09031	0.06734	0.14174
1280.48	0.15057	0.24828	0.09108	0.06805	0.14137
1278.55	0.15326	0.2959	0.09195	0.0686	0.14087
1276.62	0.15884	0.36472	0.09301	0.06914	0.14031
1274.7	0.16669	0.46765	0.0944	0.06997	0.13991
1272.77	0.17617	0.62653	0.09636	0.07137	0.13983
1270.84	0.18642	0.87138	0.09916	0.07346	0.13998
1268.91	0.19637	1.21275	0.10291	0.0762	0.1403
1266.98	0.20519	1.51102	0.10755	0.07944	0.14092
1265.05	0.21239	1.48964	0.11277	0.08314	0.14194
1263.13	0.21772	1.35217	0.11808	0.08737	0.14341
1261.2	0.2214	1.2739	0.12292	0.09228	0.14523
1259.27	0.22374	1.24867	0.12694	0.09782	0.14705
1257.34	0.225	1.24289	0.1302	0.10375	0.14881
1255.41	0.22547	1.22157	0.1332	0.10989	0.15082
1253.48	0.22542	1.14918	0.13641	0.11617	0.15326
1251.56	0.22508	1.01293	0.14004	0.12234	0.15607
1249.63	0.22456	0.84482	0.14391	0.12819	0.15917
1247.7	0.22391	0.6895	0.14765	0.13344	0.16245
1245.77	0.22307	0.56784	0.15092	0.13781	0.16582
1243.84	0.22197	0.47937	0.15347	0.14109	0.16912
1241.91	0.22049	0.41624	0.15509	0.14315	0.17218
1239.98	0.21852	0.3709	0.15567	0.14402	0.17492
1238.06	0.21603	0.33806	0.15532	0.14379	0.17729
1236.13	0.21306	0.31449	0.15426	0.14257	0.17921
1234.2	0.20969	0.29818	0.15265	0.14057	0.18068
1232.27	0.20611	0.28782	0.15065	0.13796	0.18173
1230.34	0.20263	0.28261	0.14848	0.13491	0.18242
1228.41	0.19958	0.28191	0.14631	0.13149	0.18284
1226.49	0.19725	0.28524	0.14424	0.12775	0.18307
1224.56	0.19578	0.29223	0.14225	0.12372	0.18303
1222.63	0.19501	0.30251	0.1401	0.11933	0.18268
1220.7	0.19466	0.31576	0.13731	0.11445	0.18203
1218.77	0.19455	0.33161	0.13352	0.10904	0.18097
1216.84	0.19477	0.34957	0.12882	0.10323	0.17937
1214.91	0.19569	0.36908	0.12357	0.09728	0.1772
1212.99	0.19773	0.38963	0.11805	0.09141	0.17455
1211.06	0.2012	0.41064	0.11247	0.08576	0.17149
1209.13	0.20616	0.43144	0.107	0.08034	0.16813
1207.2	0.21242	0.45155	0.10168	0.07507	0.16457
1205.27	0.21974	0.47057	0.09649	0.06996	0.16078
1203.34	0.22785	0.48814	0.09146	0.06504	0.15676
1201.42	0.23642	0.50403	0.08668	0.06041	0.15256
1199.49	0.2451	0.51804	0.08223	0.05617	0.14829
1197.56	0.25351	0.53019	0.07805	0.05238	0.14407
1195.63	0.26129	0.54049	0.07393	0.04909	0.14001
1193.7	0.2681	0.54911	0.06987	0.0463	0.13617
1191.77	0.27358	0.55623	0.06629	0.04402	0.13258
1189.85	0.2773	0.56207	0.06351	0.04225	0.12925
1187.92	0.27885	0.56693	0.06161	0.04102	0.12613
1185.99	0.2778	0.57109	0.06055	0.04035	0.12314
1184.06	0.27374	0.57488	0.0603	0.04029	0.12038
1182.13	0.26654	0.57869	0.06074	0.04088	0.118
1180.2	0.25647	0.58295	0.0616	0.04205	0.11615
1178.27	0.24408	0.58803	0.06258	0.04367	0.11492
1176.35	0.22997	0.59423	0.06342	0.04539	0.11428
1174.42	0.21462	0.60171	0.06401	0.04664	0.11397
1172.49	0.19864	0.6103	0.06417	0.04682	0.11352
1170.56	0.18276	0.62008	0.0637	0.04573	0.11258
1168.63	0.16778	0.63161	0.06267	0.04368	0.1111
1166.7	0.15455	0.64563	0.06139	0.04125	0.10928
1164.78	0.1437	0.66268	0.06011	0.03884	0.10737
1162.85	0.13546	0.68319	0.05895	0.03662	0.10548
1160.92	0.12978	0.70782	0.05798	0.0346	0.10361
1158.99	0.12653	0.7372	0.0573	0.03277	0.10177
1157.06	0.12565	0.77208	0.0569	0.03118	0.09997
1155.13	0.12713	0.81336	0.05672	0.02992	0.09816
1153.2	0.13083	0.86234	0.05667	0.02898	0.09632
1151.28	0.13639	0.92062	0.05665	0.02834	0.0944
1149.35	0.14326	0.99006	0.05664	0.02802	0.09245
1147.42	0.15103	1.07349	0.0568	0.02813	0.09057
1145.49	0.15945	1.17421	0.05745	0.02879	0.08888
1143.56	0.16825	1.29634	0.05886	0.03002	0.0875
1141.63	0.17692	1.44413	0.06116	0.03182	0.08654
1139.71	0.18501	1.62243	0.06439	0.03423	0.08608
1137.78	0.19222	1.83917	0.06856	0.0373	0.08614
1135.85	0.19834	2.10777	0.07358	0.04102	0.08669
1133.92	0.20313	2.43636	0.07927	0.04535	0.08772
1131.99	0.20635	2.68289	0.08542	0.0502	0.08921
1130.06	0.2079	2.52738	0.09181	0.05537	0.09108
1128.14	0.20777	2.21214	0.0983	0.06065	0.09316
1126.21	0.20618	1.95225	0.1048	0.06594	0.09532
1124.28	0.20373	1.7555	0.11121	0.07115	0.09751
1122.35	0.20136	1.60265	0.11735	0.07616	0.09974
1120.42	0.19997	1.48053	0.12292	0.08083	0.10194
1118.49	0.20002	1.37891	0.12753	0.08491	0.10395
1116.56	0.2017	1.29172	0.13097	0.08822	0.10558
1114.64	0.20538	1.21513	0.13343	0.09092	0.10671
1112.71	0.21181	1.14754	0.13537	0.09345	0.10735
1110.78	0.22165	1.08837	0.13736	0.0964	0.10768
1108.85	0.23469	1.03706	0.1398	0.10031	0.10796
1106.92	0.24954	0.99328	0.14278	0.10547	0.10847
1104.99	0.26389	0.9563	0.14619	0.11176	0.10938
1103.07	0.27531	0.92588	0.14985	0.11894	0.11071
1101.14	0.28208	0.90157	0.15363	0.12678	0.11242
1099.21	0.28385	0.88277	0.15751	0.13511	0.11439
1097.28	0.28218	0.86888	0.16162	0.14379	0.11664
1095.35	0.28006	0.85923	0.16631	0.15284	0.11937
1093.42	0.28045	0.85338	0.17196	0.16214	0.12289
1091.49	0.28487	0.85054	0.17846	0.17112	0.12743
1089.57	0.2928	0.85027	0.18509	0.17859	0.13276
1087.64	0.30185	0.85211	0.19062	0.18308	0.13822
1085.71	0.3092	0.85556	0.19394	0.18368	0.14304
1083.78	0.31299	0.8602	0.19473	0.18053	0.14659
1081.85	0.31282	0.86565	0.19334	0.17468	0.14862
1079.92	0.30958	0.87187	0.19037	0.16766	0.14927
1078	0.30494	0.87853	0.18647	0.16086	0.14886
1076.07	0.3012	0.88556	0.18237	0.15537	0.14778
1074.14	0.30069	0.89268	0.17876	0.15165	0.14647
1072.21	0.30504	0.89976	0.17598	0.14945	0.14531
1070.28	0.31471	0.90701	0.17404	0.14811	0.14452
1068.35	0.32889	0.91423	0.17281	0.14703	0.14411
1066.43	0.3457	0.92122	0.17211	0.14593	0.14398
1064.5	0.36243	0.92794	0.17172	0.14479	0.14405
1062.57	0.3762	0.93478	0.17132	0.14349	0.14436
1060.64	0.38433	0.94167	0.17042	0.14176	0.14488
1058.71	0.38499	0.94846	0.16864	0.13925	0.1454
1056.78	0.37758	0.95515	0.16584	0.13566	0.14567
1054.85	0.36268	0.96148	0.16211	0.13075	0.14552
1052.93	0.34171	0.96747	0.15766	0.12436	0.14488
1051	0.3168	0.97279	0.1528	0.11647	0.14364
1049.07	0.29052	0.97729	0.1478	0.10743	0.14174
1047.14	0.26537	0.98084	0.14286	0.09775	0.13924
1045.21	0.24313	0.9834	0.13799	0.08796	0.1363
1043.28	0.22442	0.98477	0.13303	0.07854	0.13305
1041.36	0.20888	0.98459	0.12778	0.06977	0.1296
1039.43	0.19549	0.98297	0.12215	0.06178	0.126
1037.5	0.18329	0.97972	0.11627	0.05462	0.12232
1035.57	0.17179	0.97497	0.1104	0.0484	0.11868
1033.64	0.16087	0.96868	0.10475	0.04308	0.11527
1031.71	0.15056	0.96077	0.0993	0.03845	0.11211
1029.78	0.14092	0.95142	0.09392	0.03425	0.10905
1027.86	0.13199	0.94068	0.0885	0.03042	0.10597
1025.93	0.12384	0.92868	0.08306	0.02698	0.10292
1024	0.11636	0.91538	0.07764	0.0239	0.09995
1022.07	0.10928	0.90103	0.0722	0.0211	0.09706
1020.14	0.10229	0.88581	0.06679	0.01857	0.09423
1018.21	0.0953	0.87018	0.06155	0.01638	0.09147
1016.29	0.08844	0.85453	0.05655	0.01454	0.08874
1014.36	0.08188	0.83826	0.05174	0.01295	0.086
1012.43	0.07564	0.81949	0.04703	0.01137	0.08322
1010.5	0.06976	0.7949	0.04238	0.00958	0.08039
1008.57	0.06442	0.76141	0.03799	0.00768	0.07754
1006.64	0.05997	0.71837	0.03419	0.00604	0.07481
1004.72	0.05673	0.66909	0.03129	0.00502	0.07237
1002.79	0.05477	0.61943	0.02932	0.00469	0.07039
1000.86	0.05387	0.57482	0.0281	0.00491	0.06888
998.93	0.05369	0.53836	0.02735	0.00549	0.06772
997.002	0.05379	0.5104	0.02674	0.00612	0.06672
995.073	0.05374	0.48957	0.02586	0.00641	0.06555
993.145	0.05332	0.47366	0.02448	0.00623	0.06389
991.216	0.05276	0.46029	0.02267	0.00577	0.06163
989.288	0.05285	0.44748	0.02061	0.00533	0.05888
987.359	0.0545	0.43371	0.01861	0.00537	0.05587
985.431	0.05795	0.4181	0.01694	0.0063	0.05292
983.502	0.06252	0.40022	0.01589	0.0085	0.05038
981.574	0.06712	0.38014	0.0157	0.01218	0.04856
979.646	0.07088	0.35817	0.01642	0.01736	0.04766
977.717	0.0736	0.33486	0.01791	0.02378	0.04772
975.789	0.07555	0.31075	0.01991	0.03088	0.04869
973.86	0.077	0.28631	0.02202	0.03787	0.05047
971.932	0.07798	0.26198	0.02376	0.04382	0.05284
970.003	0.07814	0.23822	0.02473	0.04795	0.05541
968.075	0.07692	0.21545	0.02463	0.04978	0.05776
966.147	0.07397	0.19404	0.02336	0.04914	0.0595
964.218	0.06942	0.17421	0.02103	0.0459	0.06035
962.29	0.06366	0.15592	0.01798	0.04105	0.06015
960.361	0.05709	0.13893	0.01465	0.03527	0.05892
958.433	0.05002	0.12272	0.01141	0.02917	0.05668
956.504	0.04276	0.10658	0.00853	0.02313	0.05358
954.576	0.03561	0.08996	0.00612	0.01736	0.04985
952.648	0.02892	0.07294	0.0041	0.012	0.0458
950.719	0.02305	0.05649	0.00237	0.00728	0.04175
948.791	0.01818	0.0419	0.00103	0.00353	0.03799
946.862	0.01432	0.02983	0.00024	0.00107	0.03473
944.934	0.01148	0.02025	0	0	0.03209
943.005	0.00968	0.01294	0	9e-05	0.03006
941.077	0.00884	0.00774	0.00022	0.00106	0.02859
939.148	0.00885	0.00468	0.00067	0.00252	0.02755
937.22	0.00949	0.00444	0.00122	0.00409	0.02671
935.292	0.01048	0.00692	0.00186	0.00538	0.02589
933.363	0.01147	0.01257	0.00256	0.0062	0.02494
931.435	0.0121	0.02149	0.00321	0.00654	0.02378
929.506	0.01221	0.03303	0.00389	0.00659	0.02243
927.578	0.01189	0.04604	0.00484	0.0066	0.02107
925.649	0.01143	0.06029	0.00625	0.00677	0.01994
923.721	0.01126	0.07773	0.0081	0.00722	0.01922
921.793	0.01168	0.10178	0.01019	0.00802	0.01895
919.864	0.01257	0.13406	0.01215	0.00901	0.01908
917.936	0.01348	0.1717	0.01353	0.00979	0.01936
916.007	0.0139	0.20778	0.01393	0.0099	0.01947
914.079	0.01352	0.23438	0.01325	0.00917	0.01906
912.15	0.01227	0.24587	0.01165	0.00763	0.01795
910.222	0.01026	0.24119	0.00946	0.00552	0.01613
908.293	0.00783	0.22484	0.00711	0.0033	0.01378
906.365	0.00542	0.2048	0.00508	0.00146	0.01122
904.437	0.00342	0.18889	0.00365	0.00033	0.00875
902.508	0.00223	0.18252	0.00294	0	0.00662
900.58	0.00219	0.18802	0.00295	0.00042	0.00494
898.651	0.00261	0.2049	0.00352	0.00152	0.00368
896.723	0.00327	0.23085	0.00443	0.00299	0.00335
894.794	0.00403	0.26314	0.00558	0.00456	0.00336
892.866	0.00485	0.30004	0.00692	0.0061	0.00358
890.938	0.00573	0.34208	0.00833	0.00754	0.00395
889.009	0.00666	0.39254	0.00969	0.00888	0.00447
887.081	0.00759	0.45626	0.01097	0.01009	0.00508
885.152	0.00842	0.53666	0.01214	0.0111	0.00567
883.224	0.00902	0.63342	0.01241	0.0118	0.00609
881.295	0.00931	0.74342	0.01238	0.01221	0.00628
879.367	0.00927	0.86449	0.01219	0.01247	0.00621
877.438	0.00897	0.99751	0.01192	0.01269	0.00595
875.51	0.00858	1.14091	0.01171	0.01297	0.00563
873.582	0.00829	1.27791	0.01166	0.01337	0.00536
871.653	0.00833	1.36964	0.0118	0.01397	0.00526
869.725	0.00888	1.38242	0.01212	0.01495	0.00544
867.796	0.00981	1.33167	0.01256	0.01636	0.00591
865.868	0.01084	1.26043	0.01297	0.01804	0.00656
863.939	0.01163	1.19835	0.01311	0.01972	0.00723
862.011	0.0119	1.15798	0.01275	0.02113	0.00774
860.083	0.01151	1.145	0.01178	0.0221	0.008
858.154	0.01044	1.1639	0.01028	0.02258	0.0079
856.226	0.00881	1.21606	0.00846	0.02266	0.00747
854.297	0.00686	1.29369	0.00655	0.02245	0.00675
852.369	0.00485	1.37154	0.00475	0.02206	0.00581
850.44	0.00299	1.41167	0.00313	0.02159	0.0047
848.512	0.00148	1.39391	0.00171	0.02118	0.00346
846.584	0.00046	1.33544	0.0006	0.02109	0.00221
844.655	0	1.26706	1e-05	0.02164	0.00113
842.727	0	1.20913	0	0.023	0.00037
840.798	0.00062	1.17247	0.00032	0.02504	0
838.87	0.00189	1.16459	0.00093	0.02745	0
836.941	0.00374	1.19328	0.00173	0.02994	0.00016
835.013	0.00614	1.26644	0.00263	0.03225	0.00062
833.084	0.0089	1.39004	0.00354	0.03417	0.00125
831.156	0.0114	1.56073	0.00451	0.03553	0.00198
829.228	0.013	1.73081	0.00556	0.03629	0.0027
827.299	0.01348	1.77184	0.00664	0.03654	0.00331
825.371	0.01319	1.64338	0.00774	0.03651	0.00375
823.442	0.01263	1.47445	0.00893	0.03641	0.00402
821.514	0.01211	1.34011	0.01022	0.03636	0.00418
819.585	0.01178	1.24764	0.01155	0.03646	0.00432
817.657	0.01168	1.18493	0.01297	0.03678	0.00453
815.729	0.01173	1.13579	0.01454	0.03739	0.00486
813.8	0.01181	1.08729	0.01614	0.03818	0.00531
811.872	0.01182	1.03321	0.01756	0.03888	0.00579
809.943	0.01165	0.97452	0.01864	0.03926	0.0062
808.015	0.01119	0.9163	0.01932	0.03934	0.00654
806.086	0.01047	0.86375	0.01976	0.03926	0.00682
804.158	0.00974	0.82042	0.02007	0.03923	0.00704
802.229	0.00934	0.78804	0.02022	0.03953	0.00734
800.301	0.00945	0.76733	0.02003	0.04025	0.00788
798.373	0.00984	0.75797	0.01916	0.04102	0.00857
796.444	0.00997	0.75945	0.01722	0.04132	0.00903
794.516	0.0096	0.77206	0.01429	0.04094	0.00887
792.587	0.00903	0.79766	0.01126	0.04044	0.00818
790.659	0.0089	0.83996	0.00903	0.04067	0.0075
788.73	0.00937	0.90165	0.00776	0.04185	0.00719
786.802	0.01026	0.97539	0.00717	0.04369	0.00719
784.874	0.0115	1.02445	0.0073	0.0461	0.00748
782.945	0.01316	0.98745	0.00834	0.04911	0.00829
781.017	0.01483	0.85723	0.00956	0.05191	0.00963
779.088	0.01534	0.6963	0.00946	0.05279	0.01066
777.16	0.01411	0.55434	0.00751	0.05104	0.01032
775.231	0.01213	0.44714	0.00504	0.04826	0.00865
773.303	0.01076	0.37346	0.00373	0.04652	0.00671
771.375	0.0104	0.32625	0.0039	0.04639	0.00531
769.446	0.01077	0.29827	0.00496	0.04751	0.0046
767.518	0.01155	0.28461	0.00634	0.04936	0.00443
765.589	0.01232	0.28309	0.00762	0.05128	0.00453
763.661	0.01278	0.29313	0.0085	0.0527	0.00464
761.732	0.01308	0.31272	0.00903	0.05357	0.00464
759.804	0.01353	0.33408	0.00943	0.05425	0.00458
757.875	0.01414	0.34172	0.00976	0.0551	0.0046
755.947	0.01474	0.32025	0.00999	0.05614	0.00476
754.019	0.01529	0.26926	0.01022	0.05727	0.00498
752.09	0.01589	0.20514	0.01064	0.05855	0.00525
750.162	0.0166	0.14592	0.01133	0.06007	0.00564
748.233	0.01735	0.10049	0.01225	0.06172	0.00616
746.305	0.01806	0.06939	0.01321	0.0632	0.00669
744.376	0.01868	0.04926	0.01414	0.06433	0.00707
742.448	0.01914	0.03625	0.01496	0.06507	0.00723
740.52	0.01937	0.02735	0.0155	0.06545	0.00715
738.591	0.01939	0.02082	0.01582	0.06563	0.00675
736.663	0.01932	0.01607	0.01626	0.06585	0.00622
734.734	0.01946	0.01312	0.01723	0.06647	0.00576
732.806	0.02012	0.01197	0.01905	0.06777	0.00548
730.877	0.02126	0.01242	0.02202	0.06994	0.00546
728.949	0.02276	0.01422	0.02635	0.07313	0.00568
727.02	0.02467	0.01718	0.0318	0.0773	0.00609
725.092	0.02694	0.02132	0.03749	0.08195	0.00662
723.164	0.02907	0.02691	0.04193	0.08595	0.0072
721.235	0.03028	0.03448	0.04339	0.08788	0.00775
719.307	0.03012	0.0447	0.04149	0.08727	0.00821
717.378	0.02904	0.05854	0.03813	0.08523	0.00857
715.45	0.02796	0.07701	0.03544	0.08328	0.00893
713.521	0.02734	0.10256	0.03415	0.08224	0.0094
711.593	0.02721	0.13474	0.03407	0.08232	0.01005
709.665	0.02752	0.16954	0.03489	0.08333	0.01098
707.736	0.02827	0.20026	0.03634	0.08507	0.01227
705.808	0.0294	0.22137	0.03821	0.08742	0.01392
703.879	0.03068	0.23192	0.04018	0.09	0.01572
701.951	0.03176	0.23511	0.04168	0.09209	0.01747
700.022	0.03232	0.23531	0.04209	0.09301	0.01904
698.094	0.0322	0.23585	0.04121	0.09239	0.02018
696.165	0.03146	0.23858	0.03934	0.0903	0.02062
694.237	0.03039	0.24361	0.03717	0.08734	0.02043
692.309	0.02932	0.24936	0.03536	0.08433	0.01994
690.38	0.02835	0.25269	0.03414	0.08184	0.01942
688.452	0.02742	0.24994	0.03343	0.08005	0.01892
686.523	0.02659	0.23887	0.03305	0.07887	0.01848
684.595	0.02591	0.22083	0.03288	0.07802	0.01819
682.666	0.02541	0.20009	0.03294	0.0773	0.01798
680.738	0.0251	0.18109	0.03316	0.07677	0.01779
678.81	0.02489	0.16624	0.0334	0.07649	0.01769
676.881	0.02466	0.15575	0.03354	0.07637	0.01768
674.953	0.02445	0.14896	0.0337	0.07629	0.0177
673.024	0.02435	0.14546	0.03391	0.07616	0.01782
671.096	0.02442	0.14541	0.03401	0.07602	0.01807
669.167	0.02435	0.14955	0.0343	0.07612	0.0183
667.239	0.02375	0.15674	0.03506	0.07623	0.01852
665.311	0.02318	0.16375	0.03529	0.07578	0.01894
663.382	0.02283	0.17089	0.03507	0.07501	0.01941
661.454	0.0224	0.16967	0.03461	0.07394	0.01974
659.525	0.0218	0.14339	0.03377	0.0724	0.01987
657.597	0.02108	0.09548	0.03278	0.07046	0.01972
655.668	0.02036	0.05016	0.03195	0.06834	0.01937
653.74	0.01978	0.02196	0.03128	0.06623	0.01903
651.811	0.0193	0.00863	0.03065	0.06419	0.01878
649.883	0.0189	0.00329	0.03003	0.06213	0.01855
647.955	0.01861	0.00174	0.02954	0.06012	0.01834
646.026	0.01835	0.00229	0.02938	0.05842	0.01819
644.098	0.01801	0.00439	0.02946	0.05703	0.01808
642.169	0.01759	0.00783	0.02945	0.0556	0.01794
640.241	0.0171	0.01226	0.0291	0.05379	0.01773
638.312	0.01659	0.01723	0.02838	0.05165	0.01741
636.384	0.01615	0.02213	0.02762	0.04949	0.01705
634.456	0.01578	0.02641	0.02696	0.04749	0.01658
632.527	0.01534	0.02971	0.02633	0.04568	0.01599
630.599	0.01483	0.03201	0.02572	0.04403	0.01549
628.67	0.01444	0.03342	0.02508	0.04241	0.01525
626.742	0.01421	0.03385	0.02429	0.04064	0.01513
624.813	0.01377	0.03315	0.02328	0.0387	0.01482
622.885	0.01306	0.03129	0.02198	0.03667	0.01429
620.956	0.01214	0.0292	0.0204	0.03438	0.01349
619.028	0.01113	0.02714	0.01862	0.03156	0.0126
617.1	0.00989	0.02521	0.01658	0.02827	0.01162
615.171	0.00843	0.02343	0.01425	0.02463	0.01045
613.243	0.00704	0.0221	0.01177	0.02081	0.00903
611.314	0.00589	0.02249	0.0093	0.01717	0.00751
609.386	0.00487	0.02672	0.00696	0.01393	0.00597
607.457	0.00375	0.03722	0.00482	0.01089	0.00453
605.529	0.00258	0.05494	0.00298	0.00773	0.0033
603.601	0.00158	0.07651	0.00169	0.0047	0.00221
601.672	0.00081	0.09334	0.00097	0.00227	0.00114
599.744	0	0.09704	0	0	0
597.865	0.02465	0.00465	0.00882	0.05124	0.0079
595.937	0.02471	0.00176	0.00882	0.05122	0.00789
594.008	0.02468	-0.00077	0.00889	0.0512	0.00788
592.079	0.02467	-0.00219	0.00905	0.05119	0.00789
590.151	0.02468	-0.00239	0.00918	0.0512	0.00791
588.222	0.02467	-0.00148	0.00923	0.0513	0.00795
586.294	0.02467	0.00035	0.00928	0.05151	0.00799
584.365	0.02468	0.00278	0.00935	0.0518	0.00803
582.436	0.02468	0.00547	0.00945	0.05214	0.00809
580.508	0.02465	0.00811	0.00961	0.05243	0.00815
578.579	0.02459	0.01054	0.00973	0.05255	0.00822
576.651	0.02453	0.0127	0.00977	0.0526	0.0083
574.722	0.02446	0.01449	0.0098	0.05268	0.00834
572.793	0.02436	0.01589	0.00985	0.05273	0.00835
570.865	0.02431	0.01699	0.00989	0.05271	0.00838
568.936	0.0243	0.01792	0.00991	0.05273	0.00844
567.008	0.02436	0.01867	0.00993	0.05288	0.00851
565.079	0.02444	0.01922	0.00997	0.05306	0.00858
563.15	0.02453	0.01966	0.01003	0.05323	0.00866
561.222	0.02466	0.02008	0.01003	0.05341	0.00874
559.293	0.0249	0.02052	0.00998	0.05354	0.00881
557.365	0.02518	0.02088	0.01004	0.05363	0.00891
555.436	0.02541	0.02112	0.01015	0.05373	0.00902
553.507	0.02562	0.02132	0.01021	0.05386	0.00911
551.579	0.0259	0.02152	0.01028	0.05405	0.00915
549.65	0.02617	0.02174	0.01038	0.0543	0.0092
547.722	0.02639	0.02196	0.01048	0.05445	0.00929
545.793	0.02664	0.02215	0.01054	0.05448	0.00942
543.864	0.02692	0.02228	0.01061	0.05451	0.00953
541.936	0.02714	0.02227	0.01073	0.05468	0.00965
540.007	0.02724	0.02218	0.01086	0.05492	0.00977
538.079	0.02729	0.0221	0.01096	0.05516	0.00987
536.15	0.02737	0.02209	0.01103	0.05534	0.00997
534.221	0.02742	0.02212	0.01102	0.05545	0.01008
532.293	0.02736	0.02214	0.01096	0.05547	0.01014
530.364	0.02727	0.02217	0.01091	0.05549	0.01015
528.436	0.02725	0.02233	0.01091	0.05552	0.01017
526.507	0.02735	0.02268	0.01094	0.05556	0.01019
524.578	0.02752	0.02311	0.01096	0.05556	0.01021
522.65	0.02763	0.0234	0.01095	0.05547	0.01026
520.721	0.02761	0.02347	0.01091	0.05521	0.01033
518.793	0.02743	0.02333	0.01078	0.05472	0.01036
516.864	0.02718	0.02301	0.0106	0.05401	0.0103
514.935	0.0269	0.02253	0.01046	0.05315	0.0102
513.007	0.02651	0.02189	0.01032	0.05224	0.01011
511.078	0.02604	0.02128	0.01014	0.05137	0.01003
509.15	0.02561	0.02083	0.01	0.05062	0.00997
507.221	0.02529	0.02046	0.00988	0.05003	0.00992
505.292	0.02504	0.02009	0.00976	0.04953	0.00985
503.364	0.0248	0.01975	0.00962	0.04904	0.00976
501.435	0.02452	0.01939	0.00947	0.0485	0.00963
499.507	0.02419	0.01894	0.00933	0.04796	0.00948
497.578	0.02386	0.01843	0.00915	0.0474	0.00935
495.649	0.02358	0.01786	0.00894	0.04686	0.00925
493.721	0.0233	0.01718	0.00879	0.04642	0.00917
491.792	0.02297	0.01638	0.00873	0.04609	0.00913
489.864	0.0226	0.01547	0.00869	0.04574	0.00912
487.935	0.02217	0.0145	0.0086	0.04531	0.00908
486.006	0.02169	0.01356	0.00846	0.04478	0.00901
484.078	0.02121	0.01278	0.00833	0.0442	0.00894
482.149	0.02079	0.01215	0.00821	0.0436	0.00887
480.221	0.02045	0.01149	0.00804	0.04303	0.00879
478.292	0.02005	0.01083	0.00785	0.04252	0.00871
476.363	0.01954	0.01042	0.00776	0.04208	0.00861
474.435	0.01907	0.01033	0.00772	0.04162	0.00849
472.506	0.01872	0.01045	0.00761	0.04114	0.00842
470.578	0.01847	0.01075	0.0075	0.04072	0.0084
468.649	0.01828	0.01133	0.00745	0.04036	0.00829
466.721	0.01815	0.01215	0.00739	0.03999	0.0081
464.792	0.01803	0.01305	0.00722	0.03951	0.008
462.863	0.01784	0.014	0.00702	0.0389	0.008
460.935	0.01758	0.0152	0.0069	0.03821	0.008
459.006	0.01736	0.01676	0.00684	0.0375	0.00798
457.078	0.01714	0.01849	0.00672	0.0367	0.00792
455.149	0.01682	0.02027	0.0065	0.03578	0.00783
453.22	0.01647	0.02224	0.00633	0.03485	0.00772
451.292	0.01616	0.0245	0.00623	0.03392	0.00761
449.363	0.01577	0.02693	0.00607	0.03285	0.00747
447.435	0.0152	0.02939	0.0058	0.03163	0.00726
445.506	0.01462	0.03182	0.00557	0.03045	0.00709
443.577	0.01423	0.03267	0.00547	0.02944	0.00707
441.649	0.01394	0.03338	0.00546	0.02853	0.00713
439.72	0.01363	0.03383	0.00537	0.02774	0.00709
437.792	0.01335	0.03395	0.00523	0.02716	0.00694
435.863	0.01319	0.03364	0.00518	0.0267	0.0068
433.934	0.01316	0.03285	0.00526	0.0263	0.00672
432.006	0.0131	0.03169	0.00531	0.02602	0.00663
430.077	0.01293	0.03038	0.00525	0.0259	0.00654
428.149	0.01272	0.02897	0.0051	0.02582	0.0065
426.22	0.0125	0.02746	0.00496	0.02564	0.00647
424.291	0.01233	0.02627	0.00494	0.02549	0.00643
422.363	0.01219	0.02601	0.00501	0.02535	0.0064
420.434	0.01194	0.02717	0.00501	0.02498	0.00638
418.506	0.01152	0.03018	0.00488	0.02425	0.00631
416.577	0.01099	0.03573	0.0046	0.02327	0.00618
414.648	0.01062	0.04441	0.00438	0.02239	0.00603
412.72	0.01056	0.05589	0.00441	0.02179	0.00589
410.791	0.01048	0.06907	0.00451	0.02118	0.00577
408.863	0.01017	0.08289	0.00452	0.02033	0.00562
406.934	0.00972	0.09629	0.00439	0.01931	0.00544
405.005	0.0091	0.10825	0.00408	0.01808	0.0053
403.077	0.00842	0.1184	0.00371	0.01678	0.0052
401.148	0.00786	0.1271	0.00352	0.01568	0.00503
399.22	0.00744	0.13452	0.00346	0.01471	0.00479
397.291	0.00716	0.1405	0.0034	0.01368	0.00458
395.362	0.00696	0.14539	0.00335	0.01263	0.00437
393.434	0.00676	0.14958	0.00323	0.01157	0.00411
391.505	0.00646	0.1528	0.00298	0.01046	0.00381
389.577	0.00603	0.15489	0.00272	0.00943	0.00357
387.648	0.00554	0.15597	0.00256	0.00857	0.00335
385.719	0.00496	0.15592	0.00244	0.00789	0.00308
383.791	0.00455	0.15456	0.0023	0.0073	0.0028
381.862	0.00473	0.15162	0.00233	0.00688	0.00259
379.934	0.00518	0.14676	0.00257	0.00675	0.00238
378.005	0.0052	0.13977	0.00246	0.00647	0.00217
376.076	0.00474	0.13081	0.00192	0.00565	0.00207
374.148	0.00412	0.12041	0.00157	0.00471	0.00207
372.219	0.00346	0.10919	0.0014	0.00401	0.00181
370.291	0.00293	0.09714	0.00106	0.00327	0.00131
368.362	0.00278	0.08446	0.00089	0.00231	0.00103
366.433	0.00278	0.0725	0.00104	0.00138	0.00107
364.505	0.0024	0.06153	0.0009	0.0008	0.00121
362.576	0.00174	0.05056	0.00045	0.00041	0.00122
360.648	0.00134	0.03935	0.00032	-0.00013	0.00088
358.719	0.00111	0.02832	0.0005	-0.00049	0.00037
356.79	0.00085	0.01816	0.00065	-0.00022	7e-05
354.862	0.00077	0.01087	0.00056	0.00012	5e-05
352.933	0.00063	0.00386	0.00025	6e-05	4e-05
351.005	-4e-05	-0.00278	-5e-05	-0.00039	7e-05
349.076	-0.00086	-0.00872	-0.00037	-0.00093	0.00017
